# Supplementary material for: Transcriptional synergy as an emergent property defining cell subpopulation identity enables population shift
Source: Nat Commun. 2018 Jul 3;9:2595. doi: 10.1038/s41467-018-05016-8 (PMC6030214; doi:10.1038/s41467-018-05016-8)
Supplement: Supplementary file 4 — Supplementary Data 1 [file 41467_2018_5016_MOESM4_ESM.xls]

## Sheet: Sheet1
Supplementary Data1. Identified most synergistic transcriptional cores
Dataset	Abbreviation	One of top 3 most synergistic transcriptional cores	Reference to dataset
Treutlein et al. 2014			24739965
Lung bipotential progenitor	BP	Egr1, Fos, Atf3, Cebpa
Lung flat alveolar type 1 cell	AT1	Fos, Tsc22d3, Arid1b
Lung surfactant-secreting cuboidal alveolar type 2 cell	AT2	Atf4, Fos, Sox9, Sp3, Irx1
Ting et al. 2014			25242334
Circulating tumor cell	CTC.c	Klf4, Ssrp1, Csde1, Pbrm1, Nfix, Adnp, Stat3, Klf3, Tsc22d1, Rbpj
Proliferative circulating tumor cell	CTC.pro	Klf6, Cic, Mynn, Ncor1, Atf4, Gata2, Jund, Prdm1, Mxd3, Smarcc1, Carhsp1, Rela, Stat3, Klf9, Nfat5
Mouse embryonic fibroblast	MEF	Ncor1, Pbrm1, Tsc22d1, Csde1, Hmga2, Atf4, Klf4, Klf6, Kdm5a, Xbp1, Stat3, Rela, Gli3, Mbd2, Trps1
Pancreatic ductal adenocarcinoma cell line	NB508	Tsc22d1, Atf4, Klf4, Kdm5a, Klf6, Nfib, Carhsp1, Foxo1, Nfic, Nkx2-3, Xbp1, Rela, Nfat5, Nfia, Snapc4
Bulk primary circulating tumor	Tumor	Zbtb42, Klf9, Klf4
Circulating white blood cell	WBC	Plagl2, Ncor1, Satb1, Klf6, Klf4, Tsc22d1, Kdm5a, Foxo1, Litaf, Stat3, Jund, Atf4, Xbp1, Carhsp1, Pbrm1
Guo et al. 2015			26600239
Lung endothelial cell	Endothelial cell	Zkscan5, Pbx1, Zfp759, En1, Pknox2, Hmga2, Zfp53, Zfp128, Zfp809, Zfp217, Zfp595, Zfp790, Homez, Foxa2, Zfp579
Lung epithelial cell	Epithelial cell	Obox7, Lin28a, Zfp943, Kdm5d, Zfp458, Pknox2, Ai987944, Zkscan8, Zscan5b, Hmga2, Usf2, Pou3f4, Foxd4, Duxbl2, Lcorl
Lung matrix fibroblast	Matrix fibroblast	Adnp, Zfp42, Zfp455, Rhox11, Zfp583, Mta3, Zfp647, Lin28a, Pou3f4, Zfp869, En1, Foxb1, Zfp14, Zfp952
Lung myeloid immune cell	Myeloid immune cell	Mta3, Obox7, Zkscan14, Gsc, Zfp809, Six6, Srebf1, Zkscan5, Hmga2, Zfp53, Zfp317, Pou3f4, Ebf1, Zfp600, Homez
Lung myofibroblast smooth muscle like cell	Myofibroblast smooth muscle like	Zfp524, Adnp, Rhox11, Zfp42, Zfp455, Zfp11, Mta3, Cebpg, Zfp583, Zfp933, Clock, Myrf, Trp53, Klf2, Kdm5c
Lung pericyte	Pericyte	Zfp583, Lin28a, Zkscan5, Tcf7l1, Mta3, Obox7, Pknox2, Ebf1, Zfp317, Pou5f1, Zfp600, Sp7, Zfp53, Zfp746, Hinfp
Lung proliferative fibroblast	Proliferative fibroblast	Zfp524, Zfp42, Zfp455, Rhox11, Zfp11, Ai987944, Fev, Maf, Pou3f4, Zfp933, Zfp182, Zfp677, Zscan22, Ebf2, Nfil3
Llorens-Bodadilla et al. 2015			26235341
Active young adult mouse neural stem cell 1	a1_young	Nfix, Ssrp1, Zfp422, Zeb1, Csde1, Tgif2, Pax6, Zscan26, Tef, Fiz1, Pou3f2, Sox4, Sox2, Lhx2, Gli3
Active young adult mouse neural stem cell 2	a2_young	Ssrp1, Nfix, Mxd3, Csde1, Pax6, Mycn, Dnajc2, Tgif2, Foxm1, Mybl2, Atf1, E2f4, Nr1h2, Kdm5a, Zscan26
Quiescent young adult mouse neural stem cell 1	q1_young	Sox9, Sub1, Gli3
Quiescent young adult mouse neural stem cell 2	q2_young	Tcf4, Thap3, Gm14418
Gru¨n et al. 2015			26287467
Intestinal organoid enterocyte precursor	Enterocyte precursor	Fos, Gata4, Ovol1
Intestinal organoid transient amplifying cell	Transient amplifying cell	Ybx1, Hmgb1, Hnf4a, Atf4, Elf3, Nfe2l2, Csde1, Mlxipl, Vdr, Jund, Zbtb7a, Sox9, Trp53, Hes6, Cers2
Intestinal organoid enteroendocrine cell	Enteroendocrine cell	Neurog3, Fev, Neurod1, Insm1, Nkx2-2, Foxa1, Ets1, Pax4, Lmx1a, Pbx1, Foxa2, Hoxb2, Creb3l3, Msx1, Nfe2l2
Intestinal organoid late enterocyte precursor	Late enterocyte precursor	Atf4, Tcf7l2, Hes1
Intestinal organoid enterocyte	Enterocyte	Cdx1, Elf1, Mlx
Intestinal organoid unknown enterocyte 1	Unknown in enterocyte 1	Mlxipl, Creb3l3, Ybx1, Hnf4g, Nfe2l2, Atf4, Elf3, Ncor1, Thra, Fos, Jund, Vdr, Mnt, Hnf4a, Maf
Intestinal organoid unknown enterocyte 2	Unknown in enterocyte 2	Nfe2l2, Creb3l3, Hnf4g, Meis2, Rlf
Intestinal organoid enteroendocrine precursor cell	Enteroendocrine precursor cell	Neurog3, Hmgb1, Insm1, Jund, Ybx1, Sub1, Tsc22d1, Nfe2l2, Mbd2
Zeisel et al. 2015			25700174
Cortical astrocyte ependymal cell 7	Astrocytes ependymal 7	Id3, Hopx, Sox9
Cortical astrocyte ependymal cell 8	Astrocytes ependymal 8	Jun, Sox9, Sox2
Cortical endothelial mural cell 6	Endothelial mural 6	Hes1, Id1, Klf2
Cortical endothelial mural cell 9	Endothelial mural 9	Hes1, Id3, Zfhx3, Nr4a1
Cortical interneuron	Interneuron	Id2, Mecp2, Arx
Cortical microglia	Microglia	Maf, Fos, Mef2c, Jund
Cortical oligodendrocyte	Oligodendrocyte	Cers2, Olig1, Carhsp1
Cortical CA1-region pyramidal neuron	Pyramidal CA1	Neurod6, Egr1, Nfib, Pou3f1
Cortical S1-region pyramidal neuron	Pyramidal SS	Mef2c, Tcf4, Tbr1
Gokce et al. 2016			27425622
Striatal ependymal cell	Ependy.C	Hmgb1, Csde1, Nfib, Foxj1
Striatal secretory ependymal cell	Ependy.Sec	Sox9, Hmgb1, Klf13, Nfib, Zfp266, Otx2, Gatad1, Gtf2i, Smarce1, Hbp1, Pbrm1, Rfx3, Zfp871, Atf4, Zbtb7a
Striatal perivascular macrophage	Macrophage	Zfhx3, Atf3, Fli1, Junb
Striatal microglia	Microglia	Egr1, Fos, Zfhx3, Maf, Csde1, Mafb, Nfia, Junb, Hmgb1, Mef2c, Sall1, Atf4, Foxn3, Arid1a, Sub1
Striatal neuron	Neuron	Myt1l, Meis2, Bcl11b, Peg3, Rarb, Rxrg, Aff4, Foxp2, Hivep2, Bcl11a, Arid4a, Six3, Dnajc2
Striatal neural stem cell	NSC	Nfib, Hmgb1, Nfia, Csde1, Olig1, Nr2f1, Zfp266, Mysm1, Gtf2i, Pbx1, Zmiz1, Pbrm1, Arid1b, Smarce1, Foxg1
Striatal oligodendrocyte	Oligo	Foxn3, Hmgb1, Litaf, Gatad1, Tcf4, Tulp4, Hbp1, Olig1, Sox10, Tsc22d3, Foxn2, Kdm5a, Baz2b, Gtf2i, Arid1b
Striatal oligodendrocyte progenitor cell	OPC	Nfib, Zmiz1, Smarcc1
Striatal vascular endothelial cell	Vascular	Csde1, Hmgb1, Nfia, Id3, Klf13, Tcf4, Fos, Klf6, Jun, Gatad1, Tsc22d3, Fosb, Klf4, Arid1b, Zfp148
Scialdone et al. 2016			27383781
Embryonic allantoic mesoderm	Allantois	Peg3, Id3, Tbx4, Hmga2, Arid3b, Cdx2, Hoxb6, Zfp868, Tead1, Zfx, Gli3, Tfe3, Rela, Tcf4, Tulp4
Embryonic blood progenitor	Blood progenitor	Id3, Hes1, Gata2, Peg3, Runx1, Fli1, Tal1, Gfi1b, Klf6, Sox7, Ikzf1, Zfp367, Litaf, Gmeb1, Sr
Embryonic primitive erythrocyte	Embryonic blood	Gata1, Gfi1b, Klf1, Ikzf1, Zfp367, Nfe2, Zfp91, Prkrir, Stat5a, Hsf2
Embryonic endothelium	Endothelium	Id3, Peg3, Hmga2, Hes1, Id1, Sox18, Sox7, Klf6, Atf3
Embryonic epiblast	Epiblast	Ybx1, Arid1a, Usf1, Pbrm1, Rnf138, Zfp281, Gm38394, Mga, Myc, Nfe2l2, Zfp260, Zic5, Nrf1, Tada2a, Litaf
Embryonic extra-embryonic ectoderm	Extraembryonic ectoderm	Peg3, Elf5, Tfap2c, Klf6, Hmga2, Gata3, Etv5, Klf9, Hic2, Zfx, Elf2, Srf, Prdm4, Foxj3, Tulp3
Embryonic early mesodermal progenitor	Nascent mesoderm	Peg3, Id3, Mesp1, Hmga2, Klf6, Hes1, Jun, Foxf1, Pou5f1, Tcf4
Embryonic pharyngeal mesoderm	Pharyngeal mesoderm	Peg3, Klf6, Foxc2
Embryonic posterior mesoderm	Posterior mesoderm	Sub1, Ybx1, Csde1, Trp53, Ssrp1, Pbrm1, Hmgb1, Rnf138, Gatad1, Gm38394, Atf1, Ubtf, Tada2a, Tbx3, Gata6
Embryonic visceral endoderm	Visceral endoderm	Peg3, Ybx1, Otx2, Eomes, Arid1a, Arid3b, Foxq1, Zic3, Foxa2, Hnf4a, Zfp948, Hes1, Klf6, Hsf2, Elf2
Chu et al. 2016			27534536
H9 hESC	H9_00hb4s	NANOG, POU5F1, SOX2
H9 hESC 12 h after differentiation towards definitive endoderm	H9_12h	CNBP, TERF1, YBX1, HMGA2, CSDE1, TFAM, HMGN3, ZNF22, LIN28B, AEBP2, SMAD2, ARID1A, NCOR1, ID1, TFDP2
H9 hESC 24 h after differentiation towards definitive endoderm	H9_24h	SOX4, HMGA2, ZIC2, RBPJ, HIF1A, ZNF286A, CDC5L, ZNF22, TSC22D1, ID1, BBX, ZNF770, ARID1B, MIER1, SP5
H9 hESC 36 h after differentiation towards definitive endoderm	H9_36h	SMAD2, ZNF286A, HIF1A, TEAD1, AEBP2, RBPJ, ARID2, TFAM, CEBPZ, ZNF770, REST, ZNF480, HMGA2, ZBTB44, FOXF1
H9 hESC 72 h after differentiation towards definitive endoderm	H9_72h	SMAD2, CSDE1, HMGA2, ZNF22
H9 hESC 96 h after differentiation towards definitive endoderm	H9_96h	SMAD2, HMGA2, ARID2, HMGB2, HIF1A, BBX, TSC22D1, ZNF24, REST, ZBTB44, TCF4, HMGB3, FUBP1, NCOR1, ZNF486
LaManno et al. 2016			27716510
Foetal dopaminergic neuron type 0	hDA0	NR4A2, EBF3, BCL11A
Foetal dopaminergic neuron type 1	hDA1	ZFHX4, TOX2, BNC2
Foetal dopaminergic neuron type 2	hDA2	NR4A2, BNC2, TUB, FOXA1, POU6F1
Foetal midbrain endothelial cell	hEndo	EGR1, TSC22D3, SOX18, SOX17, HHEX
Foetal GABAergic neuron	hGaba	PAX5, GATA3, IRX2
Foetal microglia	hMgl	NR4A2, PRDM1, MAFF, IRF1, CEBPD
Foetal neuroblast GABAergic	hNbGaba	MEIS2, GATA3, TULP4
Foetal medial neuroblast	hNbM	NHLH1, EBF1, BCL11A, PITX2
Foetal mediolateral neuroblast type 1	hNbML1	ONECUT2, EBF1, EBF3
Foetal mediolateral neuroblast type 5	hNbML5	GATA3, EMX2, MYT1L
Foetal neuronal progenitor	hNProg	TFDP2, NEUROG2, INSM1
Foetal oculomotor and trochlear nucleus	hOMTN	ISL1, PHOX2B, PHOX2A
Foetal oligodendrocyte precursor cell	hOPC	OLIG1, HES5, OLIG2, SOX10
Foetal pericyte	hPeric	EGR1, FOSB, FOXS1, ZIC1
Foetal progenitor basal plate	hProgBP	HES5, ASCL1, HMGA2
Foetal progenitor lateral floorplate	hProgFPL	HMGA2, ARX, TOX3
Foetal progenitor medial floorplate	hProgFPM	FOXA2, OTX2, LMX1A, HMGA1
Foetal progenitor midline	hProgM	FOXA2, OTX2, ARX, TOX
Foetal radial glia-like cell type 1	hRgl1	HES5, LMX1A, ARX, SOX6
Foetal radial glia-like cell type 2a	hRgl2a	SOX9, CREB5, NFIX
Foetal radial glia-like cell type 2b	hRgl2b	NFIB, NFIX, SALL1
Foetal radial glia-like cell type 2c	hRgl2c	HES5, OLIG2, NFIX
Foetal radial glia-like cell type 3	hRgl3	FOXP2, ARX, FOXJ1
Foetal red nucleus	hRN	POU4F1, ZFHX4, EMX2, FOXA2
Foetal serotonergic neuron	hSert	GATA3, FEV, THRA
Kowalczyk et al. 2016			26430063
Young mouse long-term haematopoietic stem cell	Young LT HSC	Tsc22d3, Sub1, Mysm1
Young mouse short-term haematopoietic stem cell	Young ST HSC	Nfe2, Mysm1, Zfp697
Young mouse multipotent progenitor	Young MPP	Meis1, Zfp697, Zfp266
Old mouse long-term haematopoietic stem cell	Old LT HSC	Csde1, Nfe2, Sub
Old mouse short-term haematopoietic stem cell	Old ST HSC	Hmgb1, Meis1, Csde1
Old mouse multipotent progenitor	Old MPP	Csde1, Meis1, Trp53
Tasic et al. 2016			26727548
Adult mouse cortical astrocyte expressing Gja1	Astro_Gja1	Nfia, Nfib, Pou3f2, Tcf7l2
Adult mouse cortical endothelial cell expressing Myl9	Endo_Myl9	Id3, Ets1, Zfp37, Gm14322
Adult mouse cortical endothelial cell expressing Tbc1d4	Endo_Tbc1d4	Id3, Id1, Ets1, Fli1, Nfib, Gata2, Foxp1, Elk3, Tbx3, Arid1b
Adult mouse cortical cell expressing Igtp	Igtp	Zfp825, Nfx1, Mycn, Zfp930, Gm14322, Gm14326, 2010315b03rik, Sox1, 5730507c01rik, Peg3
Adult mouse cortical glutamatergic cell type L2 expressing Ngb	L2_Ngb	Hmgb1, Gm14295, Csde1, Sub1, Gatad1, Bhlhe40, Zfp57, Pou3f2, Rfx3, Zfp697, Mbd4, Zfp11, Zfp300, Zfp605, Gm10778
Adult mouse cortical glutamatergic cell type L2/3 expressing Ptgs2	L2.3_Ptgs2	Hmgb1, Csde1, Gm14295, Sub1, Zfp488, Klf13, Bhlhe40, Gatad1, Neurod6, Pou3f2, Zfp9, Zfp11, Zfp300, Foxn2, Rfx3
Adult mouse cortical glutamatergic cell type L4 expressing Arf5	L4_Arf5	Hmgb1, Gm14295, Sub1, Csde1, Zfp488, Rorb, Klf13, Gatad1, Arntl, Mbd4, Zfp9, Tshz1, Prkrir, Neurod2, Zfp202
Adult mouse cortical glutamatergic cell type L4 expressing Ctxn3	L4_Ctxn3	Hmgb1, Csde1, Gm14295, Sub1, Tsc22d1, Rorb, Zfp488, Gatad1, Tcf4, Gm14391, Pou3f2, Mbd4, Zfp12, Zfp300, Tshz1
Adult mouse cortical glutamatergic cell type L4 expressing Scnn1a	L4_Scnn1a	Hmgb1, Csde1, Gm14295, Sub1, Rorb, Bhlhe40, Tsc22d1, Zfp488, Klf13, Gatad1, Gm14391, Ybx1, Mbd4, Zfp11, Tshz1
Adult mouse cortical glutamatergic cell type L5 expressing Chma6	L5_Chrna6	Fezf2, Satb2, Foxp1
Adult mouse cortical glutamatergic cell type L5 expressing Ucma	L5_Ucma	Hmgb1, Csde1, Gm14295, Mef2c, Sub1, Klf13, Zfp488, Tsc22d1, Gatad1, Tcf4, Zfp944, Zfp605, Pou3f2, Zfp11, Prkrir
Adult mouse cortical glutamatergic cell type L5a expressing Batf3	L5a_Batf3	Hmgb1, Csde1, Gm14295, Sub1, Etv1, Gatad1, Rorb, Tcf4, Gm14391, Esrrg, Zfp12, Zfp300, Zfp11, Zfp937, Mbd4
Adult mouse cortical glutamatergic cell type L5a expressing Hsd11b1	L5a_Hsd11b1	Hmgb1, Gm14295, Csde1, Neurod6, Creb3, Bhlhe40, Rorb, Klf13, Gatad1, Tcf4, Zfp266, Gm14391, Mbd4, Pou3f2, Zfp11
Adult mouse cortical glutamatergic cell type L5a expressing Pde1c	L5a_Pde1c	Hmgb1, Gm14295, Csde1, Neurod6, Sub1, Etv1, Zfp488, Tsc22d1, Gatad1, Tcf4, Rorb, Gm14391, Tbr1, Mbd4, Zfp11
Adult mouse cortical glutamatergic cell type L5a expressing Tcerg1l	L5a_Tcerg1l	Hmgb1, Gm14295, Csde1, Sub1, Neurod6, Zfp488, Tsc22d1, Klf13, Rorb, Gatad1, Etv1, Tcf4, Gm14391, Mbd4, Zfp300
Adult mouse cortical glutamatergic cell type L5b expressing Cdh13	L5b_Cdh13	Zfp932, Fezf2, Zfp825, Nfx1, Peg3, Zfp37, 2010315b03rik, Gm14326, Gm14322, Zfp930, Gm14325, 5730507c01rik, Arid1b
Adult mouse cortical glutamatergic cell type L5b expressing Tph2	L5b_Tph2	Mef2c, Zfp932, Zfp938, Fezf2, Zfp825, Peg3, Nfx1, Zfp930, Foxp1, 2010315b03rik, Gm14326, Arid1b, 5730507c01rik
Adult mouse cortical glutamatergic cell type L6a expressing Car12	L6a_Car12	Hmgb1, Csde1, Gm14295, Sub1, Klf13, Neurod6, Zfp488, Thap7, Tcf4, Zfp11, Zfp605, Sox5, Zfp799, Zfp300, Ttf1
Adult mouse cortical glutamatergic cell type L6a expressing Mgp	L6a_Mgp	Zfp932, Zfp938, Zfp825, Myt1l, Foxp2, Nfx1, Hivep2, 2010315b03rik, Peg3, Gm14326, Zfp930, Nfe2l1, 5730507c01rik, Gm14322, Arid1b
Adult mouse cortical glutamatergic cell type L6a expressing Sla	L6a_Sla	Zfp932, Zfp938, Zfp825, Foxp2, Fezf2, 2010315b03rik, Nfx1, Gm14326, Gm14322
Adult mouse cortical glutamatergic cell type L6a expressing Syt17	L6a_Syt17	Hmgb1, Csde1, Gm14295, Sub1, Neurod6, Zfp488, Gatad1, Zfp57, Zfp9, Zfp605, Zfp300, Mbd4, Zfp945, Zfp959, Gm10778
Adult mouse cortical glutamatergic cell type L6b expressing Rgs12	L6b_Rgs12	Mef2c, Zfp932, Nfx1, Peg3, Zfp825, Pou6f2, Zfpm2, Foxp1, Gm14326, 5730507c01rik, Arid1b
Adult mouse cortical glutamatergic cell type L6b expressing Serpinb11	L6b_Serpinb11	Hmgb1, Csde1, Gm14295, Klf13, Gatad1, Zfp9, Klf7, Tbr1, Zfp11, Zfp300, Gm10778, Sox5, Mbd4, Zkscan16, Zfp202
Adult mouse cortical microglia expressing Ctss	Micro_Ctss	Egr1, Fli1, Zfp825, Mef2c, Sall1, Ncor1, Tox4, Nfia, Gmeb1, Mbd4, Prkrir, Zfp935, Gm14322, Gm14403, E2f1
Adult mouse cortical neurogliaform cell expressing Car4	Ndnf_Car4	Csde1, Gm14295, Hmgb1, Sub1, Tsc22d1, Tcf4, Zfp488, Gatad1, Klf13, Dlx5, Zfp605, Tshz1, Bcl11b, Mlxip, Gm14403
Adult mouse cortical neurogliaform cell expressing Cxcl14	Ndnf_Cxcl14	Hmgb1, Csde1, Gm14295, Tcf4, Zfp57, Klf13, Gatad1, Maf, Gm14391, Tshz1, Zfp300, Zfp12, Zfp11, Zfp605, Gm10778
Adult mouse cortical oligodendrocyte expressing 9630013A20Rik	Oligo_96_Rik	Sox10, 5730507c01rik, Zfp930
Adult mouse cortical oligodendrocyte expressing Opalin	Oligo_Opalin	Litaf, Carhsp1, Tox4, Tcf4
Adult mouse cortical oligodendrocyte precursor cell expressing Pdgfra	OPC_Pdgfra	Zfp932, Olig1, Zfp825, Zfp935, Nfib, Zfp37, Gm14391, Mysm1, Ybx1, Olig2, Zfp780b, Tox4, 2010315b03rik, Gm14326, Zfp930
Adult mouse cortical Pvalb GABAergic cell expressing Cpne5	Pvalb_Cpne5	Csde1, Gm14295, Hmgb1, Sub1, Creb3, Zfp488, Gatad1, Dlx5, Usf1, Prkrir, Zfp605, Zfp11, Gm10778, Dnajc2, Zfp300
Adult mouse cortical Pvalb GABAergic cell expressing Gpx3	Pvalb_Gpx3	Csde1, Gm14295, Hmgb1, Mef2c, Sub1, Tsc22d1, Zfp488, Thrb, Zfp932, Gm14391, Klf13, Dlx5, Maf, 2010315b03rik, Zfp300
Adult mouse cortical Pvalb GABAergic cell expressing Obox3	Pvalb_Obox3	Gm14295, Csde1, Hmgb1, Sub1, Zfp488, Gatad1, Klf13, Esrrg, Zfp9, Rbpj, Gm14403, Zfp12, Zfp799, Zfp11, Zfp605
Adult mouse cortical Pvalb GABAergic cell expressing Rspo2	Pvalb_Rspo2	Gm14295, Csde1, Tsc22d1, Zfp488, Dlx5, Maf, Zfp11, Zfp605, Prkrir, Zfp300, Prdm2
Adult mouse cortical Pvalb GABAergic cell expressing Tacr3	Pvalb_Tacr3	Gm14295, Csde1, Hmgb1, Sub1, Zfp488, Gatad1, Etv1, Dlx5, Mafb, Zfp367, Esrrg, 2010315b03rik, Zfp12, Zfp11, Zfp113
Adult mouse cortical Pvalb GABAergic cell expressing Tpbg	Pvalb_Tpbg	Gm14295, Hmgb1, Creb3, Tsc22d1, Tcf4, Zfp488, Etv1, Gatad1, Klf13, Klf12, Zfp12, Gm10778, Zfp300, Zfp605, Zfp11
Adult mouse cortical Pvalb GABAergic cell expressing Wt1	Pvalb_Wt1	Csde1, Gm14295, Hmgb1, Sub1, Tsc22d1, Zfp488, Gatad1, Dlx5, Zfp367, Prkrir, Zfp300, Gm14403, Zfp11, Sp110, Zfp202
Adult mouse cortical cell expressing Smad3	Smad3	Sp8, Zfp932, Zfp825, Nfx1, Zfp930, Mycn, 2010315b03rik, Peg3, Zfp37, Hivep2, Gm14322, Whsc1, Zbtb11, Arid1b, Gm14326
Adult mouse cortical Sst GABAergic cell expressing Cbln4	Sst_Cbln4	Gm14295, Csde1, Sub1, Mef2c, Maf, Tsc22d1, Zfp488, Tox, Gatad1, Gm14391, Zfp266, Dlx5, 2010315b03rik, Zfp605, Gm14403
Adult mouse cortical Sst GABAergic cell expressing Cdk6	Sst_Cdk6	Gm14295, Csde1, Hmgb1, Sub1, Gatad1, Zfp488, Zfp788, Zfp2, Pou3f3, Zfp605, Zfp11, Zfp12, Bbx, Zfp300, Zfp882
Adult mouse cortical Sst GABAergic cell expressing Chodl	Sst_Chodl	Zfp932, Peg3, Zfp938, Carhsp1, Zfp825, Rarb, Klf5, Nfx1, Nfe2l1, Zfp322a, 2010315b03rik, Zfp930, Whsc1, Gm14326, Gm14322
Adult mouse cortical Sst GABAergic cell expressing Myh8	Sst_Myh8	Gm14295, Hmgb1, Csde1, Sub1, Tcf4, Tsc22d1, Gatad1, Dlx5, Maf, Prkrir, Zfp11, Zfp605, Zfp12, Gm14403, Pou3f3
Adult mouse cortical Sst GABAergic cell expressing Tacstd2	Sst_Tacstd2	Gm14295, Csde1, Hmgb1, Sub1, Zfp488, Dlx5, Zfp946, Zfp300, Zfp949, Zfp512, Pou3f3, Zfp12, Zfp202, Zfp113, Mbd4
Adult mouse cortical Sst GABAergic cell expressing Th	Sst_Th	Hmgb1, Gm14295, Tcf4, Zfp57, Tsc22d1, Dlx5, Zfp788, Zfp300, Ttf1, Gm10778, Mbd4, Zfp11, Zfp605, Gm14403
Adult mouse cortical Vip GABAergic cell expressing Chat	Vip_Chat	Zfp932, Zfp938, Zfp825, Prox1, Nfx1, Gm14322, 2010315b03rik, Zfp930, Gm14326, 5730507c01rik
Adult mouse cortical Vip GABAergic cell expressing Gpc3	Vip_Gpc3	Id3, Zfp932, Peg3
Adult mouse cortical Vip GABAergic cell expressing Mybpc1	Vip_Mybpc1	Sp8, Zfp932, Peg3
Adult mouse cortical Vip GABAergic cell expressing Parm1	Vip_Parm1	Zfp932, Myt1l, Zfp825, Nfx1, Peg3, Prox1, Camta1, Arid1b
Adult mouse cortical Vip GABAergic cell expressing Sncg	Vip_Sncg	Sp8, Nr1d1, Peg3, Egr1, Prox1, Zfp148, Nr3c2, Gm14326, Gm4724, Gm14434, Foxp1
Joost et al. 2016			27641957
Hair follicle inner bulge cell	IB	Foxp1, Nr3c1, Foxc1
Hair interfollicular epidermis basel cell	IFE.B	Atf3, Hmgb1, Sub1
Hair interfollicular epidermis differentiated cell I	IFE.DI	Hes1, Cebpa, Sub1
Hair interfollicular epidermis differentiated cell II	IFE.DII	Cebpa, Hmgb1, Klf5
Hair interfollicular epidermis keratinized layer I	IFE.KI	Nfe2l1, Litaf, Cebpb
Hair interfollicular epidermis keratinized layer II	IFE.KII	Klf4, Ybx3, Jun, Jund, Fos, Tsc22d2, Arid5b, Hbp1, Egr1, Mxd1, Prdm1, Zfp672
Hair follicle Langerhans cell	LH	Sub1, Litaf, Junb
Hair follicle outer bulge cell	OB	Fos, Jun, Lhx2
Hair follicle sebaceous gland	SG	Cers4, Fos, Egr1, Ppara
hair follicle T cell	TC	Fos, Jun, Egr1, Runx3
Upper hair follicle I	uHF.I	Jun, Klf4, Sox9
Upper hair follicle II	uHF.II	Hes1, Sox9, Irf6
Upper hair follicle III	uHF.III	Klf4, Jun, Foxc1, Tcf4
Björklund et al. 2016			26878113
Innate lymphoid cell type 1	ILC1	NFKBIA, RAN, ANKRD1
Innate lymphoid cell type 2	ILC2	NFKBIA, DDX5, BTG1, EDF1
Innate lymphoid cell type 3	ILC3	TSC22D3, PFDN5, HMGN3
Natural killer cell	NK	DDX5, BTG1, EDF1
Segerstolpe et al. 2016			27667667
Pancreatic alpha cell	Alpha cell	MAFB, NEUROD1, CNBP, TSC22D1, FEV, PAX6, IRX2, ARX, MLXIPL, CDIP1, PIAS1, HIF1A, ZNF655, TOX4, TULP4
Pancreatic beta cell	Beta cell	ENO1, CTNNB1, MAFA
Pancreatic acinar cell	Acinar cell	ENO1, YBX3, TGIF1, CREB3L1, TRIP6, NR5A2, MECOM, NFIB, TOX4, KMT2E, SMAD3
Pancreatic delta cell	Delta cell	XBP1, DDX5, ENO1, HHEX, CNBP, TSC22D1, CSDE1, CTNNB1, HIF1A, BTG1, KMT2E, ZBTB20
Pancreatic ductal cell	Ductal cell	TGIF1, PARP1, TOX4
Pancreatic endothelial cell	Endothelial cell	APEX1, TCF4, ERG, HEY1, SIN3A, HHEX, ENO1, ELK3, NFIB, PRDM1, ZEB1, CTNNB1, SNAI1, SMARCE1, REST
Pancreatic epsilon cell	Epsilon cell	DDX5, ENO1, HNF1A
Pancreatic gamma cell	Gamma cell	ID2, DDX5, ENO1, ARX, FEV, ETV1, CTNNB1, PBX3, EHF, NKX2-2, MAZ, USF2, TOX, RNF2, PGR
Pancreatic mast cell	Mast cell	ENO1, BATF, DDX5, GATA2, TSC22D1, LYL1, RUNX3, FLI1, IKZF3, AHR, ZEB2
Pancreatic MHC class II cell	MHC class II cell	DDX5, CNBP, BASP1, CSDE1, TSC22D1, SUPT7L, ZNF292, E2F3, ZNF33A
Pancreatic pancreatic stellate cell	PSC cell	DDX5, TGFB1I1, TSC22D1
Winterhoff et al. 2017			28111004
Ovarian cancer cell cluster 1	C1	FOS, MEIS1, TSC22D2, NFKBIA, DDX1
Ovarian cancer cell cluster 2	C2	NFKBIA, STAT2, FOSB, BAZ2B
Li et al. 2017			28457750
Female foetal germ cell mitotic	Female_FGC_1	RAN, ENO1, CNBP, SAP18, DDX5, YWHAB, SOX4, SUB1, PFDN5, HSBP1, CSDE1, UBE2L3, EDF1, NCOR1, SMARCE1
Female foetal germ cell retinoic acid responsive	Female_FGC_2	HMGB1, RAN, HSBP1, CNBP, DDX5, SUB1, SAP18, YWHAB, ENO1, PFDN5, CSDE1, ZGLP1, SOX4, TCF25, FOXR1
Female foetal germ cell meiotic	Female_FGC_3	HSBP1, CNBP, HMGB2, KDM5B, CCT4, THRAP3, SAP18, DDX1, CSDE1, UBE2L3, MED4, EDF1, SRSF2, HSF2BP, ZNF800
Female foetal germ cell oogenesis	Female_FGC_4	BBX, FIGLA, HMGB3, KMT2E, TSC22D1, TBL1XR1, PSIP1, KDM5B, HSF2, RNF138, HMGB2, YBX1, ZFP36L2, YBX3, MED7
Female gonadal somatic cell endothelial	Female_Soma_1	LDB2, SOX7, TSC22D1, WWTR1, ERG, HMGA2, USP22, SP100, HOXA5, NR2F1, POU5F1
Female gonadal somatic cell early granulosa	Female_Soma_2	HMGN3, TSC22D1, ZNF292, EMX2, BAZ2B, PEG3, USP22, TGIF1, SPEN, CTNNB1, MED13, HIF3A, ZNF532, FOXK1, CAND1
Female gonadal somatic cell mural granulosa	Female_Soma_3	EMX2, TOX3, HMGN3, NR1H4, NFIA, ZBTB20, CEBPD, WT1, TSC22D1, C1D, PLAGL1, AFF4, CREB1, LEF1, FOXK1
Female gonadal somatic cell late granulosa	Female_Soma_4	RAN, YWHAB, DDX5, SUB1, CSDE1, PFDN5, PSIP1, SOX4, HSBP1, TAF7, ENO1, HMGB2, UBE2L3, HOXB7, KDM5B
Male foetal germ cell migrating	Male_FGC_1	RAN, HMGB1, ENO1, PFDN5, CNBP, DDX5, HSBP1, SOX4, EDF1, CSDE1, THRAP3, RBPJ, SMARCE1, SNW1, PSIP1
Male foetal germ cell mitotic	Male_FGC_2	HMGB1, PFDN5, SOX4, ENO1, HMGB2, CSDE1, UBE2L3, HSBP1, THRAP3, GTF2A2, TCF25, ENY2, SMARCE1, MYCL, ZNF134
Male foetal germ cell mitotic arrest	Male_FGC_3	RAN, YWHAB, DDX5, SUB1, CSDE1, PFDN5, PSIP1, SOX4, HSBP1, TAF7, ENO1, HMGB2, UBE2L3, HOXB7, KDM5B
Male gonadal somatic cell endothelial	Male_Soma_1	HMGN3, SNAI2, TSC22D1, BAZ2B, FOXK1, ETS2, CAND1, EBF1, ZNF532, ZNF521
Male gonadal somatic cell sertoli	Male_Soma_2	TSC22D1, SOX9, FOSB, TOX, PEG3, MEF2C, CSDC2, NKX3-1, HR, TADA3
Male gonadal somatic cell leydig precursor	Male_Soma_3	OSR2, TSHZ2, HMGN3, TSC22D1, TCF21, NFIA, ZFP36L2, BAZ2B, PEG3, ZNF292, TBL1XR1, CTNNB1, USP22, FOXK1, ANP32A
Male gonadal somatic cell differentiated leydig	Male_Soma_4	EMX2, NR1H4, TOX3, YAF2, PEG3, BAZ2B, TGIF1, TSC22D1, CTNNB1, AES, TBL1XR1, ZFP36L2, ANP32A, USP22, ADNP
