# Supplementary material for: Transcriptional synergy as an emergent property defining cell subpopulation identity enables population shift
Source: Nat Commun. 2018 Jul 3;9:2595. doi: 10.1038/s41467-018-05016-8 (PMC6030214; doi:10.1038/s41467-018-05016-8)
Supplement: Supplementary file 5 — Supplementary Data 2 [file 41467_2018_5016_MOESM5_ESM.xls]

## Sheet: known_identity_TFs
Supplementary Data 2. TFs known to maintain cell subpopulation identities
Dataset	Cell Subpopulation	Abbreviation	TF	Literature evidence (PubMedID) for TF (mouse or human)
Treutlein et al. 2014	Lung flat alveolar type 1 cell	AT1	SP3	12874823
Treutlein et al. 2014	Lung surfactant-secreting cuboidal alveolar type 2 cell	AT2	SOX9	24158480
Treutlein et al. 2014	Lung surfactant-secreting cuboidal alveolar type 2 cell	AT2	IRX1	28746823
Guo et al. 2015	Lung myeloid immune cell	Myeloid immune cell	EBF1	26900922
Guo et al. 2015	Lung epithelial cell	Epithelial cell	HMGA2	24661562
Llorens-Bodadilla et al. 2015	Quiescent young adult mouse neural stem cell 1	q1_young	ID2	26235341
Llorens-Bodadilla et al. 2015	Quiescent young adult mouse neural stem cell 1	q1_young	SOX9	26235341
Llorens-Bodadilla et al. 2015	Quiescent young adult mouse neural stem cell 2	q2_young	ID2	26235341
Llorens-Bodadilla et al. 2015	Quiescent young adult mouse neural stem cell 2	q2_young	SOX9	26235341
Llorens-Bodadilla et al. 2015	Active young adult mouse neural stem cell 1	a1_young	GSX2	23723414
Llorens-Bodadilla et al. 2015	Active young adult mouse neural stem cell 1	a1_young	ASCL1	21112568
Llorens-Bodadilla et al. 2015	Active young adult mouse neural stem cell 1	a1_young	SOX2	20452319
Llorens-Bodadilla et al. 2015	Active young adult mouse neural stem cell 2	a2_young	GSX2	23723414
Llorens-Bodadilla et al. 2015	Active young adult mouse neural stem cell 2	a2_young	ASCL1	21112568
Llorens-Bodadilla et al. 2015	Active young adult mouse neural stem cell 2	a2_young	SOX2	20452319
Grun et al. 2015	Intestinal organoid enterocyte precursor	Enterocyte precursor	GATA4	24436352
Grun et al. 2015	Intestinal organoid transient amplifying cell	Transient amplifying cell	SOX9	21995959, 21113154
Grun et al. 2015	Intestinal organoid enteroendocrine cell	Enteroendocrine cell	LMX1A	27287799
Grun et al. 2015	Intestinal organoid enteroendocrine cell	Enteroendocrine cell	NEUROD1	21824251
Grun et al. 2015	Intestinal organoid enteroendocrine cell	Enteroendocrine cell	PAX4	10349628
Grun et al. 2016	Intestinal organoid enteroendocrine cell	Enteroendocrine cell	NEUROG3	17007831, 21824251
Grun et al. 2016	Intestinal organoid enteroendocrine cell	Enteroendocrine cell	INSM1	16951258
Grun et al. 2016	Intestinal organoid enteroendocrine cell	Enteroendocrine cell	NKX2-2	18022152
Grun et al. 2016	Intestinal organoid enteroendocrine cell	Enteroendocrine cell	FOXA2	19737569
Grun et al. 2016	Intestinal organoid enteroendocrine cell	Enteroendocrine cell	FOXA1	19737569
Grun et al. 2015	Intestinal organoid enteroendocrine cell	Enteroendocrine cell	PAX6	10349628
Grun et al. 2015	Intestinal organoid late enterocyte precursor	Late enterocyte precursor	HES1	16024658
Grun et al. 2015	Intestinal organoid enterocyte	Enterocyte	CDX1	10579974
Grun et al. 2015	Intestinal organoid enteroendocrine precursor cell	Enteroendocrine precursor cell	NEUROG3	17007831, 21824251
Grun et al. 2015	Intestinal organoid enteroendocrine precursor cell	Enteroendocrine precursor cell	INSM1	16951258
Zeisel et al. 2015	Cortical astrocyte ependymal cell 7	Astrocytes ependymal 7	SOX9	28336567
Zeisel et al. 2015	Cortical astrocyte ependymal cell 7	Astrocytes ependymal 7	FOXJ1	19906869
Zeisel et al. 2015	Cortical astrocyte ependymal cell 8	Astrocytes ependymal 8	SOX9	28336567
Zeisel et al. 2015	Cortical atrocyte ependymal cell 8	Astrocytes ependymal 8	FOXJ1	19906869
Zeisel et al. 2015	Cortical interneuron	Interneuron	DLX1	16007083, 17678855
Zeisel et al. 2015	Cortical interneuron	Interneuron	DLX2	18923043
Zeisel et al. 2015	Cortical interneuron	Interneuron	DLX5	20392955
Zeisel et al. 2015	Cortical interneuron	Interneuron	DLX6	20392955
Zeisel et al. 2015	Cortical interneuron	Interneuron	SP8	21653849
Zeisel et al. 2015	Cortical interneuron	Interneuron	SP9	27452460
Zeisel et al. 2015	Cortical interneuron	Interneuron	ARX	18923043
Zeisel et al. 2015	Cortical microglia	Microglia	IRF8	23334579
Zeisel et al. 2015	Cortical oligodendrocyte	Oligodendrocyte	OLIG1	25762682
Zeisel et al. 2015	Cortical S1-region pyramidal neuron	Pyramidal SS	TBR1	20615956
Gokce et al. 2016	Striatal ependymal cell	Ependy.C	FOXJ1	27425622
Gokce et al. 2016	Striatal perivascular macrophage	Macrophage	MAF	16342171, 27425622
Gokce et al. 2016	Striatal microglia	Microglia	EGR1	17497096
Gokce et al. 2016	Striatal microglia	Microglia	HMGB1	21248133
Gokce et al. 2016	Striatal microglia	Microglia	SALL1	27776109
Gokce et al. 2016	Striatal microglia	Microglia	IRF8	23334579
Gokce et al. 2016	Striatal neuron	Neuron	MYT1L	27281220, 20107439
Gokce et al. 2016	Striatal neuron	Neuron	BCL11B	15664173, 18678899
Gokce et al. 2016	Striatal neuron	Neuron	FOXP2	24453072
Gokce et al. 2016	Striatal neuron	Neuron	BARHL1	16752387
Gokce et al. 2016	Striatal neuron	Neuron	MEIS2	24284204
Gokce et al. 2016	Striatal neural stem cell	NSC	HMGB1	24748429
Gokce et al. 2016	Striatal neural stem cell	NSC	NR2F1	19160499
Gokce et al. 2016	Striatal oligodendrocyte	Oligo	SOX10	21098272, 24204311
Gokce et al. 2016	Striatal oligodendrocyte	Oligo	NFIB	27545503
Gokce et al. 2016	Striatal oligodendrocyte	Oligo	OLIG1	25762682
Gokce et al. 2016	Striatal oligodendrocyte progenitor cell	OPC	DLX1	17678855
Gokce et al. 2016	Striatal oligodendrocyte progenitor cell	OPC	DLX2	17678855
Gokce et al. 2016	Striatal vascular endothelial cell	Vascular	ID3	25665868
Gokce et al. 2016	Striatal vascular endothelial cell	Vascular	KLF13	15817882
Gokce et al. 2016	Striatal vascular endothelial cell	Vascular	KLF6	15817882
Gokce et al. 2016	Striatal vascular endothelial cell	Vascular	KLF4	15817882
Scialdone et al. 2016	Embryonic allantoic mesoderm	Allantois	PITX1	22071103, 23201014
Scialdone et al. 2016	Embryonic allantoic mesoderm	Allantois	TBX4	21932311, 22952711
Scialdone et al. 2016	Embryonic allantoic mesoderm	Allantois	CDX2	15136723
Scialdone et al. 2016	Embryonic blood progenitor	Blood progenitor	GATA2	20887958
Scialdone et al. 2016	Embryonic blood progenitor	Blood progenitor	TAL1	8118024, 22491213, 12569129
Scialdone et al. 2016	Embryonic blood progenitor	Blood progenitor	HHEX	12569129, 20887958
Scialdone et al. 2016	Embryonic blood progenitor	Blood progenitor	NFE2L2	23434824
Scialdone et al. 2016	Embryonic blood progenitor	Blood progenitor	RUNX1	20887958
Scialdone et al. 2016	Embryonic blood progenitor	Blood progenitor	GATA1	20887958
Scialdone et al. 2016	Embryonic blood progenitor	Blood progenitor	GFI1B	26619147
Scialdone et al. 2016	Embryonic blood progenitor	Blood progenitor	SOX7	27411892
Scialdone et al. 2016	Embryonic primitive erythrocyte	Embryonic blood	GATA1	22778136, 8901585
Scialdone et al. 2016	Embryonic primitive erythrocyte	Embryonic blood	GFI1B	26619147, 24800817
Scialdone et al. 2016	Embryonic primitive erythrocyte	Embryonic blood	IKZF1	23732910, 23732910
Scialdone et al. 2016	Embryonic primitive erythrocyte	Embryonic blood	KLF1	21613252
Scialdone et al. 2016	Embryonic endothelium	Endothelium	ID3	21486943
Scialdone et al. 2016	Embryonic endothelium	Endothelium	SOX18	18931657
Scialdone et al. 2016	Embryonic epiblast	Epiblast	NANOG	12787504
Scialdone et al. 2016	Embryonic epiblast	Epiblast	POU5F1	15988017
Scialdone et al. 2016	Embryonic epiblast	Epiblast	PRDM14	27062923
Scialdone et al. 2016	Embryonic extra-embryonic ectoderm	Extraembryonic ectoderm	ELF5	15829518, 25446535
Scialdone et al. 2016	Embryonic extra-embryonic ectoderm	Extraembryonic ectoderm	GATA3	28232602, 27534536
Scialdone et al. 2016	Embryonic extra-embryonic ectoderm	Extraembryonic ectoderm	ESRRB	26206133
Scialdone et al. 2016	Embryonic early mesodermal progenitor	Nascent mesoderm	GATA4	25890499
Scialdone et al. 2016	Embryonic early mesodermal progenitor	Nascent mesoderm	MESP1	8787751, 19129791
Scialdone et al. 2016	Embryonic posterior mesoderm	Posterior mesoderm	MGA	10601024
Scialdone et al. 2016	Embryonic visceral endoderm	Visceral endoderm	EOMES	18171685
Scialdone et al. 2016	Embryonic visceral endoderm	Visceral endoderm	HNF4A	7958910
Scialdone et al. 2016	Embryonic visceral endoderm	Visceral endoderm	HNF1B	10518496; 10518495
Scialdone et al. 2016	Embryonic visceral endoderm	Visceral endoderm	FOXA2	17389379
Scialdone et al. 2016	Embryonic visceral endoderm	Visceral endoderm	OTX2	11171400
Scialdone et al. 2016	Embryonic visceral endoderm	Visceral endoderm	ZIC3	16397896, 17267691
Scialdone et al. 2016	Embryonic visceral endoderm	Visceral endoderm	GATA4	10779506, 8582296
Chu et al. 2016	H9 hESC	H9_00hb4s	NANOG	12787504, 16153702
Chu et al. 2016	H9 hESC	H9_00hb4s	POU5F1	12787505, 10742100, 10748519, 16153702
Chu et al. 2016	H9 hESC	H9_00hb4s	SOX2	16153702
LaManno et al. 2016	Foetal dopaminergic neuron type 0	hDA0	EBF1	25192643
LaManno et al. 2016	Foetal dopaminergic neuron type 0	hDA0	PITX3	12655058
LaManno et al. 2016	Foetal dopaminergic neuron type 0	hDA0	NR4A2	9092472
LaManno et al. 2016	Foetal dopaminergic neuron type 0	hDA0	FOXA1	17596284
LaManno et al. 2016	Foetal dopaminergic neuron type 1	hDA1	EBF1	25192643
LaManno et al. 2016	Foetal dopaminergic neuron type 1	hDA1	PITX3	12655058
LaManno et al. 2016	Foetal dopaminergic neuron type 1	hDA1	NR4A2	9092472
LaManno et al. 2016	Foetal dopaminergic neuron type 1	hDA1	FOXA1	17596284
LaManno et al. 2016	Foetal dopaminergic neuron type 2	hDA2	EBF1	25192643
LaManno et al. 2016	Foetal dopaminergic neuron type 2	hDA2	PITX3	12655058
LaManno et al. 2016	Foetal dopaminergic neuron type 2	hDA2	NR4A2	9092472
LaManno et al. 2016	Foetal dopaminergic neuron type 2	hDA2	FOXA1	17596284
LaManno et al. 2016	Foetal oculomotor and trochlear nucleus	hOMTN	ISL1	23872598
LaManno et al. 2016	Foetal oculomotor and trochlear nucleus	hOMTN	PHOX2A	23872598
Kowalczyk et al. 2016	Young mouse long-term haematopoietic stem cell	Young LT HSC	MYSM1	24014243
Kowalczyk et al. 2016	Young mouse long-term haematopoietic stem cell	Young LT HSC	HOXB5	26863982
Kowalczyk et al. 2016	Young mouse short-term haematopoietic stem cell	Young ST HSC	MYSM1	24014243
Kowalczyk et al. 2016	Old mouse long-term haematopoietic stem cell	Old LT HSC	HOXB5	26863982
Joost et al. 2016	Hair interfollicular epidermis differentiated cell II	IFE.DI	CEBPA	25100569, 24586629, 25100569
Joost et al. 2016	Hair interfollicular epidermis differentiated cell II	IFE.DII	CEBPA	25100569, 24586629, 25100569
Joost et al. 2016	Hair interfollicular epidermis keratinized layer II	IFE.KI	HBP1	20523354
Joost et al. 2016	Hair interfollicular epidermis keratinized layer II	IFE.KII	HBP1	20523354
Joost et al. 2016	Hair follicle outer bulge cell	OB	LHX2	22028024
Joost et al. 2016	Hair follicle sebaceous gland	SG	CERS4	25705848, 24738593
Joost et al. 2016	Upper hair follicle I	uHF.I	SOX9	21784251
Joost et al. 2016	Upper hair follicle I	uHF.I	KLF4	22745808
Joost et al. 2016	Upper hair follicle II	uHF.II	SOX9	16085486
Joost et al. 2016	Upper hair follicle II	uHF.II	KLF4	22745808
Joost et al. 2016	Upper hair follicle III	uHF.III	SOX9	16085486
Joost et al. 2016	Upper hair follicle III	uHF.III	KLF4	22745808
Joost et al. 2016	Upper hair follicle III	uHF.III	HOPX	23487314
Björklund et al. 2016	Innate lymphoid cell type 1	ILC1	DDX5	26675721
Björklund et al. 2016	Innate lymphoid cell type 2	ILC2	DDX5	26675721
Björklund et al. 2016	Innate lymphoid cell type 3	ILC3	DDX5	26675721
Segerstolpe et al. 2016	Pancreatic alpha cell	Alpha cell	MAFB	21497756
Segerstolpe et al. 2016	Pancreatic alpha cell	Alpha cell	ARX	24204325
Segerstolpe et al. 2016	Pancreatic beta cell	Beta cell	PDX1	19817786
Segerstolpe et al. 2016	Pancreatic beta cell	Beta cell	PAX6	15110714
Segerstolpe et al. 2016	Pancreatic beta cell	Beta cell	MAFA	25500951, 19393272
Segerstolpe et al. 2016	Pancreatic beta cell	Beta cell	NKX6-1	24035389
Segerstolpe et al. 2016	Pancreatic beta cell	Beta cell	CTNNB1	17404238
Segerstolpe et al. 2016	Pancreatic beta cell	Beta cell	HSF1	28547133
Segerstolpe et al. 2016	Pancreatic acinar cell	Acinar cell	NR5A2	23645620
Segerstolpe et al. 2016	Pancreatic acinar cell	Acinar cell	REST	26691212
Segerstolpe et al. 2016	Pancreatic acinar cell	Acinar cell	GATA4	23006330
Segerstolpe et al. 2016	Pancreatic acinar cell	Acinar cell	GATA6	23006330
Segerstolpe et al. 2016	Pancreatic delta cell	Delta cell	HHEX	24736842
Segerstolpe et al. 2016	Pancreatic endothelial cell	Endothelial cell	ERG	22337883
Segerstolpe et al. 2016	Pancreatic endothelial cell	Endothelial cell	HHEX	16364283
Segerstolpe et al. 2016	Pancreatic mast cell	Mast cell	AHR	23462117
