# Supplementary material for: Transcriptional synergy as an emergent property defining cell subpopulation identity enables population shift
Source: Nat Commun. 2018 Jul 3;9:2595. doi: 10.1038/s41467-018-05016-8 (PMC6030214; doi:10.1038/s41467-018-05016-8)
Supplement: Supplementary file 6 — Supplementary Data 3 [file 41467_2018_5016_MOESM6_ESM.xls]

## Sheet: Sheet1
Supplementary Data 3. Pair-wise MI interactions among most synergistic transcriptional cores with at least two known TFs maintaining cell subpopulation identity
Dataset	Fraction of MI inferred interactions among all TF pairs in the synergistic core	MI Inferred interaction
Treutlein et al. 2014
AT2	0 / 10
Llorens-Bodadilla et al. 2015
a1_young	1 / 105	Pou3f2—Sox2
Gru¨n et al. 2015
Enteroendocrine cell	1 / 105	Foxa2—Neurog3
Enteroendocrine precursor cell	1 / 36	Hmgb1__Insm1
Gokce et al. 2016
Microglia	0 / 105
Neuron	0 / 78
NSC	0 / 105
Oligo	2 / 105	Baz2b__Hmgb1, Hmgb1__Tcf4
Vascular	2 / 105	Arid1b__Hmgb1, Fosb__Tsc22d3
Scialdone et al. 2016
Allantois	0 / 105
Blood progenitor	0 / 105
Embryonic blood	0 / 45
Endothelium	0 / 36
Extraembryonic ectoderm	0 / 105
Visceral endoderm	1 / 105	Hes1—Hnf4a
Chu et al. 2016
H9_00hb4s	0 / 3
LaManno et al. 2016
hDA0	0 / 3
hDA2	0 / 6
hProgFPM	0 / 6
hProgM	0 / 6
Joost et al. 2016
uHF.I	0 / 3
Segerstolpe et al. 2016
Alpha cell	0 / 105
Beta cell	0 / 3
Endothelial cell	0 / 105
