# Supplementary material for: Transcriptional synergy as an emergent property defining cell subpopulation identity enables population shift
Source: Nat Commun. 2018 Jul 3;9:2595. doi: 10.1038/s41467-018-05016-8 (PMC6030214; doi:10.1038/s41467-018-05016-8)
Supplement: Supplementary file 7 — Supplementary Data 4 [file 41467_2018_5016_MOESM7_ESM.xls]

## Sheet: Sheet1
Supplementary Data 4. Unique top 10 (ties included) hub TFs in each cell subpopulation
Treutlein et al. 2014			Ting et al. 2014						Guo et al. 2015							Llorens-Bodadilla et al. 2015				Gru¨n et al. 2015								Zeisel et al. 2015									Gokce et al. 2016									Scialdone et al. 2016
BP	AT1	AT2	CTC.c	CTC.pro	MEF	NB508	Tumor	WBC	Endothelial_cell	Epithelial_cell	Matrix_fibroblast	Myeloid_immune_cell	Myofibroblast_smooth_muscle_like	Pericyte	Proliferative_fibroblast	a1_young	a2_young	q1_young	q2_young	Enterocyte precursor	Transient amplifying cell	Enteroendocrine cell	Late enterocyte precursor	Enterocyte	Unknown in enterocyte 1	Unknown in enterocyte 2	Enteroendocrine precursor cell	astrocytes_ependymal_7	astrocytes_ependymal_8	endothelial.mural_6	endothelial.mural_9	interneurons	microglia	oligodendrocytes	pyramidal.CA1	pyramidal.SS	Ependy.C	Ependy.Sec	Macrophage	Microglia	Neuron	NSC	Oligo	OPC	Vascular	Allantois	Blood_progenitors	Embryonic_blood	Endothelium
5730507C01RIK	GLI2	2610008E11RIK	BATF3	ATF3	BBX	BCL11B	DLX6	A430033K04RIK	E2F2	LCOR	GATA2	CERS2	HEYL	HLX	ETV6	9130019O22RIK	2810021J22RIK	ARNTL2	BCL6B	ARX	ETS1	2700081O15RIK	A430033K04RIK	ATF7	ARID4B	2010315B03RIK	BAZ2A	BARHL1	CREB3L3	ATOH1	FOXA1	ARID1B	DLX1	CERS2	NFIB	GTF2I	ARID5B	ATF7	EBF4	BHLHA15	CSDE1	CREB1	DMRTB1	IRF7	ARX	DMRT2	DNAJC2	KLF13	ELK3
POU2F2	GM14124	BCL11B	EBF1	CEBPB	BHLHE40	ETV6	GATA1	CREB3L3	FOXN4	MSX2	ID3	HIVEP3	HOXD1	HOXA2	GRHL1	ARID3B	EGR1	EBF1	ELF4	ESRRG	FEV	5730507C01RIK	ARID5A	BCL6B	BCL11B	2810021J22RIK	BBX	BHLHA15	E430018J23RIK	E2F7	GM9376	ATF4	L3MBTL1	FOXP1	ZEB2	KLF9	ARNTL	BACH2	FOXD2	LEF1	DBP	FOSB	EGR2	SOX17	SOX21	EMX2	E2F3	RREB1	ETV2
REST	L3MBTL1	CREM	FOXG1	CREB3L4	CDC5L	FOXD2	HOXA4	HOMEZ	GLMP	NANOG	KLF16	NEUROG1	IKZF3	HSFY2	HNF1A	ELK3	GM9805	MYB	ERG	FOXD2	HMGB1	ARNTL	BC025920	CREB3L2	CAMTA1	AI987944	CARHSP1	FIGLA	ETV3	FOXC2	HOXA9	SMARCC2	PITX1	OLIG1		MEF2C	ETV5	DBX2	NEUROD1	PROX2	ERF	GM14295	GLIS3	SOX7	SP4	L3MBTL1	TAL1	ZFPM1	HHEX
ZFP235	MAF	E2F3	HEY2	DEAF1	FOXC2	GATA2	HOXB2	HOXC10	GM14410	NR3C2	MIER3	NEUROG3	MLX	MXD4	LITAF	EOMES	MZF1	OTX2	FOSL1	HOXA1	NFIL3	ATF6B	E2F7	CREB3L3	CDX2	CIC	CDIP1	HOXD12	FIZ1	FOXO6	IRF8		PPARA	TCF23		NR2F1	FOSL2	E2F1	ONECUT2	TBX3	GATAD1	TCF7L1	ID4	ZFP1	TFAP4	LMX1A		ZMIZ1	NFX1
ZFP426	SNAI2	ELF2	LCORL	HOXC5	HMGB1	NR1H4	LHX6	HOXD11	PAX5	SMAD5	MTA1	ONECUT1	MXD1	PRDM13	MSGN1	FOXO6	SMAD3	RCOR2	FOXI3	HOXA4	REST	DNAJC2	GFI1	LITAF	ESRRA	D3ERTD254E	CREB1	L3MBTL4	HES6	GM14295	MYF6		PRDM10	TSC22D1			MNT	ELF4	RHOX2C	ZBTB17	HMGB1	ZFP420	IRF1	ZFP354A	TOX3	MECOM			SALL4
ZFP583	TCF21	FOXQ1	MECOM	NHLH2	KLF11	OSR1	LIN28B	ISL1	TFAP4	ZFP652	NFIB	RHOX2B	NEUROD2	RBPJ	OBOX5	GM11007	TRP53	SOX7	HDX	NEUROD2	YY2	EHF	GRHL1	REPIN1	MYSM1	E2F2	DEAF1	NFE2L3	MLXIP	IRF6	NKX2-4		RARB				RUNX1	GM10778	UNCX	ZFP113	HSF2	ZFP64	MECOM	ZFP617	TSHZ2	ONECUT3			ZFP710
ZFP715	TRERF1	GFI1	NKX2-3	RCOR2	SMARCC1	SIX4	NEUROG3	NR1D2	TRP63	ZFP790	POU4F2	RHOX4C	SATB2	T	SP2	GM14124	ZFP119B	ZFP109	MBD2	SOX7	ZFP442	ERF	HMGA1	SP4	SREBF1	GM14325	FOXO4	POU4F1	NR6A1	MYB	ONECUT1		SMAD9				TEAD3	MSX2	ZBTB7C	ZFP184	JUND	ZFP870	SP110	ZFP940	VSX1	POU3F3
ZFP93	ZFP105	HSF1	THRB	SPDEF	ZFP12	SP100	PRDM6	NR2E1	ZBTB44	ZFP84	TBX5	ZFP335	SPIB	ZFP58	ZBTB14	HIC2	ZFP316	ZFP239	NKX3-2	ST18	ZFP791	ETV5	HMX2	ZBTB16	STAT3	HIC2	GATAD1	STAT4	TBR1	PRRX2	PAX4		TBX22				YBX2	NR2E1	ZFP759	ZFP82	MIER3	ZFP941	TRP73	ZSCAN12	ZFP433	POU6F1
ZKSCAN4	ZFP334	IKZF2	ZBTB1	ZFP398	ZFP958	ZFP710	ZFP574	ZFP120	ZFP775	ZFP971		ZFP526	STAT4	ZFP764	ZFP219	ZFP341	ZFP605	ZFP553	PBX3	TOX3		FIZ1	MNX1	ZFP446	THAP11			ZFP820	TEAD2	ZFP11	RFX8		TSHZ3				ZFP386	PAX6	ZFP873		THRB	ZSCAN21	ZFP474		ZFP579	UNCX
ZXDC	ZFP667	IKZF4	ZFP51	ZFP408		ZFP810	ZFP715		ZHX2			ZFP692		ZFP9	ZFP866	ZSCAN25	ZFP772	ZIK1	SOX18	ZFP532			MYCN		TSHZ1						ZFP113							RORB			ZFHX3				ZFP709	ZFP458
[truncated: 135 more columns]
