# Supplementary material for: Transcriptional synergy as an emergent property defining cell subpopulation identity enables population shift
Source: Nat Commun. 2018 Jul 3;9:2595. doi: 10.1038/s41467-018-05016-8 (PMC6030214; doi:10.1038/s41467-018-05016-8)
Supplement: Supplementary file 8 — Supplementary Data 5 [file 41467_2018_5016_MOESM8_ESM.xls]

## Sheet: Sheet1
Supplementary Data 5. Top 10 (ties included) JSD TFs in each cell subpopulation
Treutlein et al. 2014			Ting et al. 2014						Guo et al. 2015							Llorens-Bodadilla et al. 2015				Gru¨n et al. 2015								Zeisel et al. 2015									Gokce et al. 2016									Scialdone et al. 2016
BP	AT1	AT2	CTC.c	CTC.pro	MEF	NB508	Tumor	WBC	Endothelial_cell	Epithelial_cell	Matrix_fibroblast	Myeloid_immune_cell	Myofibroblast_smooth_muscle_like	Pericyte	Proliferative_fibroblast	a1_young	a2_young	q1_young	q2_young	Enterocyte precursor	Transient amplifying cell	Enteroendocrine cell	Late enterocyte precursor	Enterocyte	Unknown in enterocyte 1	Unknown in enterocyte 2	Enteroendocrine precursor cell	astrocytes_ependymal_7	astrocytes_ependymal_8	endothelial.mural_6	endothelial.mural_9	interneurons	microglia	oligodendrocytes	pyramidal.SS	pyramidal.CA1	Ependy.C	Ependy.Sec	Macrophage	Microglia	Neuron	NSC	Oligo	OPC	Vascular	Allantois	Blood_progenitors	Embryonic_blood	Endothelium
BNC2	9830147E19RIK	GFI1	DMBX1	BHLHA15	ESX1	BARHL1	AIRE	HOXB8	RORB	ZFP763	NFATC1	MGA	NEUROG2	ZFP90	GM10770	DMRTA1	ALX3	ALX4	AHR	ALX4	BARHL2	EVX1	ARNTL2	BCL6B	5730507C01RIK	ATF7	GLIS2	PROP1	OTX2	FOXQ1	ALX1	DLX1	SPIC	NKX6-2	PRDM14	TBX19	FEZF1	DMRT3	CDX4	ARID3C	AR	DMRTB1	AHRR	DLX1	ALX1	HOXA10	DBX2	ASCL3	BCL6B
EU599041	ARID3C	HES7	EGR4	HOXA6	EU599041	DMRT1	BCL6B	HOXC10	ZFP146	RHOX4E	ZFP740	ZIK1	ZFP551	TGIF2-PS2	RLF	EOMES	ARID3C	ARNTL2	BCL6B	AR	FOXD3	HSF5	ASCL3	CUX2	HOXA10	DLX3	HES2	SIX6	ZFP474	SOX18	FOXA1	DLX2	IRF4	ELF3	IRX1	TCF21	FOXD4	ELF3	ESR2	ATOH1	ATOH7	EBF4	CREB3L4	DLX2	ERG	HOXA11	EMX2	GM11009	DBX1
EBF3	ARNT2	INSM1	FOXO6	IKZF3	GM6710	MIXL1	BHLHE22	HOXD11	ZFP983	D3ERTD254E	HELT	TCFL5	ZBTB6	ZBTB39	SOX15	EU599041	ASCL3	ASCL2	BNC2	EBF2	GM14308	IKZF2	DMRTA2	HDX	MBD4	DMRTA1	HOXD3	MSX2	FOXJ1	SOX17	GCM2	SP8	PITX1	RFX6	EBF2	AIRE	FOXN4	ESRRB	GM14434	BATF3	BARHL1	GM3604	DMRTA1	E2F8	FOXC2	HOXA13	GFI1	GM18856	GM14308
EGR3	BC025920	MESP2	GM14434	IRF4	HELT	NR2E3	CUX2	INSM1	RHOX4F	ZFP408	TFAP2D	GM10139	RFX1	ZFP672	HNF1A	GATA1	BCL11B	EBF1	ELF4	ESX1	GM3604	IRX3	ELK3	HOXC9	PRDM8	HOXC13	PBX3	GM10324	MYB	SOX7	FOXH1	SP9	SPI1	TBX21	NR5A1	HOXC4	GATA3	GRHL3	GM4981	EBF3	BHLHA9	IRX1	EN2	FOXM1	FOXL2	HOXA7	GFI1B	GM9894	GM4981
ERG	CREB3L4	NR2E1	HEY2	KDM5D	HES7	PAX2	DMRTA2	NKX2-4	HMGA1-RS1	ZFP709	ZBTB24	KLF15	ZFP629	NEUROD4	TFAP2A	GM10770	CERS3	ESR2	ERG	FOXP2	GSC	LEF1	ESR2	PAX1	ZBTB38	PDX1	PROX2	OSR2	DLX4	ZIC3	POU1F1	DLX5	CTCFL	NKX2-9	HOXD9	PTF1A	IRX3	LMX1A	HOXA3	HOXD10	CEBPE	NR2F1	HOXD1	HELT	NFATC4	HOXC10	HSF3	HOXC12	NKX1-1
GM9376	CRX	PHOX2A	HOXD10	MYB	HOXC13	RORB	ESRRG	PAX5	ZFP619	FERD3L	TCF3	RHOX4A	SOX13	ID1	ZKSCAN17	IKZF1	DLX6	FOXR2	FOSL2	GM14393	HES5	OBOX3	GM14305	TBR1	ZBTB40	RARG	SP9	BARHL1	CDX1	MEOX1	NKX2-4	DMRT2	LIN28A	2410141K09RIK	TCF23	TAL2	PAX9	SEBOX	HOXC9	MLXIPL	FOXA3	OLIG2	ISL2	MYBL1	TBX1	HOXC11	IKZF3	KLF1	OLIG2
GRHL3	EN1	SP5	ISX	MYNN	HOXC6	SALL3	FOXI1	SOX7	HIVEP2	ZFP410	ZFP81	SREBF1	ZFP954	MSX2	ZFP512B	INSM2	E2F8	GATA5	FOXI2	LHX2	HEY1	PEG3	GM9376	TBX5	ZFP40	TSHZ2	TULP3	FOXA2	DMRT3	ZBTB42	TBX15	PITX3	TFEC	GSC2	NKX3-2	DMBX1	PRDM8	TULP1	HSF3	PAX7	GBX1	SOX10	MEF2B	MYCS	TBX2	HOXC6	MYOG	MYCS	RHOX7B
HES3	FEZF2	TOX2	MYF6	PAX4	HOXC9	UBTFL1	HOPX	SPIB	ZFP143	OBOX6	ZFP287	SMAD5	PAX7	ESX1	RARG	MYT1L	EGR4	GLIS1	FOXI3	POU3F2	HHEX	SALL2	HOXA6	ZFP273	ZFP691	UNCX	ZFP458	LHX8	RORC	NFE2	ALX3	DLX6	HOXA2	FOXD4	NOBOX	MNX1	RFX6	ZFP534	NR0B2	PITX2	GLIS1	TFAP2B	SP7	OLIG3	TBX4	HOXC8	NR5A1	NEUROD6	SOX18
HSF4	FOXA3	ZBTB12	OLIG3	PRDM1	ISL2	ZFP661	HOXA10	TBR1	ARID3A	ZFP236	NR6A1	BCL6B	GATA6	ZFP202	HMGXB4	NEUROD4	GATA3	IRF4	HOXB6	RARB	HMBOX1	SP8	HOXC8	ZFP420	ZFP958	ZFP28	ZFP873	HOXA10	IRX5	SHOX2	NKX6-1	FEZF1	HMX2	FOXD2	HELT	BARHL2	SIX1	ZFP819	RHOX2C	SOX15	GM14139	ZFP109	ST18	SP8	TCF21	HOXC9	PRDM13	NFE2	ZFP366
MSX1	FOXD1	ZFP251	PAX1	ZFP938	NEUROD6	ZIC5	HOXD9	ZFP78	WIZ	GM4924	ZFP142	RHOX4B	NFKB2	SOX2	RNF138	NEUROG2	GM5828	IRF8	HSF4	SNAI2	MXD3	ZFP14	IRX5	ZFP709	ZKSCAN6	ZFP3	ZSCAN12	HAND2	RNF138RT1	HOXA5	HOXA9	MESP1	IRF8	RHOX1	FOXP3	TBX5	TLX2	ZSCAN10	TBX19	ZFP69	GM5294	ZFP936	TULP2	TFAP2E	VSX1	TBX4	ZFP541	OBOX3	ZFP488
NFE2	GATA3	ZFP398	POU2F3		PAX9		KLF14			MLXIP						POU4F1	GM9805	IRX2	KLF2	SOX8	MZF1	ZFP867	NFE2	ZFP711												HOXA3			UNCX		GSX2
NR1H3	GLI2	ZKSCAN16	PRDM12		PITX2		KLF8			GLI3						RHOX4D	GSX1	KLF1	KLF5	TEAD4	PAX3		OTX1													ZFP936					HES7
POU2F2	GM13152		RBPJL		POU5F1		LBX2			ZFP354A						SCRT1	HSF5	LIN28A	NFE2	TLX1	SIX4		SIM1													SPIB					HMGB4
PRDM1	GM14124		SIX6				LHX8			ZBTB7A						TBX21	KLF8	MAFB	NKX3-2	ZFHX4	SOX5		SMAD9													POU4F2					HNF1A
SNAI3	GM2381		SOX8				MEOX1			SNAI3						ZFP599	LYL1	MITF	OVOL1	ZFP52	TCF7		ZFP112													GATA1					HSF4
SP9	GM5595		ZFP641				MEOX2			CARHSP1							MESP2	MSC	PLAG1	ZFP532	ZBTB8B		ZFP369																		IKZF3
TBX19	HOXA2						MSC			STAT3							NFATC2	MYRFL	PRRX2		ZFP41		ZFP418																		INSM2
ZFP108	INSM2						MSX3										PGR	NEUROD2	REL		ZFP791		ZFP433																		IRX6
ZFP109	LHX6						MYOD1										PRDM13	NEUROG1	SALL4		ZFP81		ZFP646																		ISL1
ZFP128	LHX9						NEUROG3										PTF1A	NKX2-4	SIX1				ZFP964																		ISX
ZFP3	MEIS1						NKX2-2										SP9	OBOX3	SOX18																						KLF1
ZFP324	MLXIPL						OVOL1										ST18	PAX9	TUB																						KLF14
ZFP345	NFATC4						PITX1										TBX1	PHOX2A	ZBTB42																						LHX6
ZFP446	NOBOX						POU4F2										TFAP2E	POU3F1	ZFP618																						LHX8
ZFP449	NOTO						PROX1										TWIST1	RFX8	ZFP791																						MAFA
ZFP454	NR1I2						RFX6										ZFP709	RXRG	ZIC1																						MEOX2
ZFP583	OTX2						SOX15										ZFP853	SIX2	ZKSCAN16																						MESP1
ZFP628	PMS1						SOX18										ZGLP1	SMAD9																							MESP2
ZFP940	POU3F2						SPIC											TBR1																							MSC
ZGLP1	PRDM6						TAL2											TRP63																							MYF5
	RSLCAN18						TBX1											TSHZ3																							NEUROD4
	RUNX2						TBX6											ZBTB16																							NFE2
	RXRB						TFAP2C											ZFP352																							NOTO
	SCX						TFEC											ZSCAN5B																							NR5A1
	SNAI2						TUB																																		ONECUT1
	SOX7						YBX2																																		PAX5
	SOX8						ZFP583																																		POU1F1
	SPIB						ZFP709																																		POU6F2
	STAT4																																								PPARG
	TBX20																																								PRDM12
	TBX3																																								PROP1
	TBX4																																								PRRXL1
	TBX6																																								SALL4
	TCF21																																								SNAI1
	TFAP2C																																								SNAI3
	TRP63																																								SOX30
	WDHD1																																								SPDEF
	YBX2																																								T
	ZBTB3																																								TBX10
	ZEB1																																								TCF15
	ZFHX4																																								VAX1
	ZFP101																																								VDR
	ZFP14																																								VSX2
	ZFP169																																								WT1
	ZFP174																																								ZFP296
	ZFP213																																								ZFP352
	ZFP239																																								ZFP541
	ZFP276
	ZFP334
	ZFP369
	ZFP558
	ZFP61
	ZFP658
	ZFP661
	ZFP689
	ZFP712
	ZFP74
	ZFP759
	ZFP773
	ZFP775
	ZFP81
	ZFP811
	ZFP82
	ZFP865
	ZFP874A
	ZFP953
	ZFP958
	ZSCAN20
	ZSCAN4C
[truncated: 136 more columns]
