# Supplementary material for: Transcriptional synergy as an emergent property defining cell subpopulation identity enables population shift
Source: Nat Commun. 2018 Jul 3;9:2595. doi: 10.1038/s41467-018-05016-8 (PMC6030214; doi:10.1038/s41467-018-05016-8)
Supplement: Supplementary file 9 — Supplementary Data 6 [file 41467_2018_5016_MOESM9_ESM.xls]

## Sheet: conversion_factor_table
Supplementary Data 6. Cell subpopualtion conversion factors ordered by fold change.
Dataset	From	To	From (used abbreviation)	To (used abbreviation)	Factor
Treutlein et al. 2014	Mouse lung bipotential progenitor	Mouse flat alveolar type 1 cell	BP	AT1	TSC22D3, ARID1B, nfia, jun, id2
Treutlein et al. 2014	Mouse lung bipotential progenitor	Mouse surfactant-secreting cuboidal alveolar type 2 cell	BP	AT2	SOX9, IRX1, atf4, sp3
Treutlein et al. 2014	Mouse flat alveolar type 1 cell	Mouse lung bipotential progenitor	AT1	BP	EGR1, CEBPA, atf3
Treutlein et al. 2014	Mouse flat alveolar type 1 cell	Mouse surfactant-secreting cuboidal alveolar type 2 cell	AT1	AT2	ATF4, SOX9, IRX1, sp3
Treutlein et al. 2014	Mouse surfactant-secreting cuboidal alveolar type 2 cell	Mouse lung bipotential progenitor	AT2	BP	ATF3, EGR1, CEBPA
Treutlein et al. 2014	Mouse surfactant-secreting cuboidal alveolar type 2 cell	Mouse flat alveolar type 1 cell	AT2	AT1	TSC22D3, ARID1B, nfia, jun, id2
Ting et al. 2014	Mouse classical circulating tumor cell	Mouse proliferative circulating tumor cell	CTC.c	CTC.pro	CIC, KLF6, MYNN, ATF4, NCOR1, PRDM1, MXD3, SMARCC1, GATA2, NFAT5, carhsp1, rela, jund, klf9
Ting et al. 2014	Mouse classical circulating tumor cell	Mouse embryonic fibroblast	CTC.c	MEF	HMGA2, TRPS1, GLI3, atf4, kdm5a, mbd2, rela, ncor1, xbp1, klf6
Ting et al. 2014	Mouse classical circulating tumor cell	Mouse pancreatic ductal adenocarcinoma cell line	CTC.c	NB508	NKX2-3, SNAPC4, nfat5, atf4, nfia, foxo1, kdm5a, carhsp1, nfic, rela, nfib, xbp1, klf6
Ting et al. 2014	Mouse classical circulating tumor cell	Mouse bulk primary circulating tumor	CTC.c	Tumor	ZBTB42, ZBTB39, klf9
Ting et al. 2014	Mouse classical circulating tumor cell	Mouse circulating white blood cell	CTC.c	WBC	PLAGL2, NCOR1, SATB1, foxo1, atf4, kdm5a, carhsp1, jund, xbp1, litaf, klf6
Ting et al. 2014	Mouse proliferative circulating tumor cell	Mouse classical circulating tumor cell	CTC.pro	CTC.c	KLF4, SSRP1, CSDE1, NFIX, KLF3, PBRM1, tsc22d1, rbpj, adnp
Ting et al. 2014	Mouse proliferative circulating tumor cell	Mouse embryonic fibroblast	CTC.pro	MEF	HMGA2, GLI3, KLF4, TRPS1, TSC22D1, csde1, mbd2, kdm5a, pbrm1, xbp1
Ting et al. 2014	Mouse proliferative circulating tumor cell	Mouse pancreatic ductal adenocarcinoma cell line	CTC.pro	NB508	NFIB, NKX2-3, SNAPC4, TSC22D1, nfia, klf4, nfic, kdm5a, foxo1, xbp1
Ting et al. 2014	Mouse proliferative circulating tumor cell	Mouse bulk primary circulating tumor	CTC.pro	Tumor	ZBTB42, ZBTB39, TSC22D1, klf4
Ting et al. 2014	Mouse proliferative circulating tumor cell	Mouse circulating white blood cell	CTC.pro	WBC	PLAGL2, SATB1, KLF4, LITAF, TSC22D1, kdm5a, pbrm1, foxo1, xbp1
Ting et al. 2014	Mouse embryonic fibroblast	Mouse classical circulating tumor cell	MEF	CTC.c	SSRP1, NFIX, ADNP, KLF3, rbpj
Ting et al. 2014	Mouse embryonic fibroblast	Mouse proliferative circulating tumor cell	MEF	CTC.pro	CIC, MYNN, GATA2, JUND, PRDM1, MXD3, SMARCC1, CARHSP1, KLF9, nfat5
Ting et al. 2014	Mouse embryonic fibroblast	Mouse pancreatic ductal adenocarcinoma cell line	MEF	NB508	NKX2-3, FOXO1, SNAPC4, nfia, carhsp1, nfat5, nfic, nfib
Ting et al. 2014	Mouse embryonic fibroblast	Mouse bulk primary circulating tumor	MEF	Tumor	ZBTB42, ZBTB39, KLF9
Ting et al. 2014	Mouse embryonic fibroblast	Mouse circulating white blood cell	MEF	WBC	PLAGL2, SATB1, FOXO1, JUND, LITAF, carhsp1
Ting et al. 2014	Mouse pancreatic ductal adenocarcinoma cell line	Mouse classical circulating tumor cell	NB508	CTC.c	SSRP1, CSDE1, PBRM1, NFIX, ADNP, STAT3, KLF3, RBPJ
Ting et al. 2014	Mouse pancreatic ductal adenocarcinoma cell line	Mouse proliferative circulating tumor cell	NB508	CTC.pro	CIC, MYNN, NCOR1, GATA2, JUND, PRDM1, MXD3, SMARCC1, STAT3, KLF9
Ting et al. 2014	Mouse pancreatic ductal adenocarcinoma cell line	Mouse embryonic fibroblast	NB508	MEF	NCOR1, PBRM1, CSDE1, HMGA2, STAT3, GLI3, TRPS1, MBD2
Ting et al. 2014	Mouse pancreatic ductal adenocarcinoma cell line	Mouse bulk primary circulating tumor	NB508	Tumor	ZBTB42, ZBTB39, KLF9
Ting et al. 2014	Mouse pancreatic ductal adenocarcinoma cell line	Mouse circulating white blood cell	NB508	WBC	PLAGL2, NCOR1, SATB1, LITAF, STAT3, JUND, pbrm1
Ting et al. 2014	Mouse bulk primary circulating tumor	Mouse classical circulating tumor cell	Tumor	CTC.c	SSRP1, CSDE1, PBRM1, NFIX, ADNP, STAT3, KLF3, rbpj
Ting et al. 2014	Mouse bulk primary circulating tumor	Mouse proliferative circulating tumor cell	Tumor	CTC.pro	KLF6, CIC, MYNN, NCOR1, ATF4, GATA2, JUND, PRDM1, SMARCC1, MXD3, RELA, STAT3, CARHSP1, nfat5
Ting et al. 2014	Mouse bulk primary circulating tumor	Mouse embryonic fibroblast	Tumor	MEF	NCOR1, PBRM1, HMGA2, CSDE1, KLF6, STAT3, GLI3, KDM5A, TRPS1, ATF4, mbd2, xbp1, rela
Ting et al. 2014	Mouse bulk primary circulating tumor	Mouse pancreatic ductal adenocarcinoma cell line	Tumor	NB508	NKX2-3, KLF6, NFIC, kdm5a, nfia, atf4, nfat5, foxo1, snapc4, xbp1, rela, nfib, carhsp1
Ting et al. 2014	Mouse bulk primary circulating tumor	Mouse circulating white blood cell	Tumor	WBC	PLAGL2, NCOR1, SATB1, KLF6, KDM5A, FOXO1, STAT3, JUND, pbrm1, atf4, xbp1, litaf, carhsp1
Ting et al. 2014	Mouse circulating white blood cell	Mouse classical circulating tumor cell	WBC	CTC.c	SSRP1, CSDE1, NFIX, ADNP, KLF3, RBPJ
Ting et al. 2014	Mouse circulating white blood cell	Mouse proliferative circulating tumor cell	WBC	CTC.pro	CIC, MYNN, GATA2, PRDM1, MXD3, SMARCC1, RELA, KLF9, NFAT5
Ting et al. 2014	Mouse circulating white blood cell	Mouse embryonic fibroblast	WBC	MEF	CSDE1, HMGA2, GLI3, TRPS1, rela, mbd2
Ting et al. 2014	Mouse circulating white blood cell	Mouse pancreatic ductal adenocarcinoma cell line	WBC	NB508	NFIB, NKX2-3, SNAPC4, NFIC, NFIA, NFAT5, rela
Ting et al. 2014	Mouse circulating white blood cell	Mouse bulk primary circulating tumor	WBC	Tumor	ZBTB42, ZBTB39, KLF9
Guo et al. 2015	Fetal mouse lung endothelial cell	Fetal mouse lung epithelial cell	Endothelial_cell	Epithelial_cell	OBOX7, ZFP943, ZKSCAN8, ZFP458, ZSCAN5B, USF2, LCORL, DUXBL2, foxd4, ai987944, pou3f4, kdm5d, lin28a
Guo et al. 2015	Fetal mouse lung endothelial cell	Fetal mouse lung matrix fibroblast	Endothelial_cell	Matrix_fibroblast	ZFP42, ZFP647, MTA3, RHOX11, ZFP869, ZFP455, ZFP952, zfp14, pou3f4, foxb1, lin28a, zfp583, adnp
Guo et al. 2015	Fetal mouse lung endothelial cell	Fetal mouse lung myeloid immune cell	Endothelial_cell	Myeloid_immune_cell	MTA3, ZKSCAN14, OBOX7, GSC, SREBF1, SIX6, ZFP600, zfp317, ebf1, pou3f4
Guo et al. 2015	Fetal mouse lung endothelial cell	Fetal mouse lung myofibroblast smooth muscle like cell	Endothelial_cell	Myofibroblast_smooth_muscle_like	RHOX11, MTA3, CEBPG, ZFP933, MYRF, CLOCK, TRP53, KLF2, kdm5c, zfp524, zfp11, zfp455, zfp42, zfp583, adnp
Guo et al. 2015	Fetal mouse lung endothelial cell	Fetal mouse lung pericyte	Endothelial_cell	Pericyte	TCF7L1, OBOX7, MTA3, EBF1, ZFP317, POU5F1, ZFP600, ZFP583, HINFP, zfp746, sp7, lin28a
Guo et al. 2015	Fetal mouse lung endothelial cell	Fetal mouse lung proliferative fibroblast	Endothelial_cell	Proliferative_fibroblast	ZFP455, RHOX11, FEV, ZFP42, ZFP524, AI987944, ZFP933, ZSCAN22, MAF, EBF2, zfp182, nfil3, zfp677, pou3f4, zfp11
Guo et al. 2015	Fetal mouse lung epithelial cell	Fetal mouse lung endothelial cell	Epithelial_cell	Endothelial_cell	ZKSCAN5, PBX1, EN1, ZFP595, ZFP790, ZFP53, FOXA2, HOMEZ, ZFP759, ZFP579, ZFP128, zfp217, zfp809
Guo et al. 2015	Fetal mouse lung epithelial cell	Fetal mouse lung matrix fibroblast	Epithelial_cell	Matrix_fibroblast	ZFP42, ZFP647, RHOX11, MTA3, ZFP869, FOXB1, EN1, ZFP952, zfp14, zfp583, zfp455, adnp
Guo et al. 2015	Fetal mouse lung epithelial cell	Fetal mouse lung myeloid immune cell	Epithelial_cell	Myeloid_immune_cell	MTA3, ZKSCAN14, GSC, SREBF1, SIX6, zfp317, homez, zfp53, ebf1, zfp600, zfp809, zkscan5
Guo et al. 2015	Fetal mouse lung epithelial cell	Fetal mouse lung myofibroblast smooth muscle like cell	Epithelial_cell	Myofibroblast_smooth_muscle_like	RHOX11, MTA3, CEBPG, ZFP933, MYRF, CLOCK, ZFP11, TRP53, KDM5C, klf2, zfp524, zfp583, zfp42, zfp455, adnp
Guo et al. 2015	Fetal mouse lung epithelial cell	Fetal mouse lung pericyte	Epithelial_cell	Pericyte	ZFP583, ZKSCAN5, TCF7L1, EBF1, MTA3, ZFP317, POU5F1, HINFP, ZFP746, zfp600, sp7, zfp53
Guo et al. 2015	Fetal mouse lung epithelial cell	Fetal mouse lung proliferative fibroblast	Epithelial_cell	Proliferative_fibroblast	RHOX11, FEV, ZFP933, ZFP42, ZFP677, ZFP11, EBF2, ZSCAN22, ZFP182, maf, nfil3, zfp524, zfp455
Guo et al. 2015	Fetal mouse lung matrix fibroblast	Fetal mouse lung endothelial cell	Matrix_fibroblast	Endothelial_cell	ZKSCAN5, PBX1, ZFP759, PKNOX2, ZFP53, ZFP217, ZFP790, ZFP595, ZFP128, FOXA2, HMGA2, ZFP579, zfp809, homez
Guo et al. 2015	Fetal mouse lung matrix fibroblast	Fetal mouse lung epithelial cell	Matrix_fibroblast	Epithelial_cell	OBOX7, ZFP943, PKNOX2, ZFP458, LCORL, DUXBL2, ZSCAN5B, FOXD4, hmga2, usf2, kdm5d, zkscan8, ai987944
Guo et al. 2015	Fetal mouse lung matrix fibroblast	Fetal mouse lung myeloid immune cell	Matrix_fibroblast	Myeloid_immune_cell	OBOX7, ZKSCAN14, GSC, SIX6, SREBF1, ZFP809, ZFP53, zfp600, hmga2, ebf1, zfp317, homez, zkscan5
Guo et al. 2015	Fetal mouse lung matrix fibroblast	Fetal mouse lung myofibroblast smooth muscle like cell	Matrix_fibroblast	Myofibroblast_smooth_muscle_like	ZFP11, CEBPG, ZFP933, CLOCK, TRP53, MYRF, KDM5C, klf2, zfp524
Guo et al. 2015	Fetal mouse lung matrix fibroblast	Fetal mouse lung pericyte	Matrix_fibroblast	Pericyte	ZKSCAN5, TCF7L1, PKNOX2, EBF1, POU5F1, ZFP317, OBOX7, ZFP600, HINFP, zfp53, zfp746, sp7
Guo et al. 2015	Fetal mouse lung matrix fibroblast	Fetal mouse lung proliferative fibroblast	Matrix_fibroblast	Proliferative_fibroblast	ZFP11, ZFP677, ZFP933, FEV, AI987944, EBF2, ZSCAN22, NFIL3, zfp182, maf, zfp524
Guo et al. 2015	Fetal mouse lung myeloid immune cell	Fetal mouse lung endothelial cell	Myeloid_immune_cell	Endothelial_cell	PBX1, ZFP759, EN1, PKNOX2, ZFP128, ZFP595, ZFP790, FOXA2, zfp579, zfp217
Guo et al. 2015	Fetal mouse lung myeloid immune cell	Fetal mouse lung epithelial cell	Myeloid_immune_cell	Epithelial_cell	ZFP943, LIN28A, PKNOX2, ZKSCAN8, AI987944, ZSCAN5B, ZFP458, FOXD4, LCORL, DUXBL2, usf2, kdm5d
Guo et al. 2015	Fetal mouse lung myeloid immune cell	Fetal mouse lung matrix fibroblast	Myeloid_immune_cell	Matrix_fibroblast	ZFP42, RHOX11, ZFP583, ZFP647, ADNP, ZFP869, EN1, ZFP952, FOXB1, zfp14, zfp455, lin28a
Guo et al. 2015	Fetal mouse lung myeloid immune cell	Fetal mouse lung myofibroblast smooth muscle like cell	Myeloid_immune_cell	Myofibroblast_smooth_muscle_like	RHOX11, ZFP524, ZFP583, CEBPG, ZFP11, ZFP933, MYRF, TRP53, KDM5C, KLF2, clock, zfp42, adnp, zfp455
Guo et al. 2015	Fetal mouse lung myeloid immune cell	Fetal mouse lung pericyte	Myeloid_immune_cell	Pericyte	ZFP583, TCF7L1, PKNOX2, LIN28A, POU5F1, SP7, HINFP, ZFP746
Guo et al. 2015	Fetal mouse lung myeloid immune cell	Fetal mouse lung proliferative fibroblast	Myeloid_immune_cell	Proliferative_fibroblast	RHOX11, ZFP524, ZFP42, AI987944, ZFP11, FEV, ZFP455, ZFP933, ZFP182, ZSCAN22, EBF2, MAF, nfil3, zfp677
Guo et al. 2015	Fetal mouse lung myofibroblast smooth muscle like cell	Fetal mouse lung endothelial cell	Myofibroblast_smooth_muscle_like	Endothelial_cell	PBX1, ZKSCAN5, ZFP759, PKNOX2, ZFP53, ZFP790, HMGA2, HOMEZ, zfp595, zfp579, en1, zfp128, zfp217, zfp809, foxa2
Guo et al. 2015	Fetal mouse lung myofibroblast smooth muscle like cell	Fetal mouse lung epithelial cell	Myofibroblast_smooth_muscle_like	Epithelial_cell	OBOX7, LIN28A, ZFP943, PKNOX2, ZSCAN5B, LCORL, DUXBL2, HMGA2, zfp458, foxd4, pou3f4, kdm5d, zkscan8, usf2, ai987944
Guo et al. 2015	Fetal mouse lung myofibroblast smooth muscle like cell	Fetal mouse lung matrix fibroblast	Myofibroblast_smooth_muscle_like	Matrix_fibroblast	ZFP647, LIN28A, FOXB1, ZFP869, POU3F4, ZFP952, ZFP14, en1
Guo et al. 2015	Fetal mouse lung myofibroblast smooth muscle like cell	Fetal mouse lung myeloid immune cell	Myofibroblast_smooth_muscle_like	Myeloid_immune_cell	ZKSCAN14, OBOX7, GSC, SREBF1, SIX6, ZFP809, ZFP53, hmga2, homez, ebf1, zfp600, pou3f4, zfp317, zkscan5
Guo et al. 2015	Fetal mouse lung myofibroblast smooth muscle like cell	Fetal mouse lung pericyte	Myofibroblast_smooth_muscle_like	Pericyte	LIN28A, ZKSCAN5, TCF7L1, PKNOX2, EBF1, POU5F1, HINFP, zfp53, zfp600, zfp317, sp7, obox7, zfp746
Guo et al. 2015	Fetal mouse lung myofibroblast smooth muscle like cell	Fetal mouse lung proliferative fibroblast	Myofibroblast_smooth_muscle_like	Proliferative_fibroblast	FEV, MAF, NFIL3, EBF2, ZSCAN22, zfp677, pou3f4, ai987944, zfp182
Guo et al. 2015	Fetal mouse lung pericyte	Fetal mouse lung endothelial cell	Pericyte	Endothelial_cell	ZFP759, EN1, PBX1, ZFP217, ZFP595, ZFP790, HMGA2, FOXA2, ZFP809, zfp579, zfp128, homez
Guo et al. 2015	Fetal mouse lung pericyte	Fetal mouse lung epithelial cell	Pericyte	Epithelial_cell	ZFP943, ZFP458, ZSCAN5B, USF2, LCORL, DUXBL2, HMGA2, pou3f4, foxd4, kdm5d, zkscan8, ai987944
Guo et al. 2015	Fetal mouse lung pericyte	Fetal mouse lung matrix fibroblast	Pericyte	Matrix_fibroblast	ZFP42, ZFP647, ZFP869, FOXB1, POU3F4, EN1, ZFP14, ZFP952, rhox11, zfp455, adnp
Guo et al. 2015	Fetal mouse lung pericyte	Fetal mouse lung myeloid immune cell	Pericyte	Myeloid_immune_cell	ZKSCAN14, GSC, SREBF1, ZFP809, SIX6, hmga2, pou3f4, homez
Guo et al. 2015	Fetal mouse lung pericyte	Fetal mouse lung myofibroblast smooth muscle like cell	Pericyte	Myofibroblast_smooth_muscle_like	RHOX11, CEBPG, ZFP933, ZFP11, CLOCK, MYRF, kdm5c, trp53, klf2, zfp455, zfp42, zfp524, adnp
Guo et al. 2015	Fetal mouse lung pericyte	Fetal mouse lung proliferative fibroblast	Pericyte	Proliferative_fibroblast	ZFP455, ZFP11, RHOX11, ZFP933, FEV, ZFP182, ZFP42, EBF2, ZFP677, ZSCAN22, nfil3, pou3f4, maf, ai987944, zfp524
Guo et al. 2015	Fetal mouse lung proliferative fibroblast	Fetal mouse lung endothelial cell	Proliferative_fibroblast	Endothelial_cell	PBX1, ZKSCAN5, ZFP759, EN1, ZFP790, ZFP217, ZFP579, zfp53, hmga2, zfp809, zfp128, homez, foxa2, zfp595, pknox2
Guo et al. 2015	Fetal mouse lung proliferative fibroblast	Fetal mouse lung epithelial cell	Proliferative_fibroblast	Epithelial_cell	OBOX7, ZFP943, ZSCAN5B, ZFP458, LCORL, DUXBL2, FOXD4, zkscan8, kdm5d, hmga2, usf2, pknox2, lin28a
Guo et al. 2015	Fetal mouse lung proliferative fibroblast	Fetal mouse lung matrix fibroblast	Proliferative_fibroblast	Matrix_fibroblast	ZFP647, MTA3, EN1, FOXB1, ZFP869, ZFP14, zfp952, zfp583, lin28a, adnp
Guo et al. 2015	Fetal mouse lung proliferative fibroblast	Fetal mouse lung myeloid immune cell	Proliferative_fibroblast	Myeloid_immune_cell	MTA3, ZKSCAN14, OBOX7, GSC, SIX6, SREBF1, ZFP809, zfp600, zfp317, homez, hmga2, zfp53, ebf1, zkscan5
Guo et al. 2015	Fetal mouse lung proliferative fibroblast	Fetal mouse lung myofibroblast smooth muscle like cell	Proliferative_fibroblast	Myofibroblast_smooth_muscle_like	MTA3, MYRF, CEBPG, KDM5C, trp53, clock, klf2, zfp583, adnp
Guo et al. 2015	Fetal mouse lung proliferative fibroblast	Fetal mouse lung pericyte	Proliferative_fibroblast	Pericyte	ZFP583, ZKSCAN5, TCF7L1, ZFP317, POU5F1, EBF1, MTA3, ZFP600, HINFP, sp7, zfp746, zfp53, obox7, pknox2, lin28a
Llorens-Bodadilla et al. 2015	Active young adult mouse neural stem cell 1	Active young adult mouse neural stem cell 2	a1_young	a2_young	MXD3, FOXM1, MYBL2, ATF1, E2F4, DNAJC2, nr1h2, kdm5a, mycn
Llorens-Bodadilla et al. 2015	Active young adult mouse neural stem cell 1	Quiescent young adult mouse neural stem cell 1	a1_young	q1_young	SREBF1, SOX9, TSC22D1, nfib, sub1, hes5, ybx1
Llorens-Bodadilla et al. 2015	Active young adult mouse neural stem cell 1	Quiescent young adult mouse neural stem cell 2	a1_young	q2_young	THAP3, CDIP1, TCF4, GM14391, srebf2, gm14418, nfia, ybx1
Llorens-Bodadilla et al. 2015	Active young adult mouse neural stem cell 2	Active young adult mouse neural stem cell 1	a2_young	a1_young	ZEB1, TEF, FIZ1, SOX4, ZFP422, sox2, pou3f2, gli3, lhx2
Llorens-Bodadilla et al. 2015	Active young adult mouse neural stem cell 2	Quiescent young adult mouse neural stem cell 1	a2_young	q1_young	SREBF1, SOX9, TSC22D1, GLI3, nfib, sub1, hes5, ybx1
Llorens-Bodadilla et al. 2015	Active young adult mouse neural stem cell 2	Quiescent young adult mouse neural stem cell 2	a2_young	q2_young	THAP3, CDIP1, GM14391, SREBF2, GM14418, nfia, tcf4, ybx1
Llorens-Bodadilla et al. 2015	Quiescent young adult mouse neural stem cell 1	Active young adult mouse neural stem cell 1	q1_young	a1_young	NFIX, SSRP1, ZFP422, ZEB1, CSDE1, TGIF2, PAX6, FIZ1, SOX4, ZSCAN26, POU3F2, lhx2, sox2, tef
Llorens-Bodadilla et al. 2015	Quiescent young adult mouse neural stem cell 1	Active young adult mouse neural stem cell 2	q1_young	a2_young	SSRP1, MXD3, NFIX, CSDE1, MYCN, PAX6, TGIF2, DNAJC2, FOXM1, MYBL2, E2F4, ATF1, kdm5a, zscan26, nr1h2
Llorens-Bodadilla et al. 2015	Quiescent young adult mouse neural stem cell 1	Quiescent young adult mouse neural stem cell 2	q1_young	q2_young	THAP3, TCF4, CDIP1, GM14391, srebf2, gm14418, nfia
Llorens-Bodadilla et al. 2015	Quiescent young adult mouse neural stem cell 2	Active young adult mouse neural stem cell 1	q2_young	a1_young	ZEB1, NFIX, SSRP1, ZFP422, TGIF2, CSDE1, FIZ1, ZSCAN26, SOX4, POU3F2, PAX6, GLI3, sox2, lhx2, tef
Llorens-Bodadilla et al. 2015	Quiescent young adult mouse neural stem cell 2	Active young adult mouse neural stem cell 2	q2_young	a2_young	SSRP1, MXD3, CSDE1, NFIX, MYCN, DNAJC2, TGIF2, FOXM1, MYBL2, ATF1, E2F4, PAX6, kdm5a, zscan26, nr1h2
Llorens-Bodadilla et al. 2015	Quiescent young adult mouse neural stem cell 2	Quiescent young adult mouse neural stem cell 1	q2_young	q1_young	SREBF1, GLI3, NFIB, tsc22d1, hes5, sub1, sox9
Grun et al. 2015	Mouse intestinal organoid enterocyte	Mouse intestinal organoid enterocyte precursor	Enterocyte	Enterocyte_precursor	FOS, HOPX, ZFP768, GATA4, ZBTB7A, HNF4G, OVOL1
Grun et al. 2015	Mouse intestinal organoid enterocyte	Mouse intestinal organoid enteroendocrine cell	Enterocyte	Enteroendocrine_cell	NEUROG3, FEV, NEUROD1, INSM1, NKX2-2, FOXA1, ETS1, PAX4, LMX1A, PBX1, FOXA2, HOXB2, MSX1, nfe2l2, creb3l3
Grun et al. 2015	Mouse intestinal organoid enterocyte	Mouse intestinal organoid enteroendocrine precursor cell	Enterocyte	Enteroendocrine_precursor_cell	NEUROG3, INSM1, JUND, MBD2, sub1, ybx1, nfe2l2
Grun et al. 2015	Mouse intestinal organoid enterocyte	Mouse intestinal organoid late enterocyte precursor	Enterocyte	Late_enterocyte_precursor	THAP4, CERS4, ESRRA, HES1, TCF7L2
Grun et al. 2015	Mouse intestinal organoid enterocyte	Mouse intestinal organoid transient amplifying cell	Enterocyte	Transient_amplifying_cell	YBX1, HNF4A, ELF3, CSDE1, SOX9, TRP53, ZBTB7A, CERS2, JUND, HES6, mlxipl, vdr, nfe2l2
Grun et al. 2015	Mouse intestinal organoid enterocyte	Mouse intestinal organoid unknown enterocyte 1	Enterocyte	Unknown_in_enterocyte_1	THRA, MLXIPL, MNT, MAF, ncor1, hnf4g, elf3, jund, fos, creb3l3, hnf4a, vdr, ybx1, nfe2l2
Grun et al. 2015	Mouse intestinal organoid enterocyte	Mouse intestinal organoid unknown enterocyte 2	Enterocyte	Unknown_in_enterocyte_2	NFE2L2, RLF, MEIS2, creb3l3, hnf4g
Grun et al. 2015	Mouse intestinal organoid enterocyte precursor	Mouse intestinal organoid enterocyte	Enterocyte_precursor	Enterocyte	mlx, tsc22d1, elf1, cdx1, hmgb1, atf4
Grun et al. 2015	Mouse intestinal organoid enterocyte precursor	Mouse intestinal organoid enteroendocrine cell	Enterocyte_precursor	Enteroendocrine_cell	NEUROG3, FEV, NEUROD1, INSM1, NKX2-2, FOXA1, ETS1, LMX1A, PAX4, PBX1, FOXA2, HOXB2, MSX1, creb3l3, nfe2l2
Grun et al. 2015	Mouse intestinal organoid enterocyte precursor	Mouse intestinal organoid enteroendocrine precursor cell	Enterocyte_precursor	Enteroendocrine_precursor_cell	NEUROG3, INSM1, jund, mbd2, hmgb1, tsc22d1, sub1, nfe2l2, ybx1
Grun et al. 2015	Mouse intestinal organoid enterocyte precursor	Mouse intestinal organoid late enterocyte precursor	Enterocyte_precursor	Late_enterocyte_precursor	TCF7L2, CERS4, thap4, esrra, hes1, atf4
Grun et al. 2015	Mouse intestinal organoid enterocyte precursor	Mouse intestinal organoid transient amplifying cell	Enterocyte_precursor	Transient_amplifying_cell	HMGB1, YBX1, HNF4A, TRP53, SOX9, CSDE1, elf3, cers2, jund, hes6, vdr, atf4, nfe2l2, mlxipl
Grun et al. 2015	Mouse intestinal organoid enterocyte precursor	Mouse intestinal organoid unknown enterocyte 1	Enterocyte_precursor	Unknown_in_enterocyte_1	THRA, MNT, MAF, ncor1, jund, creb3l3, vdr, mlxipl, elf3, nfe2l2, hnf4a, atf4, ybx1
Grun et al. 2015	Mouse intestinal organoid enterocyte precursor	Mouse intestinal organoid unknown enterocyte 2	Enterocyte_precursor	Unknown_in_enterocyte_2	MEIS2, RLF, creb3l3, nfe2l2
Grun et al. 2015	Mouse intestinal organoid enteroendocrine cell	Mouse intestinal organoid enterocyte	Enteroendocrine_cell	Enterocyte	MLX, ELF1, cdx1, tsc22d1, atf4, hmgb1
Grun et al. 2015	Mouse intestinal organoid enteroendocrine cell	Mouse intestinal organoid enterocyte precursor	Enteroendocrine_cell	Enterocyte_precursor	HNF4G, FOS, ZFP768, OVOL1, GATA4, ZBTB7A, hopx
Grun et al. 2015	Mouse intestinal organoid enteroendocrine cell	Mouse intestinal organoid enteroendocrine precursor cell	Enteroendocrine_cell	Enteroendocrine_precursor_cell	HMGB1, JUND, sub1, mbd2, tsc22d1, ybx1
Grun et al. 2015	Mouse intestinal organoid enteroendocrine cell	Mouse intestinal organoid late enterocyte precursor	Enteroendocrine_cell	Late_enterocyte_precursor	ESRRA, CERS4, THAP4, HES1, TCF7L2, ATF4
Grun et al. 2015	Mouse intestinal organoid enteroendocrine cell	Mouse intestinal organoid transient amplifying cell	Enteroendocrine_cell	Transient_amplifying_cell	YBX1, HMGB1, HNF4A, ELF3, ATF4, TRP53, VDR, CSDE1, CERS2, ZBTB7A, jund, hes6, mlxipl, sox9
Grun et al. 2015	Mouse intestinal organoid enteroendocrine cell	Mouse intestinal organoid unknown enterocyte 1	Enteroendocrine_cell	Unknown_in_enterocyte_1	HNF4G, THRA, MNT, MAF, ncor1, mlxipl, vdr, hnf4a, elf3, jund, ybx1, atf4, fos
Grun et al. 2015	Mouse intestinal organoid enteroendocrine cell	Mouse intestinal organoid unknown enterocyte 2	Enteroendocrine_cell	Unknown_in_enterocyte_2	HNF4G, MEIS2, RLF
Grun et al. 2015	Mouse intestinal organoid enteroendocrine precursor cell	Mouse intestinal organoid enterocyte	Enteroendocrine_precursor_cell	Enterocyte	ELF1, MLX, ATF4, cdx1
Grun et al. 2015	Mouse intestinal organoid enteroendocrine precursor cell	Mouse intestinal organoid enterocyte precursor	Enteroendocrine_precursor_cell	Enterocyte_precursor	FOS, HNF4G, HOPX, GATA4, ZBTB7A, ZFP768, OVOL1
Grun et al. 2015	Mouse intestinal organoid enteroendocrine precursor cell	Mouse intestinal organoid enteroendocrine cell	Enteroendocrine_precursor_cell	Enteroendocrine_cell	FEV, NEUROD1, NKX2-2, FOXA1, LMX1A, HOXB2, MSX1, ETS1, CREB3L3, PBX1, FOXA2, pax4
Grun et al. 2015	Mouse intestinal organoid enteroendocrine precursor cell	Mouse intestinal organoid late enterocyte precursor	Enteroendocrine_precursor_cell	Late_enterocyte_precursor	ATF4, TCF7L2, THAP4, ESRRA, HES1, CERS4
Grun et al. 2015	Mouse intestinal organoid enteroendocrine precursor cell	Mouse intestinal organoid transient amplifying cell	Enteroendocrine_precursor_cell	Transient_amplifying_cell	HNF4A, ELF3, ATF4, VDR, CSDE1, MLXIPL, CERS2, ZBTB7A, TRP53, SOX9, hes6
Grun et al. 2015	Mouse intestinal organoid enteroendocrine precursor cell	Mouse intestinal organoid unknown enterocyte 1	Enteroendocrine_precursor_cell	Unknown_in_enterocyte_1	CREB3L3, MLXIPL, HNF4G, THRA, MNT, ELF3, MAF, VDR, FOS, HNF4A, ncor1, atf4
Grun et al. 2015	Mouse intestinal organoid enteroendocrine precursor cell	Mouse intestinal organoid unknown enterocyte 2	Enteroendocrine_precursor_cell	Unknown_in_enterocyte_2	CREB3L3, HNF4G, MEIS2, RLF
Grun et al. 2015	Mouse intestinal organoid late enterocyte precursor	Mouse intestinal organoid enterocyte	Late_enterocyte_precursor	Enterocyte	mlx, cdx1, tsc22d1, elf1, hmgb1
Grun et al. 2015	Mouse intestinal organoid late enterocyte precursor	Mouse intestinal organoid enterocyte precursor	Late_enterocyte_precursor	Enterocyte_precursor	FOS, HOPX, ZFP768, GATA4, OVOL1, zbtb7a, hnf4g
Grun et al. 2015	Mouse intestinal organoid late enterocyte precursor	Mouse intestinal organoid enteroendocrine cell	Late_enterocyte_precursor	Enteroendocrine_cell	NEUROG3, FEV, NEUROD1, INSM1, NKX2-2, FOXA1, ETS1, PAX4, LMX1A, FOXA2, PBX1, HOXB2, MSX1, creb3l3, nfe2l2
Grun et al. 2015	Mouse intestinal organoid late enterocyte precursor	Mouse intestinal organoid enteroendocrine precursor cell	Late_enterocyte_precursor	Enteroendocrine_precursor_cell	NEUROG3, INSM1, HMGB1, JUND, mbd2, sub1, tsc22d1, ybx1, nfe2l2
Grun et al. 2015	Mouse intestinal organoid late enterocyte precursor	Mouse intestinal organoid transient amplifying cell	Late_enterocyte_precursor	Transient_amplifying_cell	HMGB1, YBX1, HNF4A, ELF3, TRP53, CSDE1, SOX9, JUND, hes6, cers2, zbtb7a, vdr, nfe2l2, mlxipl
Grun et al. 2015	Mouse intestinal organoid late enterocyte precursor	Mouse intestinal organoid unknown enterocyte 1	Late_enterocyte_precursor	Unknown_in_enterocyte_1	THRA, MNT, maf, fos, jund, ncor1, elf3, hnf4a, hnf4g, creb3l3, vdr, mlxipl, nfe2l2, ybx1
Grun et al. 2015	Mouse intestinal organoid late enterocyte precursor	Mouse intestinal organoid unknown enterocyte 2	Late_enterocyte_precursor	Unknown_in_enterocyte_2	MEIS2, RLF, creb3l3, nfe2l2, hnf4g
Grun et al. 2015	Mouse intestinal organoid transient amplifying cell	Mouse intestinal organoid enterocyte	Transient_amplifying_cell	Enterocyte	MLX, TSC22D1, elf1, cdx1
Grun et al. 2015	Mouse intestinal organoid transient amplifying cell	Mouse intestinal organoid enterocyte precursor	Transient_amplifying_cell	Enterocyte_precursor	FOS, HNF4G, ZFP768, OVOL1, GATA4, HOPX
Grun et al. 2015	Mouse intestinal organoid transient amplifying cell	Mouse intestinal organoid enteroendocrine cell	Transient_amplifying_cell	Enteroendocrine_cell	NEUROG3, FEV, NEUROD1, INSM1, NKX2-2, ETS1, FOXA1, PAX4, LMX1A, PBX1, FOXA2, MSX1, HOXB2, CREB3L3
Grun et al. 2015	Mouse intestinal organoid transient amplifying cell	Mouse intestinal organoid enteroendocrine precursor cell	Transient_amplifying_cell	Enteroendocrine_precursor_cell	NEUROG3, INSM1, tsc22d1, mbd2, sub1
Grun et al. 2015	Mouse intestinal organoid transient amplifying cell	Mouse intestinal organoid late enterocyte precursor	Transient_amplifying_cell	Late_enterocyte_precursor	TCF7L2, CERS4, ESRRA, THAP4, hes1
Grun et al. 2015	Mouse intestinal organoid transient amplifying cell	Mouse intestinal organoid unknown enterocyte 1	Transient_amplifying_cell	Unknown_in_enterocyte_1	CREB3L3, HNF4G, THRA, MNT, MAF, ncor1, fos
Grun et al. 2015	Mouse intestinal organoid transient amplifying cell	Mouse intestinal organoid unknown enterocyte 2	Transient_amplifying_cell	Unknown_in_enterocyte_2	CREB3L3, HNF4G, MEIS2, RLF
Grun et al. 2015	Mouse intestinal organoid unknown enterocyte 1	Mouse intestinal organoid enterocyte	Unknown_in_enterocyte_1	Enterocyte	HMGB1, TSC22D1, CDX1, MLX, ELF1
Grun et al. 2015	Mouse intestinal organoid unknown enterocyte 1	Mouse intestinal organoid enterocyte precursor	Unknown_in_enterocyte_1	Enterocyte_precursor	HOPX, GATA4, ZFP768, ZBTB7A, OVOL1
Grun et al. 2015	Mouse intestinal organoid unknown enterocyte 1	Mouse intestinal organoid enteroendocrine cell	Unknown_in_enterocyte_1	Enteroendocrine_cell	NEUROG3, FEV, NEUROD1, INSM1, NKX2-2, FOXA1, ETS1, PAX4, LMX1A, PBX1, FOXA2, HOXB2, MSX1
Grun et al. 2015	Mouse intestinal organoid unknown enterocyte 1	Mouse intestinal organoid enteroendocrine precursor cell	Unknown_in_enterocyte_1	Enteroendocrine_precursor_cell	NEUROG3, HMGB1, INSM1, SUB1, TSC22D1, MBD2
Grun et al. 2015	Mouse intestinal organoid unknown enterocyte 1	Mouse intestinal organoid late enterocyte precursor	Unknown_in_enterocyte_1	Late_enterocyte_precursor	ESRRA, CERS4, THAP4, TCF7L2, HES1
Grun et al. 2015	Mouse intestinal organoid unknown enterocyte 1	Mouse intestinal organoid transient amplifying cell	Unknown_in_enterocyte_1	Transient_amplifying_cell	HMGB1, CSDE1, SOX9, TRP53, CERS2, ZBTB7A, HES6
Grun et al. 2015	Mouse intestinal organoid unknown enterocyte 1	Mouse intestinal organoid unknown enterocyte 2	Unknown_in_enterocyte_1	Unknown_in_enterocyte_2	MEIS2, RLF
Grun et al. 2015	Mouse intestinal organoid unknown enterocyte 2	Mouse intestinal organoid enterocyte	Unknown_in_enterocyte_2	Enterocyte	CDX1, MLX, ATF4, ELF1, tsc22d1, hmgb1
Grun et al. 2015	Mouse intestinal organoid unknown enterocyte 2	Mouse intestinal organoid enterocyte precursor	Unknown_in_enterocyte_2	Enterocyte_precursor	FOS, HOPX, GATA4, ZFP768, OVOL1, zbtb7a
Grun et al. 2015	Mouse intestinal organoid unknown enterocyte 2	Mouse intestinal organoid enteroendocrine cell	Unknown_in_enterocyte_2	Enteroendocrine_cell	NEUROG3, FEV, NEUROD1, INSM1, NKX2-2, FOXA1, ETS1, PAX4, LMX1A, FOXA2, PBX1, HOXB2, MSX1
Grun et al. 2015	Mouse intestinal organoid unknown enterocyte 2	Mouse intestinal organoid enteroendocrine precursor cell	Unknown_in_enterocyte_2	Enteroendocrine_precursor_cell	NEUROG3, INSM1, HMGB1, JUND, MBD2, sub1, tsc22d1, ybx1
Grun et al. 2015	Mouse intestinal organoid unknown enterocyte 2	Mouse intestinal organoid late enterocyte precursor	Unknown_in_enterocyte_2	Late_enterocyte_precursor	ATF4, ESRRA, CERS4, THAP4, HES1, tcf7l2
Grun et al. 2015	Mouse intestinal organoid unknown enterocyte 2	Mouse intestinal organoid transient amplifying cell	Unknown_in_enterocyte_2	Transient_amplifying_cell	YBX1, HMGB1, HNF4A, ATF4, ELF3, CSDE1, SOX9, VDR, JUND, TRP53, CERS2, hes6, zbtb7a, mlxipl
Grun et al. 2015	Mouse intestinal organoid unknown enterocyte 2	Mouse intestinal organoid unknown enterocyte 1	Unknown_in_enterocyte_2	Unknown_in_enterocyte_1	FOS, MNT, MAF, THRA, hnf4a, jund, vdr, ncor1, mlxipl, elf3, atf4, ybx1
Zeisel et al. 2015	Mouse astrocyte ependymal cell 7	Mouse astrocyte ependymal cell 8	astrocytes_ependymal_7	astrocytes_ependymal_8	JUN, EGR1, TSC22D1, SOX2
Zeisel et al. 2015	Mouse astrocyte ependymal cell 7	Mouse endothelial mural cell 6	astrocytes_ependymal_7	endothelial.mural_6	KLF4, HES1, KLF2, FOS, ID1
Zeisel et al. 2015	Mouse astrocyte ependymal cell 7	Mouse endothelial mural cell 9	astrocytes_ependymal_7	endothelial.mural_9	HES1, ZFHX3, NR4A1
Zeisel et al. 2015	Mouse astrocyte ependymal cell 7	Mouse interneuron	astrocytes_ependymal_7	interneurons	MEF2C, ID2, NR2F1, ARX, MECP2, NR2C2
Zeisel et al. 2015	Mouse astrocyte ependymal cell 7	Mouse microglia	astrocytes_ependymal_7	microglia	MAF, FOS, MEF2C, JUND
Zeisel et al. 2015	Mouse astrocyte ependymal cell 7	Mouse oligodendrocyte	astrocytes_ependymal_7	oligodendrocytes	CERS2, OLIG1, LITAF, CARHSP1
Zeisel et al. 2015	Mouse astrocyte ependymal cell 7	Mouse CA1-region pyramidal neuron	astrocytes_ependymal_7	pyramidal.CA1	NEUROD6, EGR1, NFIB, POU3F1
Zeisel et al. 2015	Mouse astrocyte ependymal cell 7	Mouse S1-region pyramidal neuron	astrocytes_ependymal_7	pyramidal.SS	MEF2C, EGR1, NCOR1, TCF4, TBR1, id2
Zeisel et al. 2015	Mouse astrocyte ependymal cell 8	Mouse astrocyte ependymal cell 7	astrocytes_ependymal_8	astrocytes_ependymal_7	ID3, HOPX, RORB, NA
Zeisel et al. 2015	Mouse astrocyte ependymal cell 8	Mouse endothelial mural cell 6	astrocytes_ependymal_8	endothelial.mural_6	KLF4, ID1, HES1, KLF2, fos
Zeisel et al. 2015	Mouse astrocyte ependymal cell 8	Mouse endothelial mural cell 9	astrocytes_ependymal_8	endothelial.mural_9	ID3, ZFHX3, HES1, nr4a1
Zeisel et al. 2015	Mouse astrocyte ependymal cell 8	Mouse interneuron	astrocytes_ependymal_8	interneurons	ID2, MEF2C, ARX, MECP2, NR2C2, nr2f1
Zeisel et al. 2015	Mouse astrocyte ependymal cell 8	Mouse microglia	astrocytes_ependymal_8	microglia	MAF, MEF2C, jund, fos
Zeisel et al. 2015	Mouse astrocyte ependymal cell 8	Mouse oligodendrocyte	astrocytes_ependymal_8	oligodendrocytes	CERS2, OLIG1, LITAF, CARHSP1
Zeisel et al. 2015	Mouse astrocyte ependymal cell 8	Mouse CA1-region pyramidal neuron	astrocytes_ependymal_8	pyramidal.CA1	NEUROD6, POU3F1, NFIB
Zeisel et al. 2015	Mouse astrocyte ependymal cell 8	Mouse S1-region pyramidal neuron	astrocytes_ependymal_8	pyramidal.SS	MEF2C, ID2, NCOR1, TBR1, TCF4
Zeisel et al. 2015	Mouse endothelial mural cell 6	Mouse astrocyte ependymal cell 7	endothelial.mural_6	astrocytes_ependymal_7	HOPX, RORB, SOX9, ID3, NA
Zeisel et al. 2015	Mouse endothelial mural cell 6	Mouse astrocyte ependymal cell 8	endothelial.mural_6	astrocytes_ependymal_8	EGR1, JUN, SOX9, SOX2, tsc22d1
Zeisel et al. 2015	Mouse endothelial mural cell 6	Mouse endothelial mural cell 9	endothelial.mural_6	endothelial.mural_9	ZFHX3, NR4A1, id3
Zeisel et al. 2015	Mouse endothelial mural cell 6	Mouse interneuron	endothelial.mural_6	interneurons	ID2, MEF2C, NR2F1, ARX, MECP2, NR2C2
Zeisel et al. 2015	Mouse endothelial mural cell 6	Mouse microglia	endothelial.mural_6	microglia	MAF, MEF2C, JUND
Zeisel et al. 2015	Mouse endothelial mural cell 6	Mouse oligodendrocyte	endothelial.mural_6	oligodendrocytes	CERS2, OLIG1, LITAF, CARHSP1
Zeisel et al. 2015	Mouse endothelial mural cell 6	Mouse CA1-region pyramidal neuron	endothelial.mural_6	pyramidal.CA1	NEUROD6, NFIB, EGR1, POU3F1
Zeisel et al. 2015	Mouse endothelial mural cell 6	Mouse S1-region pyramidal neuron	endothelial.mural_6	pyramidal.SS	MEF2C, ID2, NCOR1, TCF4, TBR1, EGR1
Zeisel et al. 2015	Mouse endothelial mural cell 9	Mouse astrocyte ependymal cell 7	endothelial.mural_9	astrocytes_ependymal_7	HOPX, RORB, SOX9, NA
Zeisel et al. 2015	Mouse endothelial mural cell 9	Mouse astrocyte ependymal cell 8	endothelial.mural_9	astrocytes_ependymal_8	JUN, EGR1, SOX9, SOX2, TSC22D1
Zeisel et al. 2015	Mouse endothelial mural cell 9	Mouse endothelial mural cell 6	endothelial.mural_9	endothelial.mural_6	KLF4, ID1, KLF2, fos
Zeisel et al. 2015	Mouse endothelial mural cell 9	Mouse interneuron	endothelial.mural_9	interneurons	ID2, MEF2C, NR2F1, ARX, MECP2, NR2C2
Zeisel et al. 2015	Mouse endothelial mural cell 9	Mouse microglia	endothelial.mural_9	microglia	MAF, JUND, mef2c, fos
Zeisel et al. 2015	Mouse endothelial mural cell 9	Mouse oligodendrocyte	endothelial.mural_9	oligodendrocytes	CERS2, OLIG1, LITAF, CARHSP1
Zeisel et al. 2015	Mouse endothelial mural cell 9	Mouse CA1-region pyramidal neuron	endothelial.mural_9	pyramidal.CA1	NEUROD6, NFIB, EGR1, POU3F1
Zeisel et al. 2015	Mouse endothelial mural cell 9	Mouse S1-region pyramidal neuron	endothelial.mural_9	pyramidal.SS	MEF2C, ID2, TCF4, NCOR1, TBR1, EGR1
Zeisel et al. 2015	Mouse interneuron	Mouse astrocyte ependymal cell 7	interneurons	astrocytes_ependymal_7	ID3, HOPX, RORB, SOX9, NA
Zeisel et al. 2015	Mouse interneuron	Mouse astrocyte ependymal cell 8	interneurons	astrocytes_ependymal_8	JUN, EGR1, SOX9, SOX2, tsc22d1
Zeisel et al. 2015	Mouse interneuron	Mouse endothelial mural cell 6	interneurons	endothelial.mural_6	HES1, KLF4, FOS, ID1, KLF2
Zeisel et al. 2015	Mouse interneuron	Mouse endothelial mural cell 9	interneurons	endothelial.mural_9	HES1, ID3, ZFHX3, NR4A1
Zeisel et al. 2015	Mouse interneuron	Mouse microglia	interneurons	microglia	FOS, MAF, JUND
Zeisel et al. 2015	Mouse interneuron	Mouse oligodendrocyte	interneurons	oligodendrocytes	CERS2, OLIG1, LITAF, CARHSP1
Zeisel et al. 2015	Mouse interneuron	Mouse CA1-region pyramidal neuron	interneurons	pyramidal.CA1	NEUROD6, EGR1, POU3F1, nfib
Zeisel et al. 2015	Mouse interneuron	Mouse S1-region pyramidal neuron	interneurons	pyramidal.SS	EGR1, TBR1, NCOR1, tcf4
Zeisel et al. 2015	Mouse microglia	Mouse astrocyte ependymal cell 7	microglia	astrocytes_ependymal_7	ID3, HOPX, RORB, SOX9, NA
Zeisel et al. 2015	Mouse microglia	Mouse astrocyte ependymal cell 8	microglia	astrocytes_ependymal_8	EGR1, SOX9, JUN, TSC22D1, SOX2
Zeisel et al. 2015	Mouse microglia	Mouse endothelial mural cell 6	microglia	endothelial.mural_6	HES1, KLF4, ID1, KLF2
Zeisel et al. 2015	Mouse microglia	Mouse endothelial mural cell 9	microglia	endothelial.mural_9	HES1, ID3, NR4A1, ZFHX3
Zeisel et al. 2015	Mouse microglia	Mouse interneuron	microglia	interneurons	ID2, NR2F1, ARX, MECP2, NR2C2
Zeisel et al. 2015	Mouse microglia	Mouse oligodendrocyte	microglia	oligodendrocytes	CERS2, OLIG1, LITAF, CARHSP1
Zeisel et al. 2015	Mouse microglia	Mouse CA1-region pyramidal neuron	microglia	pyramidal.CA1	NEUROD6, NFIB, POU3F1, EGR1
Zeisel et al. 2015	Mouse microglia	Mouse S1-region pyramidal neuron	microglia	pyramidal.SS	ID2, TCF4, NCOR1, TBR1, EGR1
Zeisel et al. 2015	Mouse oligodendrocyte	Mouse astrocyte ependymal cell 7	oligodendrocytes	astrocytes_ependymal_7	ID3, HOPX, RORB, SOX9, NA
Zeisel et al. 2015	Mouse oligodendrocyte	Mouse astrocyte ependymal cell 8	oligodendrocytes	astrocytes_ependymal_8	EGR1, JUN, SOX9, TSC22D1, SOX2
Zeisel et al. 2015	Mouse oligodendrocyte	Mouse endothelial mural cell 6	oligodendrocytes	endothelial.mural_6	HES1, KLF4, ID1, KLF2, fos
Zeisel et al. 2015	Mouse oligodendrocyte	Mouse endothelial mural cell 9	oligodendrocytes	endothelial.mural_9	HES1, ID3, ZFHX3, NR4A1
Zeisel et al. 2015	Mouse oligodendrocyte	Mouse interneuron	oligodendrocytes	interneurons	ID2, MEF2C, NR2F1, ARX, MECP2, NR2C2
Zeisel et al. 2015	Mouse oligodendrocyte	Mouse microglia	oligodendrocytes	microglia	MAF, MEF2C, FOS, JUND
Zeisel et al. 2015	Mouse oligodendrocyte	Mouse CA1-region pyramidal neuron	oligodendrocytes	pyramidal.CA1	NEUROD6, NFIB, EGR1, POU3F1
Zeisel et al. 2015	Mouse oligodendrocyte	Mouse S1-region pyramidal neuron	oligodendrocytes	pyramidal.SS	MEF2C, ID2, NCOR1, TCF4, TBR1, EGR1
Zeisel et al. 2015	Mouse CA1-region pyramidal neuron	Mouse astrocyte ependymal cell 7	pyramidal.CA1	astrocytes_ependymal_7	ID3, HOPX, RORB, SOX9, NA
Zeisel et al. 2015	Mouse CA1-region pyramidal neuron	Mouse astrocyte ependymal cell 8	pyramidal.CA1	astrocytes_ependymal_8	JUN, SOX9, SOX2, tsc22d1
Zeisel et al. 2015	Mouse CA1-region pyramidal neuron	Mouse endothelial mural cell 6	pyramidal.CA1	endothelial.mural_6	KLF4, HES1, FOS, ID1, KLF2
Zeisel et al. 2015	Mouse CA1-region pyramidal neuron	Mouse endothelial mural cell 9	pyramidal.CA1	endothelial.mural_9	HES1, ID3, ZFHX3, NR4A1
Zeisel et al. 2015	Mouse CA1-region pyramidal neuron	Mouse interneuron	pyramidal.CA1	interneurons	ID2, MEF2C, NR2F1, ARX, MECP2, NR2C2
Zeisel et al. 2015	Mouse CA1-region pyramidal neuron	Mouse microglia	pyramidal.CA1	microglia	MAF, FOS, MEF2C, JUND
Zeisel et al. 2015	Mouse CA1-region pyramidal neuron	Mouse oligodendrocyte	pyramidal.CA1	oligodendrocytes	CERS2, OLIG1, LITAF, CARHSP1
Zeisel et al. 2015	Mouse CA1-region pyramidal neuron	Mouse S1-region pyramidal neuron	pyramidal.CA1	pyramidal.SS	MEF2C, ID2, TBR1, ncor1, tcf4
Zeisel et al. 2015	Mouse S1-region pyramidal neuron	Mouse astrocyte ependymal cell 7	pyramidal.SS	astrocytes_ependymal_7	ID3, HOPX, SOX9, NA, rorb
Zeisel et al. 2015	Mouse S1-region pyramidal neuron	Mouse astrocyte ependymal cell 8	pyramidal.SS	astrocytes_ependymal_8	JUN, SOX9, SOX2, tsc22d1
Zeisel et al. 2015	Mouse S1-region pyramidal neuron	Mouse endothelial mural cell 6	pyramidal.SS	endothelial.mural_6	KLF4, HES1, FOS, ID1, KLF2
Zeisel et al. 2015	Mouse S1-region pyramidal neuron	Mouse endothelial mural cell 9	pyramidal.SS	endothelial.mural_9	HES1, ID3, ZFHX3, NR4A1
Zeisel et al. 2015	Mouse S1-region pyramidal neuron	Mouse interneuron	pyramidal.SS	interneurons	ARX, MECP2, NR2F1, NR2C2
Zeisel et al. 2015	Mouse S1-region pyramidal neuron	Mouse microglia	pyramidal.SS	microglia	MAF, FOS, JUND
Zeisel et al. 2015	Mouse S1-region pyramidal neuron	Mouse oligodendrocyte	pyramidal.SS	oligodendrocytes	CERS2, LITAF, OLIG1, CARHSP1
Zeisel et al. 2015	Mouse S1-region pyramidal neuron	Mouse CA1-region pyramidal neuron	pyramidal.SS	pyramidal.CA1	NEUROD6, POU3F1, NFIB
Gokce et al. 2016	Mouse striatum ependymal cell	Mouse striatum secretory ependymal cell	Ependy.C	Ependy.Sec	ZFP266, KLF13, SMARCE1, ATF4, HBP1, OTX2, PBRM1, GTF2I, ZBTB7A, GATAD1, ZFP871, rfx3, sox9
Gokce et al. 2016	Mouse striatum ependymal cell	Mouse striatum macrophage	Ependy.C	Macrophage	ATF3, FLI1, JUNB, ZFHX3
Gokce et al. 2016	Mouse striatum ependymal cell	Mouse striatum microglia	Ependy.C	Microglia	EGR1, FOS, MAFB, JUNB, MAF, MEF2C, ATF4, ZFHX3, SALL1, FOXN3, ARID1A, SUB1, nfia
Gokce et al. 2016	Mouse striatum ependymal cell	Mouse striatum neuron	Ependy.C	Neuron	MYT1L, BCL11B, PEG3, RXRG, MEIS2, RARB, HIVEP2, BCL11A, FOXP2, DNAJC2, SIX3, AFF4, ARID4A
Gokce et al. 2016	Mouse striatum ependymal cell	Mouse striatum neural stem cell	Ependy.C	NSC	SOX10, OLIG1, ZFP266, ZMIZ1, MYSM1, FOXG1, SMARCE1, GTF2I, PBX1, PBRM1, ARID1B, nfia
Gokce et al. 2016	Mouse striatum ependymal cell	Mouse striatum oligodendrocyte	Ependy.C	Oligo	LITAF, FOXN3, SOX10, FOXN2, TULP4, ZEB2, TCF4, TSC22D3, HBP1, GATAD1, BAZ2B, GTF2I, KDM5A, ARID1B
Gokce et al. 2016	Mouse striatum ependymal cell	Mouse striatum oligodendrocyte precursor cell	Ependy.C	OPC	HMGB2, ZMIZ1, POU3F2, SMARCC1
Gokce et al. 2016	Mouse striatum ependymal cell	Mouse striatum vascular cell	Ependy.C	Vascular	ID3, FOS, KLF13, FOSB, KLF4, JUN, KLF6, TSC22D3, TCF4, ZFP148, ARID1B, GATAD1, nfia
Gokce et al. 2016	Mouse striatum secretory ependymal cell	Mouse striatum ependymal cell	Ependy.Sec	Ependy.C	FOXJ1, csde1
Gokce et al. 2016	Mouse striatum secretory ependymal cell	Mouse striatum macrophage	Ependy.Sec	Macrophage	FLI1, JUNB, ATF3, ZFHX3
Gokce et al. 2016	Mouse striatum secretory ependymal cell	Mouse striatum microglia	Ependy.Sec	Microglia	EGR1, ZFHX3, JUNB, SALL1, MAFB, FOS, MEF2C, FOXN3, ARID1A, MAF, nfia, sub1, csde1
Gokce et al. 2016	Mouse striatum secretory ependymal cell	Mouse striatum neuron	Ependy.Sec	Neuron	MYT1L, MEIS2, BCL11B, RXRG, RARB, FOXP2, BCL11A, HIVEP2, PEG3, ARID4A, SIX3, DNAJC2, AFF4
Gokce et al. 2016	Mouse striatum secretory ependymal cell	Mouse striatum neural stem cell	Ependy.Sec	NSC	SOX10, OLIG1, ZMIZ1, FOXG1, MYSM1, PBX1, ARID1B, nfia, csde1
Gokce et al. 2016	Mouse striatum secretory ependymal cell	Mouse striatum oligodendrocyte	Ependy.Sec	Oligo	FOXN3, LITAF, SOX10, ZEB2, FOXN2, TSC22D3, TCF4, BAZ2B, KDM5A, TULP4, ARID1B
Gokce et al. 2016	Mouse striatum secretory ependymal cell	Mouse striatum oligodendrocyte precursor cell	Ependy.Sec	OPC	POU3F2, HMGB2, ZMIZ1, SMARCC1
Gokce et al. 2016	Mouse striatum secretory ependymal cell	Mouse striatum vascular cell	Ependy.Sec	Vascular	KLF6, JUN, TSC22D3, FOSB, KLF4, TCF4, FOS, ARID1B, ZFP148, NFIA, id3, csde1
Gokce et al. 2016	Mouse striatum macrophage	Mouse striatum ependymal cell	Macrophage	Ependy.C	NFIB, FOXJ1, HMGB1, csde1
Gokce et al. 2016	Mouse striatum macrophage	Mouse striatum secretory ependymal cell	Macrophage	Ependy.Sec	SOX9, NFIB, OTX2, ZFP266, RFX3, GATAD1, GTF2I, SMARCE1, ZFP871, PBRM1, HBP1, HMGB1, KLF13, ZBTB7A, atf4
Gokce et al. 2016	Mouse striatum macrophage	Mouse striatum microglia	Macrophage	Microglia	SALL1, MAFB, FOXN3, EGR1, NFIA, ATF4, ARID1A, CSDE1, HMGB1, fos, sub1, mef2c, maf
Gokce et al. 2016	Mouse striatum macrophage	Mouse striatum neuron	Macrophage	Neuron	MYT1L, MEIS2, BCL11B, PEG3, RARB, RXRG, FOXP2, BCL11A, HIVEP2, SIX3, DNAJC2, AFF4, ARID4A
Gokce et al. 2016	Mouse striatum macrophage	Mouse striatum neural stem cell	Macrophage	NSC	NFIB, SOX10, OLIG1, PBX1, ZFP266, MYSM1, GTF2I, FOXG1, NFIA, SMARCE1, HMGB1, ARID1B, PBRM1, ZMIZ1, CSDE1
Gokce et al. 2016	Mouse striatum macrophage	Mouse striatum oligodendrocyte	Macrophage	Oligo	SOX10, TULP4, GATAD1, FOXN3, FOXN2, GTF2I, LITAF, HBP1, KDM5A, ZEB2, BAZ2B, HMGB1, ARID1B, TCF4, tsc22d3
Gokce et al. 2016	Mouse striatum macrophage	Mouse striatum oligodendrocyte precursor cell	Macrophage	OPC	NFIB, POU3F2, HMGB2, SMARCC1, ZMIZ1
Gokce et al. 2016	Mouse striatum macrophage	Mouse striatum vascular cell	Macrophage	Vascular	ID3, GATAD1, NFIA, CSDE1, ZFP148, ARID1B, HMGB1, KLF13, TCF4, klf4, fosb, jun, tsc22d3, klf6, fos
Gokce et al. 2016	Mouse striatum microglia	Mouse striatum ependymal cell	Microglia	Ependy.C	FOXJ1, NFIB
Gokce et al. 2016	Mouse striatum microglia	Mouse striatum secretory ependymal cell	Microglia	Ependy.Sec	SOX9, NFIB, OTX2, RFX3, ZFP266, GTF2I, GATAD1, SMARCE1, PBRM1, HBP1, KLF13, ZFP871, ZBTB7A
Gokce et al. 2016	Mouse striatum microglia	Mouse striatum macrophage	Microglia	Macrophage	fli1, atf3
Gokce et al. 2016	Mouse striatum microglia	Mouse striatum neuron	Microglia	Neuron	MYT1L, MEIS2, BCL11B, PEG3, RARB, RXRG, FOXP2, BCL11A, HIVEP2, SIX3, DNAJC2, AFF4, ARID4A
Gokce et al. 2016	Mouse striatum microglia	Mouse striatum neural stem cell	Microglia	NSC	NFIB, SOX10, OLIG1, PBX1, GTF2I, MYSM1, ZFP266, FOXG1, PBRM1, SMARCE1, ZMIZ1, ARID1B
Gokce et al. 2016	Mouse striatum microglia	Mouse striatum oligodendrocyte	Microglia	Oligo	SOX10, TULP4, GATAD1, LITAF, FOXN2, HBP1, BAZ2B, GTF2I, TCF4, KDM5A, ZEB2, TSC22D3, ARID1B
Gokce et al. 2016	Mouse striatum microglia	Mouse striatum oligodendrocyte precursor cell	Microglia	OPC	NFIB, POU3F2, HMGB2, SMARCC1, ZMIZ1
Gokce et al. 2016	Mouse striatum microglia	Mouse striatum vascular cell	Microglia	Vascular	ID3, GATAD1, KLF13, TCF4, ARID1B, ZFP148, KLF6, TSC22D3, klf4, fosb, jun
Gokce et al. 2016	Mouse striatum neuron	Mouse striatum ependymal cell	Neuron	Ependy.C	NFIB, FOXJ1, HMGB1, csde1
Gokce et al. 2016	Mouse striatum neuron	Mouse striatum secretory ependymal cell	Neuron	Ependy.Sec	SOX9, NFIB, OTX2, HBP1, GATAD1, ATF4, KLF13, ZFP266, SMARCE1, HMGB1, RFX3, GTF2I, PBRM1, zfp871, zbtb7a
Gokce et al. 2016	Mouse striatum neuron	Mouse striatum macrophage	Neuron	Macrophage	ATF3, FLI1, ZFHX3, JUNB
Gokce et al. 2016	Mouse striatum neuron	Mouse striatum microglia	Neuron	Microglia	FOS, MAF, MAFB, NFIA, SALL1, ZFHX3, FOXN3, EGR1, JUNB, ATF4, MEF2C, ARID1A, HMGB1, csde1, sub1
Gokce et al. 2016	Mouse striatum neuron	Mouse striatum neural stem cell	Neuron	NSC	NFIB, NFIA, SOX10, OLIG1, ZMIZ1, HMGB1, ZFP266, MYSM1, PBX1, GTF2I, arid1b, csde1, smarce1, pbrm1, foxg1
Gokce et al. 2016	Mouse striatum neuron	Mouse striatum oligodendrocyte	Neuron	Oligo	LITAF, FOXN3, ZEB2, SOX10, TCF4, TULP4, TSC22D3, HBP1, BAZ2B, GATAD1, FOXN2, HMGB1, KDM5A, GTF2I, arid1b
Gokce et al. 2016	Mouse striatum neuron	Mouse striatum oligodendrocyte precursor cell	Neuron	OPC	NFIB, HMGB2, POU3F2, ZMIZ1, SMARCC1
Gokce et al. 2016	Mouse striatum neuron	Mouse striatum vascular cell	Neuron	Vascular	NFIA, ID3, KLF6, TCF4, JUN, FOS, KLF4, FOSB, TSC22D3, KLF13, GATAD1, HMGB1, CSDE1, ARID1B, zfp148
Gokce et al. 2016	Mouse striatum neural stem cell	Mouse striatum ependymal cell	NSC	Ependy.C	FOXJ1, hmgb1, csde1
Gokce et al. 2016	Mouse striatum neural stem cell	Mouse striatum secretory ependymal cell	NSC	Ependy.Sec	SOX9, OTX2, KLF13, RFX3, HBP1, ATF4, ZBTB7A, GATAD1, ZFP871
Gokce et al. 2016	Mouse striatum neural stem cell	Mouse striatum macrophage	NSC	Macrophage	ATF3, JUNB, ZFHX3, FLI1
Gokce et al. 2016	Mouse striatum neural stem cell	Mouse striatum microglia	NSC	Microglia	EGR1, FOS, MAF, ZFHX3, MAFB, JUNB, MEF2C, ATF4, SALL1, ARID1A, FOXN3, SUB1
Gokce et al. 2016	Mouse striatum neural stem cell	Mouse striatum neuron	NSC	Neuron	MYT1L, BCL11B, RARB, RXRG, PEG3, MEIS2, DNAJC2, HIVEP2, FOXP2, SIX3, BCL11A, AFF4, ARID4A
Gokce et al. 2016	Mouse striatum neural stem cell	Mouse striatum oligodendrocyte	NSC	Oligo	LITAF, FOXN3, TSC22D3, TULP4, HBP1, BAZ2B, ZEB2, GATAD1, KDM5A, FOXN2, tcf4
Gokce et al. 2016	Mouse striatum neural stem cell	Mouse striatum oligodendrocyte precursor cell	NSC	OPC	HMGB2, POU3F2, SMARCC1
Gokce et al. 2016	Mouse striatum neural stem cell	Mouse striatum vascular cell	NSC	Vascular	FOS, ID3, TSC22D3, FOSB, KLF6, KLF13, KLF4, JUN, GATAD1, zfp148, tcf4
Gokce et al. 2016	Mouse striatum oligodendrocyte	Mouse striatum ependymal cell	Oligo	Ependy.C	FOXJ1, nfib, csde1
Gokce et al. 2016	Mouse striatum oligodendrocyte	Mouse striatum secretory ependymal cell	Oligo	Ependy.Sec	SOX9, OTX2, RFX3, SMARCE1, NFIB, ATF4, ZBTB7A, ZFP871, pbrm1, zfp266, klf13
Gokce et al. 2016	Mouse striatum oligodendrocyte	Mouse striatum macrophage	Oligo	Macrophage	ATF3, FLI1, JUNB, ZFHX3
Gokce et al. 2016	Mouse striatum oligodendrocyte	Mouse striatum microglia	Oligo	Microglia	EGR1, FOS, MAF, MAFB, MEF2C, ZFHX3, JUNB, SALL1, ATF4, ARID1A, SUB1, NFIA, csde1
Gokce et al. 2016	Mouse striatum oligodendrocyte	Mouse striatum neuron	Oligo	Neuron	MYT1L, MEIS2, BCL11B, RARB, RXRG, PEG3, FOXP2, BCL11A, HIVEP2, SIX3, DNAJC2, ARID4A, AFF4
Gokce et al. 2016	Mouse striatum oligodendrocyte	Mouse striatum neural stem cell	Oligo	NSC	PBX1, NFIB, FOXG1, ZMIZ1, NFIA, MYSM1, OLIG1, smarce1, pbrm1, zfp266, csde1
Gokce et al. 2016	Mouse striatum oligodendrocyte	Mouse striatum oligodendrocyte precursor cell	Oligo	OPC	POU3F2, HMGB2, NFIB, ZMIZ1, SMARCC1
Gokce et al. 2016	Mouse striatum oligodendrocyte	Mouse striatum vascular cell	Oligo	Vascular	ID3, FOS, FOSB, KLF4, KLF6, JUN, NFIA, ZFP148, csde1, klf13
Gokce et al. 2016	Mouse striatum oligodendrocyte precursor cell	Mouse striatum ependymal cell	OPC	Ependy.C	FOXJ1, hmgb1, csde1
Gokce et al. 2016	Mouse striatum oligodendrocyte precursor cell	Mouse striatum secretory ependymal cell	OPC	Ependy.Sec	OTX2, SOX9, ZBTB7A, GTF2I, HBP1, gatad1, rfx3, zfp871, klf13, smarce1, pbrm1, zfp266, atf4, hmgb1
Gokce et al. 2016	Mouse striatum oligodendrocyte precursor cell	Mouse striatum macrophage	OPC	Macrophage	ATF3, FLI1, JUNB, ZFHX3
Gokce et al. 2016	Mouse striatum oligodendrocyte precursor cell	Mouse striatum microglia	OPC	Microglia	MAFB, MAF, JUNB, MEF2C, ZFHX3, FOS, SALL1, EGR1, arid1a, foxn3, atf4, sub1, nfia, csde1, hmgb1
Gokce et al. 2016	Mouse striatum oligodendrocyte precursor cell	Mouse striatum neuron	OPC	Neuron	MYT1L, RARB, RXRG, BCL11B, HIVEP2, SIX3, FOXP2, PEG3, DNAJC2, MEIS2, AFF4, ARID4A, BCL11A
Gokce et al. 2016	Mouse striatum oligodendrocyte precursor cell	Mouse striatum neural stem cell	OPC	NSC	SOX10, OLIG1, MYSM1, GTF2I, pbx1, nfia, arid1b, csde1, pbrm1, zfp266, foxg1, hmgb1, smarce1
Gokce et al. 2016	Mouse striatum oligodendrocyte precursor cell	Mouse striatum oligodendrocyte	OPC	Oligo	LITAF, SOX10, TSC22D3, TULP4, FOXN2, FOXN3, ZEB2, HBP1, GTF2I, GATAD1, BAZ2B, kdm5a, tcf4, arid1b, hmgb1
Gokce et al. 2016	Mouse striatum oligodendrocyte precursor cell	Mouse striatum vascular cell	OPC	Vascular	ID3, KLF4, TSC22D3, JUN, KLF6, FOSB, FOS, gatad1, klf13, csde1, zfp148, arid1b, nfia, tcf4, hmgb1
Gokce et al. 2016	Mouse striatum vascular cell	Mouse striatum ependymal cell	Vascular	Ependy.C	FOXJ1, NFIB
Gokce et al. 2016	Mouse striatum vascular cell	Mouse striatum secretory ependymal cell	Vascular	Ependy.Sec	SOX9, OTX2, RFX3, ZFP266, GTF2I, SMARCE1, PBRM1, NFIB, HBP1, ZFP871, ZBTB7A, atf4
Gokce et al. 2016	Mouse striatum vascular cell	Mouse striatum macrophage	Vascular	Macrophage	ATF3, JUNB, ZFHX3, FLI1
Gokce et al. 2016	Mouse striatum vascular cell	Mouse striatum microglia	Vascular	Microglia	MAFB, EGR1, MAF, SALL1, ZFHX3, JUNB, ARID1A, FOXN3, MEF2C, ATF4, SUB1
Gokce et al. 2016	Mouse striatum vascular cell	Mouse striatum neuron	Vascular	Neuron	MYT1L, MEIS2, BCL11B, RARB, PEG3, RXRG, FOXP2, BCL11A, HIVEP2, SIX3, DNAJC2, AFF4, ARID4A
Gokce et al. 2016	Mouse striatum vascular cell	Mouse striatum neural stem cell	Vascular	NSC	SOX10, OLIG1, NFIB, GTF2I, PBX1, FOXG1, ZFP266, MYSM1, ZMIZ1, PBRM1, SMARCE1
Gokce et al. 2016	Mouse striatum vascular cell	Mouse striatum oligodendrocyte	Vascular	Oligo	SOX10, LITAF, ZEB2, TULP4, FOXN3, HBP1, GTF2I, KDM5A, BAZ2B, FOXN2
Gokce et al. 2016	Mouse striatum vascular cell	Mouse striatum oligodendrocyte precursor cell	Vascular	OPC	POU3F2, HMGB2, NFIB, ZMIZ1, SMARCC1
Scialdone et al. 2016	Mouse embryonic allantoic mesoderm	Mouse embryonic blood progenitor	Allantois	Blood_progenitors	GATA2, RUNX1, FLI1, GFI1B, HES1, TAL1, IKZF1, SOX7, ZFP367, SRF, gmeb1, klf6, litaf
Scialdone et al. 2016	Mouse embryonic allantoic mesoderm	Mouse embryonic primitive erythrocyte	Allantois	Embryonic_blood	GATA1, GFI1B, KLF1, IKZF1, NFE2, ZFP367, STAT5A, zfp91, prkrir, hsf2
Scialdone et al. 2016	Mouse embryonic allantoic mesoderm	Mouse embryonic endothelium	Allantois	Endothelium	SOX18, SOX7, ATF3, HES1, KLF6, id1
Scialdone et al. 2016	Mouse embryonic allantoic mesoderm	Mouse embryonic epiblast	Allantois	Epiblast	USF1, ZIC5, ARID1A, ZFP281, TADA2A, nrf1, nfe2l2, mga, zfp260, ybx1, rnf138, litaf, gm38394, pbrm1, myc
Scialdone et al. 2016	Mouse embryonic allantoic mesoderm	Mouse embryonic extra-embryonic ectoderm	Allantois	Extraembryonic_ectoderm	ELF5, TFAP2C, ZFP42, KLF9, HIC2, SRF, PRDM4, KLF6, ETV5, foxj3, elf2, tulp3
Scialdone et al. 2016	Mouse embryonic allantoic mesoderm	Mouse embryonic early mesodermal progenitor	Allantois	Nascent_mesoderm	MESP1, POU5F1, KLF6, FOXF1, hes1, jun
Scialdone et al. 2016	Mouse embryonic allantoic mesoderm	Mouse embryonic pharyngeal mesoderm	Allantois	Pharyngeal_mesoderm	FOXC2, PRRX1, PRRX2, klf6
Scialdone et al. 2016	Mouse embryonic allantoic mesoderm	Mouse embryonic posterior mesoderm	Allantois	Posterior_mesoderm	SUB1, GATAD1, TADA2A, ATF1, tbx3, gata6, rnf138, pbrm1, ubtf, gm38394, csde1, hmgb1, ybx1, ssrp1, trp53
Scialdone et al. 2016	Mouse embryonic allantoic mesoderm	Mouse embryonic visceral endoderm	Allantois	Visceral_endoderm	OTX2, EOMES, FOXQ1, ZIC3, GSC, FOXA2, ARID1A, ZFP948, HSF2, elf2, klf6, hes1, ybx1
Scialdone et al. 2016	Mouse embryonic blood progenitor	Mouse embryonic allantoic mesoderm	Blood_progenitors	Allantois	TBX4, HMGA2, ARID3B, CDX2, HOXA10, ZFP868, ZFX, GLI3, TFE3, TEAD1, RELA, TULP4, TCF4
Scialdone et al. 2016	Mouse embryonic blood progenitor	Mouse embryonic primitive erythrocyte	Blood_progenitors	Embryonic_blood	GATA1, KLF1, NFE2, STAT5A, zfp91, prkrir, hsf2
Scialdone et al. 2016	Mouse embryonic blood progenitor	Mouse embryonic endothelium	Blood_progenitors	Endothelium	HMGA2, SOX18, ID1, ATF3
Scialdone et al. 2016	Mouse embryonic blood progenitor	Mouse embryonic epiblast	Blood_progenitors	Epiblast	ARID1A, USF1, ZIC5, ZFP281, ZFP260, MGA, NRF1, TADA2A, GM38394, nfe2l2, pbrm1, rnf138, ybx1, myc
Scialdone et al. 2016	Mouse embryonic blood progenitor	Mouse embryonic extra-embryonic ectoderm	Blood_progenitors	Extraembryonic_ectoderm	ELF5, TFAP2C, ZFP42, ETV5, KLF9, HMGA2, HIC2, ZFX, FOXJ3, PRDM4, ELF2, TULP3
Scialdone et al. 2016	Mouse embryonic blood progenitor	Mouse embryonic early mesodermal progenitor	Blood_progenitors	Nascent_mesoderm	MESP1, HMGA2, FOXF1, POU5F1, TCF4, jun
Scialdone et al. 2016	Mouse embryonic blood progenitor	Mouse embryonic pharyngeal mesoderm	Blood_progenitors	Pharyngeal_mesoderm	FOXC2, PRRX1, PRRX2
Scialdone et al. 2016	Mouse embryonic blood progenitor	Mouse embryonic posterior mesoderm	Blood_progenitors	Posterior_mesoderm	SUB1, GATA6, PBRM1, TBX3, GM38394, TADA2A, gatad1, hmgb1, atf1, csde1, ubtf, rnf138, ssrp1, trp53, ybx1
Scialdone et al. 2016	Mouse embryonic blood progenitor	Mouse embryonic visceral endoderm	Blood_progenitors	Visceral_endoderm	OTX2, EOMES, ARID3B, FOXQ1, ZIC3, GSC, ARID1A, FOXA2, ZFP948, HSF2, ELF2, ybx1
Scialdone et al. 2016	Mouse embryonic primitive erythrocyte	Mouse embryonic allantoic mesoderm	Embryonic_blood	Allantois	PEG3, ID3, TBX4, HMGA2, ARID3B, CDX2, HOXA10, TEAD1, GLI3, ZFP868, ZFX, TFE3, RELA, TULP4, TCF4
Scialdone et al. 2016	Mouse embryonic primitive erythrocyte	Mouse embryonic blood progenitor	Embryonic_blood	Blood_progenitors	ID3, HES1, PEG3, GATA2, FLI1, KLF6, SOX7, RUNX1, LITAF, GMEB1, TAL1, SRF
Scialdone et al. 2016	Mouse embryonic primitive erythrocyte	Mouse embryonic endothelium	Embryonic_blood	Endothelium	ID3, PEG3, HMGA2, HES1, SOX18, SOX7, ID1, KLF6, ATF3
Scialdone et al. 2016	Mouse embryonic primitive erythrocyte	Mouse embryonic epiblast	Embryonic_blood	Epiblast	ARID1A, USF1, ZIC5, ZFP281, ZFP260, LITAF, MGA, GM38394, TADA2A, NRF1, rnf138, pbrm1, nfe2l2, ybx1, myc
Scialdone et al. 2016	Mouse embryonic primitive erythrocyte	Mouse embryonic extra-embryonic ectoderm	Embryonic_blood	Extraembryonic_ectoderm	PEG3, ELF5, TFAP2C, ZFP42, KLF6, HMGA2, ETV5, KLF9, ZFX, FOXJ3, ELF2, HIC2, PRDM4, TULP3, SRF
Scialdone et al. 2016	Mouse embryonic primitive erythrocyte	Mouse embryonic early mesodermal progenitor	Embryonic_blood	Nascent_mesoderm	PEG3, ID3, MESP1, HMGA2, KLF6, FOXF1, HES1, POU5F1, TCF4, JUN
Scialdone et al. 2016	Mouse embryonic primitive erythrocyte	Mouse embryonic pharyngeal mesoderm	Embryonic_blood	Pharyngeal_mesoderm	PEG3, FOXC2, KLF6, PRRX1, PRRX2
Scialdone et al. 2016	Mouse embryonic primitive erythrocyte	Mouse embryonic posterior mesoderm	Embryonic_blood	Posterior_mesoderm	SUB1, PBRM1, TBX3, GATA6, GATAD1, HMGB1, RNF138, GM38394, tada2a, trp53, atf1, csde1, ssrp1, ubtf, ybx1
Scialdone et al. 2016	Mouse embryonic primitive erythrocyte	Mouse embryonic visceral endoderm	Embryonic_blood	Visceral_endoderm	PEG3, OTX2, EOMES, ARID3B, FOXQ1, ZIC3, ARID1A, GSC, FOXA2, ZFP948, HES1, KLF6, ELF2, ybx1
Scialdone et al. 2016	Mouse embryonic endothelium	Mouse embryonic allantoic mesoderm	Endothelium	Allantois	TBX4, CDX2, HOXA10, ARID3B, ZFX, ZFP868, TEAD1, GLI3, RELA, tfe3, tulp4, tcf4
Scialdone et al. 2016	Mouse embryonic endothelium	Mouse embryonic blood progenitor	Endothelium	Blood_progenitors	RUNX1, GFI1B, GATA2, IKZF1, SRF, GMEB1, zfp367, tal1, litaf, fli1
Scialdone et al. 2016	Mouse embryonic endothelium	Mouse embryonic primitive erythrocyte	Endothelium	Embryonic_blood	GATA1, GFI1B, KLF1, IKZF1, NFE2, STAT5A, ZFP91, prkrir, zfp367, hsf2
Scialdone et al. 2016	Mouse embryonic endothelium	Mouse embryonic epiblast	Endothelium	Epiblast	USF1, ZIC5, ARID1A, ZFP281, TADA2A, MGA, NFE2L2, NRF1, zfp260, ybx1, myc, gm38394, pbrm1, litaf, rnf138
Scialdone et al. 2016	Mouse embryonic endothelium	Mouse embryonic extra-embryonic ectoderm	Endothelium	Extraembryonic_ectoderm	ELF5, TFAP2C, ZFP42, KLF9, HIC2, ETV5, ZFX, PRDM4, FOXJ3, SRF, TULP3, elf2
Scialdone et al. 2016	Mouse embryonic endothelium	Mouse embryonic early mesodermal progenitor	Endothelium	Nascent_mesoderm	MESP1, FOXF1, POU5F1, tcf4, jun
Scialdone et al. 2016	Mouse embryonic endothelium	Mouse embryonic pharyngeal mesoderm	Endothelium	Pharyngeal_mesoderm	PRRX1, PRRX2, FOXC2
Scialdone et al. 2016	Mouse embryonic endothelium	Mouse embryonic posterior mesoderm	Endothelium	Posterior_mesoderm	SUB1, TBX3, TADA2A, GATA6, ATF1, gatad1, ubtf, pbrm1, hmgb1, ssrp1, csde1, gm38394, rnf138, ybx1, trp53
Scialdone et al. 2016	Mouse embryonic endothelium	Mouse embryonic visceral endoderm	Endothelium	Visceral_endoderm	OTX2, EOMES, FOXQ1, ZIC3, ARID3B, GSC, FOXA2, ARID1A, ZFP948, HSF2, elf2, ybx1
Scialdone et al. 2016	Mouse embryonic epiblast	Mouse embryonic allantoic mesoderm	Epiblast	Allantois	PEG3, TBX4, ID3, HMGA2, CDX2, HOXA10, ARID3B, TEAD1, ZFX, ZFP868, RELA, GLI3, TULP4, TCF4, tfe3
Scialdone et al. 2016	Mouse embryonic epiblast	Mouse embryonic blood progenitor	Epiblast	Blood_progenitors	HES1, GATA2, RUNX1, FLI1, TAL1, GFI1B, PEG3, ID3, KLF6, SOX7, IKZF1, ZFP367, SRF, GMEB1
Scialdone et al. 2016	Mouse embryonic epiblast	Mouse embryonic primitive erythrocyte	Epiblast	Embryonic_blood	GATA1, GFI1B, KLF1, IKZF1, NFE2, ZFP367, STAT5A, ZFP91, PRKRIR, hsf2
Scialdone et al. 2016	Mouse embryonic epiblast	Mouse embryonic endothelium	Epiblast	Endothelium	PEG3, ID3, HMGA2, HES1, SOX18, SOX7, ID1, KLF6, ATF3
Scialdone et al. 2016	Mouse embryonic epiblast	Mouse embryonic extra-embryonic ectoderm	Epiblast	Extraembryonic_ectoderm	PEG3, ELF5, TFAP2C, ZFP42, KLF6, HMGA2, HIC2, KLF9, SRF, ZFX, ELF2, FOXJ3, PRDM4, tulp3, etv5
Scialdone et al. 2016	Mouse embryonic epiblast	Mouse embryonic early mesodermal progenitor	Epiblast	Nascent_mesoderm	PEG3, ID3, MESP1, HMGA2, KLF6, JUN, HES1, FOXF1, TCF4, pou5f1
Scialdone et al. 2016	Mouse embryonic epiblast	Mouse embryonic pharyngeal mesoderm	Epiblast	Pharyngeal_mesoderm	PEG3, FOXC2, KLF6, PRRX1, PRRX2
Scialdone et al. 2016	Mouse embryonic epiblast	Mouse embryonic posterior mesoderm	Epiblast	Posterior_mesoderm	SUB1, GATAD1, TBX3, GATA6, hmgb1, atf1, csde1, ubtf, trp53, ssrp1
Scialdone et al. 2016	Mouse embryonic epiblast	Mouse embryonic visceral endoderm	Epiblast	Visceral_endoderm	PEG3, EOMES, OTX2, FOXQ1, ARID3B, ZIC3, GSC, FOXA2, ZFP948, HES1, KLF6, HSF2, ELF2
Scialdone et al. 2016	Mouse embryonic extra-embryonic ectoderm	Mouse embryonic allantoic mesoderm	Extraembryonic_ectoderm	Allantois	TBX4, ID3, ARID3B, HOXA10, CDX2, GLI3, TCF4, RELA, TULP4, ZFP868, tfe3, tead1
Scialdone et al. 2016	Mouse embryonic extra-embryonic ectoderm	Mouse embryonic blood progenitor	Extraembryonic_ectoderm	Blood_progenitors	HES1, GATA2, RUNX1, FLI1, ID3, TAL1, GFI1B, SOX7, IKZF1, ZFP367, GMEB1, litaf
Scialdone et al. 2016	Mouse embryonic extra-embryonic ectoderm	Mouse embryonic primitive erythrocyte	Extraembryonic_ectoderm	Embryonic_blood	GATA1, GFI1B, KLF1, IKZF1, NFE2, STAT5A, ZFP367, zfp91, prkrir, hsf2
Scialdone et al. 2016	Mouse embryonic extra-embryonic ectoderm	Mouse embryonic endothelium	Extraembryonic_ectoderm	Endothelium	ID3, SOX18, SOX7, HES1, ATF3, id1
Scialdone et al. 2016	Mouse embryonic extra-embryonic ectoderm	Mouse embryonic epiblast	Extraembryonic_ectoderm	Epiblast	USF1, ARID1A, PBRM1, ZIC5, ZFP260, mga, nrf1, tada2a, zfp281, ybx1, myc, rnf138, nfe2l2, gm38394, litaf
Scialdone et al. 2016	Mouse embryonic extra-embryonic ectoderm	Mouse embryonic early mesodermal progenitor	Extraembryonic_ectoderm	Nascent_mesoderm	ID3, MESP1, FOXF1, HES1, POU5F1, JUN, TCF4
Scialdone et al. 2016	Mouse embryonic extra-embryonic ectoderm	Mouse embryonic pharyngeal mesoderm	Extraembryonic_ectoderm	Pharyngeal_mesoderm	FOXC2, PRRX1, PRRX2
Scialdone et al. 2016	Mouse embryonic extra-embryonic ectoderm	Mouse embryonic posterior mesoderm	Extraembryonic_ectoderm	Posterior_mesoderm	PBRM1, GATAD1, CSDE1, GATA6, TBX3, HMGB1, TRP53, ssrp1, atf1, tada2a, rnf138, ubtf, ybx1, sub1, gm38394
Scialdone et al. 2016	Mouse embryonic extra-embryonic ectoderm	Mouse embryonic visceral endoderm	Extraembryonic_ectoderm	Visceral_endoderm	OTX2, ARID3B, FOXQ1, GSC, FOXA2, ZIC3, ARID1A, EOMES, ZFP948, HES1, HSF2, ybx1
Scialdone et al. 2016	Mouse embryonic early mesodermal progenitor	Mouse embryonic allantoic mesoderm	Nascent_mesoderm	Allantois	TBX4, CDX2, HOXA10, ARID3B, ZFX, TFE3, RELA, ZFP868, TEAD1, TULP4, gli3
Scialdone et al. 2016	Mouse embryonic early mesodermal progenitor	Mouse embryonic blood progenitor	Nascent_mesoderm	Blood_progenitors	GATA2, RUNX1, FLI1, TAL1, GFI1B, SOX7, IKZF1, SRF, ZFP367, GMEB1, litaf
Scialdone et al. 2016	Mouse embryonic early mesodermal progenitor	Mouse embryonic primitive erythrocyte	Nascent_mesoderm	Embryonic_blood	GATA1, GFI1B, KLF1, IKZF1, NFE2, STAT5A, ZFP91, zfp367, prkrir, hsf2
Scialdone et al. 2016	Mouse embryonic early mesodermal progenitor	Mouse embryonic endothelium	Nascent_mesoderm	Endothelium	SOX18, SOX7, ATF3, ID1
Scialdone et al. 2016	Mouse embryonic early mesodermal progenitor	Mouse embryonic epiblast	Nascent_mesoderm	Epiblast	ZIC5, ARID1A, USF1, ZFP281, RNF138, TADA2A, PBRM1, NRF1, gm38394, mga, myc, zfp260, litaf, nfe2l2, ybx1
Scialdone et al. 2016	Mouse embryonic early mesodermal progenitor	Mouse embryonic extra-embryonic ectoderm	Nascent_mesoderm	Extraembryonic_ectoderm	ELF5, TFAP2C, ZFP42, KLF9, HIC2, ETV5, ZFX, SRF, FOXJ3, ELF2, tulp3, prdm4
Scialdone et al. 2016	Mouse embryonic early mesodermal progenitor	Mouse embryonic pharyngeal mesoderm	Nascent_mesoderm	Pharyngeal_mesoderm	PRRX1, PRRX2, FOXC2
Scialdone et al. 2016	Mouse embryonic early mesodermal progenitor	Mouse embryonic posterior mesoderm	Nascent_mesoderm	Posterior_mesoderm	SUB1, PBRM1, RNF138, GATAD1, ATF1, tada2a, gata6, gm38394, tbx3, trp53, hmgb1, ubtf, csde1, ssrp1, ybx1
Scialdone et al. 2016	Mouse embryonic early mesodermal progenitor	Mouse embryonic visceral endoderm	Nascent_mesoderm	Visceral_endoderm	OTX2, EOMES, FOXQ1, ARID3B, ZIC3, GSC, FOXA2, ARID1A, ZFP948, ELF2, hsf2, ybx1
Scialdone et al. 2016	Mouse embryonic pharyngeal mesoderm	Mouse embryonic allantoic mesoderm	Pharyngeal_mesoderm	Allantois	TBX4, CDX2, HOXA10, ZFX, TFE3, ARID3B, TEAD1, RELA, ZFP868, TULP4, tcf4, gli3, hmga2, id3
Scialdone et al. 2016	Mouse embryonic pharyngeal mesoderm	Mouse embryonic blood progenitor	Pharyngeal_mesoderm	Blood_progenitors	GATA2, RUNX1, FLI1, GFI1B, TAL1, HES1, SOX7, IKZF1, ZFP367, SRF, gmeb1, litaf, id3
Scialdone et al. 2016	Mouse embryonic pharyngeal mesoderm	Mouse embryonic primitive erythrocyte	Pharyngeal_mesoderm	Embryonic_blood	GATA1, GFI1B, KLF1, IKZF1, NFE2, STAT5A, ZFP367, ZFP91, prkrir, hsf2
Scialdone et al. 2016	Mouse embryonic pharyngeal mesoderm	Mouse embryonic endothelium	Pharyngeal_mesoderm	Endothelium	SOX18, SOX7, ATF3, HES1, hmga2, id1, id3
Scialdone et al. 2016	Mouse embryonic pharyngeal mesoderm	Mouse embryonic epiblast	Pharyngeal_mesoderm	Epiblast	USF1, ZIC5, ZFP281, NFE2L2, ARID1A, MYC, RNF138, TADA2A, MGA, NRF1, pbrm1, gm38394, litaf, zfp260, ybx1
Scialdone et al. 2016	Mouse embryonic pharyngeal mesoderm	Mouse embryonic extra-embryonic ectoderm	Pharyngeal_mesoderm	Extraembryonic_ectoderm	ELF5, TFAP2C, ZFP42, KLF9, HIC2, ZFX, ETV5, PRDM4, ELF2, SRF, FOXJ3, TULP3, hmga2
Scialdone et al. 2016	Mouse embryonic pharyngeal mesoderm	Mouse embryonic early mesodermal progenitor	Pharyngeal_mesoderm	Nascent_mesoderm	MESP1, FOXF1, POU5F1, tcf4, jun, hes1, hmga2, id3
Scialdone et al. 2016	Mouse embryonic pharyngeal mesoderm	Mouse embryonic posterior mesoderm	Pharyngeal_mesoderm	Posterior_mesoderm	SUB1, GATAD1, RNF138, PBRM1, TBX3, GATA6, ATF1, tada2a, gm38394, ubtf, trp53, hmgb1, csde1, ssrp1, ybx1
Scialdone et al. 2016	Mouse embryonic pharyngeal mesoderm	Mouse embryonic visceral endoderm	Pharyngeal_mesoderm	Visceral_endoderm	EOMES, OTX2, FOXQ1, ZIC3, GSC, ARID3B, FOXA2, ARID1A, ZFP948, HSF2, ELF2, hes1, ybx1
Scialdone et al. 2016	Mouse embryonic posterior mesoderm	Mouse embryonic allantoic mesoderm	Posterior_mesoderm	Allantois	TBX4, PEG3, CDX2, HOXA10, ARID3B, ID3, ZFP868, ZFX, TFE3, HMGA2, RELA, TULP4, GLI3, tcf4, tead1
Scialdone et al. 2016	Mouse embryonic posterior mesoderm	Mouse embryonic blood progenitor	Posterior_mesoderm	Blood_progenitors	RUNX1, GATA2, GFI1B, FLI1, TAL1, HES1, IKZF1, SOX7, GMEB1, SRF, zfp367, litaf, klf6, id3, peg3
Scialdone et al. 2016	Mouse embryonic posterior mesoderm	Mouse embryonic primitive erythrocyte	Posterior_mesoderm	Embryonic_blood	GATA1, GFI1B, KLF1, IKZF1, NFE2, STAT5A, ZFP91, prkrir, zfp367, hsf2
Scialdone et al. 2016	Mouse embryonic posterior mesoderm	Mouse embryonic endothelium	Posterior_mesoderm	Endothelium	SOX18, SOX7, ID1, HMGA2, ID3, ATF3, HES1, KLF6, peg3
Scialdone et al. 2016	Mouse embryonic posterior mesoderm	Mouse embryonic epiblast	Posterior_mesoderm	Epiblast	USF1, ARID1A, ZIC5, ZFP281, MGA, NRF1, zfp260, nfe2l2, litaf, myc
Scialdone et al. 2016	Mouse embryonic posterior mesoderm	Mouse embryonic extra-embryonic ectoderm	Posterior_mesoderm	Extraembryonic_ectoderm	ELF5, TFAP2C, ZFP42, KLF9, ETV5, HIC2, ELF2, FOXJ3, PRDM4, SRF, ZFX, TULP3, klf6, hmga2, peg3
Scialdone et al. 2016	Mouse embryonic posterior mesoderm	Mouse embryonic early mesodermal progenitor	Posterior_mesoderm	Nascent_mesoderm	MESP1, HMGA2, ID3, POU5F1, JUN, FOXF1, tcf4, klf6, peg3, hes1
Scialdone et al. 2016	Mouse embryonic posterior mesoderm	Mouse embryonic pharyngeal mesoderm	Posterior_mesoderm	Pharyngeal_mesoderm	FOXC2, PRRX1, PRRX2, klf6, peg3
Scialdone et al. 2016	Mouse embryonic posterior mesoderm	Mouse embryonic visceral endoderm	Posterior_mesoderm	Visceral_endoderm	PEG3, OTX2, EOMES, FOXQ1, ZIC3, ARID3B, GSC, ARID1A, FOXA2, ZFP948, ELF2, HSF2, klf6, hes1
Scialdone et al. 2016	Mouse embryonic visceral endoderm	Mouse embryonic allantoic mesoderm	Visceral_endoderm	Allantois	TBX4, ID3, HMGA2, CDX2, HOXA10, GLI3, TCF4, ZFX, tfe3, zfp868, rela, tulp4, tead1
Scialdone et al. 2016	Mouse embryonic visceral endoderm	Mouse embryonic blood progenitor	Visceral_endoderm	Blood_progenitors	GATA2, FLI1, RUNX1, TAL1, GFI1B, ID3, IKZF1, SOX7, ZFP367, LITAF, SRF, gmeb1
Scialdone et al. 2016	Mouse embryonic visceral endoderm	Mouse embryonic primitive erythrocyte	Visceral_endoderm	Embryonic_blood	GATA1, GFI1B, KLF1, IKZF1, NFE2, STAT5A, ZFP367, zfp91, prkrir
Scialdone et al. 2016	Mouse embryonic visceral endoderm	Mouse embryonic endothelium	Visceral_endoderm	Endothelium	ID3, HMGA2, SOX18, SOX7, ATF3, id1
Scialdone et al. 2016	Mouse embryonic visceral endoderm	Mouse embryonic epiblast	Visceral_endoderm	Epiblast	USF1, ZIC5, MYC, ZFP281, litaf, nrf1, rnf138, tada2a, zfp260, mga, nfe2l2, gm38394, pbrm1
Scialdone et al. 2016	Mouse embryonic visceral endoderm	Mouse embryonic extra-embryonic ectoderm	Visceral_endoderm	Extraembryonic_ectoderm	ELF5, TFAP2C, ZFP42, HMGA2, KLF9, SRF, ZFX, PRDM4, etv5, foxj3, hic2, tulp3
Scialdone et al. 2016	Mouse embryonic visceral endoderm	Mouse embryonic early mesodermal progenitor	Visceral_endoderm	Nascent_mesoderm	MESP1, ID3, HMGA2, FOXF1, JUN, POU5F1, TCF4
Scialdone et al. 2016	Mouse embryonic visceral endoderm	Mouse embryonic pharyngeal mesoderm	Visceral_endoderm	Pharyngeal_mesoderm	FOXC2, PRRX1, PRRX2
Scialdone et al. 2016	Mouse embryonic visceral endoderm	Mouse embryonic posterior mesoderm	Visceral_endoderm	Posterior_mesoderm	SUB1, TRP53, rnf138, atf1, hmgb1, gatad1, tbx3, csde1, tada2a, gata6, ssrp1, ubtf, gm38394, pbrm1
Chu et al. 2016	H9 hESC	H9 hESC 12 h after differentiation towards definitive endoderm	H9_00hb4s	H9_12h	YBX1, HMGA2, TFAM, CNBP, ZNF22, ID1, LIN28B, ARID1A, hmgn3, tfdp2, ncor1, csde1, smad2, aebp2, terf1
Chu et al. 2016	H9 hESC	H9 hESC 24 h after differentiation towards definitive endoderm	H9_00hb4s	H9_24h	HMGA2, ID1, SP5, BBX, znf22, cdc5l, tsc22d1, arid1b, rbpj, znf770, hif1a, znf286a, mier1, zic2, sox4
Chu et al. 2016	H9 hESC	H9 hESC 36 h after differentiation towards definitive endoderm	H9_00hb4s	H9_36h	TEAD1, ZNF480, FOXF1, TFAM, REST, hmga2, smad2, znf770, hif1a, zbtb44, rbpj, znf286a, arid2, cebpz, aebp2
Chu et al. 2016	H9 hESC	H9 hESC 72 h after differentiation towards definitive endoderm	H9_00hb4s	H9_72h	SMAD2, HMGA2, znf22, csde1
Chu et al. 2016	H9 hESC	H9 hESC 96 h after differentiation towards definitive endoderm	H9_00hb4s	H9_96h	HMGA2, SMAD2, BBX, ZNF24, TSC22D1, REST, TCF4, ZNF486, ncor1, hmgb2, arid2, zbtb44, fubp1, hif1a, hmgb3
Chu et al. 2016	H9 hESC 12 h after differentiation towards definitive endoderm	H9 hESC	H9_12h	H9_00hb4s	SOX2, nanog, pou5f1
Chu et al. 2016	H9 hESC 12 h after differentiation towards definitive endoderm	H9 hESC 24 h after differentiation towards definitive endoderm	H9_12h	H9_24h	CDC5L, BBX, TSC22D1, ZNF286A, SP5, mier1, rbpj, arid1b, zic2, znf770, sox4, hif1a
Chu et al. 2016	H9 hESC 12 h after differentiation towards definitive endoderm	H9 hESC 36 h after differentiation towards definitive endoderm	H9_12h	H9_36h	ZNF286A, TEAD1, ARID2, ZNF480, FOXF1, ZBTB44, ZNF770, rbpj, rest, cebpz, hif1a
Chu et al. 2016	H9 hESC 12 h after differentiation towards definitive endoderm	H9 hESC 72 h after differentiation towards definitive endoderm	H9_12h	H9_72h	SMAD2, CSDE1
Chu et al. 2016	H9 hESC 12 h after differentiation towards definitive endoderm	H9 hESC 96 h after differentiation towards definitive endoderm	H9_12h	H9_96h	BBX, TSC22D1, ARID2, ZNF24, ZBTB44, TCF4, HMGB2, znf486, rest, fubp1, hif1a, hmgb3
Chu et al. 2016	H9 hESC 24 h after differentiation towards definitive endoderm	H9 hESC	H9_24h	H9_00hb4s	NANOG, SOX2, pou5f1
Chu et al. 2016	H9 hESC 24 h after differentiation towards definitive endoderm	H9 hESC 12 h after differentiation towards definitive endoderm	H9_24h	H9_12h	CNBP, TERF1, TFAM, LIN28B, CSDE1, AEBP2, SMAD2, HMGN3, TFDP2, ARID1A, ybx1, ncor1
Chu et al. 2016	H9 hESC 24 h after differentiation towards definitive endoderm	H9 hESC 36 h after differentiation towards definitive endoderm	H9_24h	H9_36h	SMAD2, AEBP2, TEAD1, ARID2, ZNF480, FOXF1, ZBTB44, REST, tfam, cebpz
Chu et al. 2016	H9 hESC 24 h after differentiation towards definitive endoderm	H9 hESC 72 h after differentiation towards definitive endoderm	H9_24h	H9_72h	SMAD2, CSDE1
Chu et al. 2016	H9 hESC 24 h after differentiation towards definitive endoderm	H9 hESC 96 h after differentiation towards definitive endoderm	H9_24h	H9_96h	SMAD2, ARID2, ZNF24, ZBTB44, REST, ZNF486, tcf4, ncor1, fubp1, hmgb2, hmgb3
Chu et al. 2016	H9 hESC 36 h after differentiation towards definitive endoderm	H9 hESC	H9_36h	H9_00hb4s	NANOG, POU5F1, SOX2
Chu et al. 2016	H9 hESC 36 h after differentiation towards definitive endoderm	H9 hESC 12 h after differentiation towards definitive endoderm	H9_36h	H9_12h	TERF1, CNBP, YBX1, HMGN3, ZNF22, ID1, LIN28B, TFDP2, arid1a, ncor1, csde1
Chu et al. 2016	H9 hESC 36 h after differentiation towards definitive endoderm	H9 hESC 24 h after differentiation towards definitive endoderm	H9_36h	H9_24h	ZIC2, ID1, SOX4, SP5, ZNF22, cdc5l, arid1b, bbx, tsc22d1, mier1
Chu et al. 2016	H9 hESC 36 h after differentiation towards definitive endoderm	H9 hESC 72 h after differentiation towards definitive endoderm	H9_36h	H9_72h	znf22, csde1
Chu et al. 2016	H9 hESC 36 h after differentiation towards definitive endoderm	H9 hESC 96 h after differentiation towards definitive endoderm	H9_36h	H9_96h	BBX, ZNF24, TSC22D1, znf486, ncor1, fubp1, hmgb2, hmgb3, tcf4
Chu et al. 2016	H9 hESC 72 h after differentiation towards definitive endoderm	H9 hESC	H9_72h	H9_00hb4s	NANOG, POU5F1, SOX2
Chu et al. 2016	H9 hESC 72 h after differentiation towards definitive endoderm	H9 hESC 12 h after differentiation towards definitive endoderm	H9_72h	H9_12h	CNBP, TERF1, YBX1, TFAM, LIN28B, HMGN3, ID1, ARID1A, TFDP2, ncor1, aebp2
Chu et al. 2016	H9 hESC 72 h after differentiation towards definitive endoderm	H9 hESC 24 h after differentiation towards definitive endoderm	H9_72h	H9_24h	ID1, SP5, CDC5L, RBPJ, hif1a, arid1b, zic2, tsc22d1, znf286a, bbx, sox4, mier1, znf770
Chu et al. 2016	H9 hESC 72 h after differentiation towards definitive endoderm	H9 hESC 36 h after differentiation towards definitive endoderm	H9_72h	H9_36h	TEAD1, ZNF286A, TFAM, CEBPZ, HIF1A, ZNF480, RBPJ, FOXF1, REST, zbtb44, arid2, aebp2, znf770
Chu et al. 2016	H9 hESC 72 h after differentiation towards definitive endoderm	H9 hESC 96 h after differentiation towards definitive endoderm	H9_72h	H9_96h	HMGB2, HIF1A, ARID2, ZNF24, TSC22D1, BBX, REST, HMGB3, ZBTB44, NCOR1, FUBP1, ZNF486, tcf4
Chu et al. 2016	H9 hESC 96 h after differentiation towards definitive endoderm	H9 hESC	H9_96h	H9_00hb4s	NANOG, POU5F1, SOX2
Chu et al. 2016	H9 hESC 96 h after differentiation towards definitive endoderm	H9 hESC 12 h after differentiation towards definitive endoderm	H9_96h	H9_12h	TERF1, CNBP, YBX1, TFAM, ZNF22, CSDE1, LIN28B, ID1, HMGN3, TFDP2, ARID1A, aebp2
Chu et al. 2016	H9 hESC 96 h after differentiation towards definitive endoderm	H9 hESC 24 h after differentiation towards definitive endoderm	H9_96h	H9_24h	ID1, SP5, ZNF22, CDC5L, zic2, rbpj, arid1b, znf286a, znf770, mier1, sox4
Chu et al. 2016	H9 hESC 96 h after differentiation towards definitive endoderm	H9 hESC 36 h after differentiation towards definitive endoderm	H9_96h	H9_36h	TEAD1, ZNF286A, TFAM, CEBPZ, ZNF480, FOXF1, rbpj, aebp2, znf770
Chu et al. 2016	H9 hESC 96 h after differentiation towards definitive endoderm	H9 hESC 72 h after differentiation towards definitive endoderm	H9_96h	H9_72h	CSDE1, ZNF22
LaManno et al. 2016	Human foetal dopaminergic neuron type 0	Human foetal dopaminergic neuron type 1	hDA0	hDA1	FOXP2, EN2, ZFHX4, TOX2, BNC2
LaManno et al. 2016	Human foetal dopaminergic neuron type 0	Human foetal dopaminergic neuron type 2	hDA0	hDA2	TUB, BNC2, POU6F1, FOXA1
LaManno et al. 2016	Human foetal dopaminergic neuron type 0	Human foetal midbrain endothelial cell	hDA0	hEndo	EGR1, TSC22D3, SOX18, FLI1, HHEX
LaManno et al. 2016	Human foetal dopaminergic neuron type 0	Human foetal GABAergic neuron	hDA0	hGaba	PAX5, BCL11B, IRX2, GATA3, EBF1
LaManno et al. 2016	Human foetal dopaminergic neuron type 0	Human foetal microglia	hDA0	hMgl	PRDM1, CEBPD, IRF1, MAFF
LaManno et al. 2016	Human foetal dopaminergic neuron type 0	Human foetal neuroblast GABAergic	hDA0	hNbGaba	MEIS2, ONECUT2, GATA3, BNC2, TULP4
LaManno et al. 2016	Human foetal dopaminergic neuron type 0	Human foetal medial neuroblast	hDA0	hNbM	NHLH1, PITX2, EBF1
LaManno et al. 2016	Human foetal dopaminergic neuron type 0	Human foetal mediolateral neuroblast type 1	hDA0	hNbML1	ONECUT2, EBF1, NHLH2, ZNF521
LaManno et al. 2016	Human foetal dopaminergic neuron type 0	Human foetal mediolateral neuroblast type 5	hDA0	hNbML5	GATA3, EMX2, IRX2, MYT1L
LaManno et al. 2016	Human foetal dopaminergic neuron type 0	Human foetal neuronal progenitor	hDA0	hNProg	HES6, TFDP2, ASCL1, NEUROG2, INSM1
LaManno et al. 2016	Human foetal dopaminergic neuron type 0	Human foetal oculomotor and trochlear nucleus	hDA0	hOMTN	ISL1, PHOX2B, PHOX2A, NANOG
LaManno et al. 2016	Human foetal dopaminergic neuron type 0	Human foetal oligodendrocyte precursor cell	hDA0	hOPC	OLIG1, OLIG2, HES5, SOX10
LaManno et al. 2016	Human foetal dopaminergic neuron type 0	Human foetal pericyte	hDA0	hPeric	EGR1, FOSB, FOXS1, ZIC1
LaManno et al. 2016	Human foetal dopaminergic neuron type 0	Human foetal progenitor basal plate	hDA0	hProgBP	HMGA1, HES5, HMGA2, ASCL1, foxa2
LaManno et al. 2016	Human foetal dopaminergic neuron type 0	Human foetal progenitor lateral floorplate	hDA0	hProgFPL	HMGA1, HMGA2, ARX, LMX1A, TOX3
LaManno et al. 2016	Human foetal dopaminergic neuron type 0	Human foetal progenitor medial floorplate	hDA0	hProgFPM	OTX2, HMGA1, LMX1A, FOXA2
LaManno et al. 2016	Human foetal dopaminergic neuron type 0	Human foetal progenitor midline	hDA0	hProgM	ARX, OTX2, FOXA2, TOX
LaManno et al. 2016	Human foetal dopaminergic neuron type 0	Human foetal radial glia-like cell type 1	hDA0	hRgl1	HES5, LMX1A, ARX, SOX6
LaManno et al. 2016	Human foetal dopaminergic neuron type 0	Human foetal radial glia-like cell type 2a	hDA0	hRgl2a	SOX9, ZFP36L2, FOSB, CREB5, ERF, NFIX
LaManno et al. 2016	Human foetal dopaminergic neuron type 0	Human foetal radial glia-like cell type 2b	hDA0	hRgl2b	EGR1, NFIB, HES5, ASCL1, SALL1, NFIX
LaManno et al. 2016	Human foetal dopaminergic neuron type 0	Human foetal radial glia-like cell type 2c	hDA0	hRgl2c	HES5, ETV1, CREB5, OLIG2, NFIX
LaManno et al. 2016	Human foetal dopaminergic neuron type 0	Human foetal radial glia-like cell type 3	hDA0	hRgl3	HES5, EGR1, ARX, CREB5, FOXP2, FOXJ1
LaManno et al. 2016	Human foetal dopaminergic neuron type 0	Human foetal red nucleus	hDA0	hRN	POU4F1, EMX2, ZFHX4, FOXA2
LaManno et al. 2016	Human foetal dopaminergic neuron type 0	Human foetal serotonergic neuron	hDA0	hSert	GATA3, FEV, THRA, NANOG
LaManno et al. 2016	Human foetal dopaminergic neuron type 1	Human foetal dopaminergic neuron type 0	hDA1	hDA0	bcl11a, ebf3, en1, nr4a2
LaManno et al. 2016	Human foetal dopaminergic neuron type 1	Human foetal dopaminergic neuron type 2	hDA1	hDA2	TUB, POU6F1, foxa1, nr4a2
LaManno et al. 2016	Human foetal dopaminergic neuron type 1	Human foetal midbrain endothelial cell	hDA1	hEndo	EGR1, TSC22D3, SOX18, FLI1, HHEX
LaManno et al. 2016	Human foetal dopaminergic neuron type 1	Human foetal GABAergic neuron	hDA1	hGaba	PAX5, BCL11B, IRX2, GATA3, ebf1
LaManno et al. 2016	Human foetal dopaminergic neuron type 1	Human foetal microglia	hDA1	hMgl	PRDM1, CEBPD, IRF1, MAFF, nr4a2
LaManno et al. 2016	Human foetal dopaminergic neuron type 1	Human foetal neuroblast GABAergic	hDA1	hNbGaba	MEIS2, ONECUT2, GATA3, TULP4
LaManno et al. 2016	Human foetal dopaminergic neuron type 1	Human foetal medial neuroblast	hDA1	hNbM	NHLH1, PITX2, EBF1, ebf3
LaManno et al. 2016	Human foetal dopaminergic neuron type 1	Human foetal mediolateral neuroblast type 1	hDA1	hNbML1	ONECUT2, EBF1, NHLH2, ZNF521, ebf3
LaManno et al. 2016	Human foetal dopaminergic neuron type 1	Human foetal mediolateral neuroblast type 5	hDA1	hNbML5	GATA3, EMX2, IRX2, bcl11a, myt1l
LaManno et al. 2016	Human foetal dopaminergic neuron type 1	Human foetal neuronal progenitor	hDA1	hNProg	HES6, TFDP2, NEUROG2, ASCL1, insm1
LaManno et al. 2016	Human foetal dopaminergic neuron type 1	Human foetal oculomotor and trochlear nucleus	hDA1	hOMTN	ISL1, PHOX2B, PHOX2A, NANOG
LaManno et al. 2016	Human foetal dopaminergic neuron type 1	Human foetal oligodendrocyte precursor cell	hDA1	hOPC	OLIG1, HES5, OLIG2, SOX10
LaManno et al. 2016	Human foetal dopaminergic neuron type 1	Human foetal pericyte	hDA1	hPeric	FOSB, EGR1, FOXS1, ZIC1
LaManno et al. 2016	Human foetal dopaminergic neuron type 1	Human foetal progenitor basal plate	hDA1	hProgBP	HES5, HMGA1, HMGA2, ASCL1, foxa2
LaManno et al. 2016	Human foetal dopaminergic neuron type 1	Human foetal progenitor lateral floorplate	hDA1	hProgFPL	HMGA1, HMGA2, ARX, LMX1A, tox3
LaManno et al. 2016	Human foetal dopaminergic neuron type 1	Human foetal progenitor medial floorplate	hDA1	hProgFPM	OTX2, HMGA1, LMX1A, foxa2
LaManno et al. 2016	Human foetal dopaminergic neuron type 1	Human foetal progenitor midline	hDA1	hProgM	ARX, OTX2, TOX, foxa2
LaManno et al. 2016	Human foetal dopaminergic neuron type 1	Human foetal radial glia-like cell type 1	hDA1	hRgl1	HES5, LMX1A, ARX, SOX6
LaManno et al. 2016	Human foetal dopaminergic neuron type 1	Human foetal radial glia-like cell type 2a	hDA1	hRgl2a	SOX9, ZFP36L2, FOSB, CREB5, ERF, NFIX
LaManno et al. 2016	Human foetal dopaminergic neuron type 1	Human foetal radial glia-like cell type 2b	hDA1	hRgl2b	NFIB, EGR1, HES5, ASCL1, NFIX, SALL1
LaManno et al. 2016	Human foetal dopaminergic neuron type 1	Human foetal radial glia-like cell type 2c	hDA1	hRgl2c	HES5, ETV1, CREB5, OLIG2, NFIX
LaManno et al. 2016	Human foetal dopaminergic neuron type 1	Human foetal radial glia-like cell type 3	hDA1	hRgl3	HES5, EGR1, ARX, CREB5, FOXJ1
LaManno et al. 2016	Human foetal dopaminergic neuron type 1	Human foetal red nucleus	hDA1	hRN	POU4F1, EMX2, foxa2
LaManno et al. 2016	Human foetal dopaminergic neuron type 1	Human foetal serotonergic neuron	hDA1	hSert	GATA3, FEV, THRA, nanog
LaManno et al. 2016	Human foetal dopaminergic neuron type 2	Human foetal dopaminergic neuron type 0	hDA2	hDA0	EBF3, BCL11A, en1
LaManno et al. 2016	Human foetal dopaminergic neuron type 2	Human foetal dopaminergic neuron type 1	hDA2	hDA1	FOXP2, ZFHX4, EN2, TOX2
LaManno et al. 2016	Human foetal dopaminergic neuron type 2	Human foetal midbrain endothelial cell	hDA2	hEndo	EGR1, TSC22D3, SOX18, FLI1, HHEX
LaManno et al. 2016	Human foetal dopaminergic neuron type 2	Human foetal GABAergic neuron	hDA2	hGaba	PAX5, BCL11B, IRX2, EBF1, GATA3
LaManno et al. 2016	Human foetal dopaminergic neuron type 2	Human foetal microglia	hDA2	hMgl	PRDM1, CEBPD, IRF1, MAFF
LaManno et al. 2016	Human foetal dopaminergic neuron type 2	Human foetal neuroblast GABAergic	hDA2	hNbGaba	MEIS2, ONECUT2, TULP4, GATA3
LaManno et al. 2016	Human foetal dopaminergic neuron type 2	Human foetal medial neuroblast	hDA2	hNbM	EBF3, NHLH1, PITX2, EBF1
LaManno et al. 2016	Human foetal dopaminergic neuron type 2	Human foetal mediolateral neuroblast type 1	hDA2	hNbML1	ONECUT2, EBF1, EBF3, NHLH2, ZNF521
LaManno et al. 2016	Human foetal dopaminergic neuron type 2	Human foetal mediolateral neuroblast type 5	hDA2	hNbML5	GATA3, EMX2, IRX2, BCL11A, myt1l
LaManno et al. 2016	Human foetal dopaminergic neuron type 2	Human foetal neuronal progenitor	hDA2	hNProg	HES6, TFDP2, NEUROG2, ASCL1, INSM1
LaManno et al. 2016	Human foetal dopaminergic neuron type 2	Human foetal oculomotor and trochlear nucleus	hDA2	hOMTN	ISL1, PHOX2B, PHOX2A, NANOG
LaManno et al. 2016	Human foetal dopaminergic neuron type 2	Human foetal oligodendrocyte precursor cell	hDA2	hOPC	OLIG1, OLIG2, HES5, SOX10
LaManno et al. 2016	Human foetal dopaminergic neuron type 2	Human foetal pericyte	hDA2	hPeric	FOSB, EGR1, FOXS1, ZIC1
LaManno et al. 2016	Human foetal dopaminergic neuron type 2	Human foetal progenitor basal plate	hDA2	hProgBP	HMGA1, HMGA2, HES5, ASCL1, FOXA2
LaManno et al. 2016	Human foetal dopaminergic neuron type 2	Human foetal progenitor lateral floorplate	hDA2	hProgFPL	HMGA2, HMGA1, ARX, LMX1A, TOX3
LaManno et al. 2016	Human foetal dopaminergic neuron type 2	Human foetal progenitor medial floorplate	hDA2	hProgFPM	OTX2, LMX1A, HMGA1, FOXA2
LaManno et al. 2016	Human foetal dopaminergic neuron type 2	Human foetal progenitor midline	hDA2	hProgM	ARX, OTX2, FOXA2, TOX
LaManno et al. 2016	Human foetal dopaminergic neuron type 2	Human foetal radial glia-like cell type 1	hDA2	hRgl1	HES5, LMX1A, ARX, SOX6
LaManno et al. 2016	Human foetal dopaminergic neuron type 2	Human foetal radial glia-like cell type 2a	hDA2	hRgl2a	SOX9, ZFP36L2, FOSB, CREB5, ERF, NFIX
LaManno et al. 2016	Human foetal dopaminergic neuron type 2	Human foetal radial glia-like cell type 2b	hDA2	hRgl2b	NFIB, EGR1, HES5, ASCL1, SALL1, NFIX
LaManno et al. 2016	Human foetal dopaminergic neuron type 2	Human foetal radial glia-like cell type 2c	hDA2	hRgl2c	HES5, ETV1, CREB5, OLIG2, NFIX
LaManno et al. 2016	Human foetal dopaminergic neuron type 2	Human foetal radial glia-like cell type 3	hDA2	hRgl3	HES5, EGR1, ARX, FOXP2, CREB5, FOXJ1
LaManno et al. 2016	Human foetal dopaminergic neuron type 2	Human foetal red nucleus	hDA2	hRN	POU4F1, EMX2, ZFHX4, FOXA2
LaManno et al. 2016	Human foetal dopaminergic neuron type 2	Human foetal serotonergic neuron	hDA2	hSert	GATA3, FEV, THRA, NANOG
LaManno et al. 2016	Human foetal midbrain endothelial cell	Human foetal dopaminergic neuron type 0	hEndo	hDA0	NR4A2, EBF3, EN1, BCL11A
LaManno et al. 2016	Human foetal midbrain endothelial cell	Human foetal dopaminergic neuron type 1	hEndo	hDA1	FOXP2, EN2, ZFHX4, TOX2, BNC2
LaManno et al. 2016	Human foetal midbrain endothelial cell	Human foetal dopaminergic neuron type 2	hEndo	hDA2	NR4A2, BNC2, TUB, FOXA1, POU6F1
LaManno et al. 2016	Human foetal midbrain endothelial cell	Human foetal GABAergic neuron	hEndo	hGaba	PAX5, BCL11B, GATA3, IRX2, EBF1
LaManno et al. 2016	Human foetal midbrain endothelial cell	Human foetal microglia	hEndo	hMgl	NR4A2, CEBPD, PRDM1, IRF1, MAFF
LaManno et al. 2016	Human foetal midbrain endothelial cell	Human foetal neuroblast GABAergic	hEndo	hNbGaba	MEIS2, ONECUT2, GATA3, BNC2, TULP4
LaManno et al. 2016	Human foetal midbrain endothelial cell	Human foetal medial neuroblast	hEndo	hNbM	EBF3, NHLH1, PITX2, EBF1
LaManno et al. 2016	Human foetal midbrain endothelial cell	Human foetal mediolateral neuroblast type 1	hEndo	hNbML1	ONECUT2, EBF1, EBF3, NHLH2, ZNF521
LaManno et al. 2016	Human foetal midbrain endothelial cell	Human foetal mediolateral neuroblast type 5	hEndo	hNbML5	GATA3, EMX2, BCL11A, IRX2, MYT1L
LaManno et al. 2016	Human foetal midbrain endothelial cell	Human foetal neuronal progenitor	hEndo	hNProg	HES6, TFDP2, NEUROG2, ASCL1, INSM1
LaManno et al. 2016	Human foetal midbrain endothelial cell	Human foetal oculomotor and trochlear nucleus	hEndo	hOMTN	ISL1, PHOX2B, PHOX2A, NANOG
LaManno et al. 2016	Human foetal midbrain endothelial cell	Human foetal oligodendrocyte precursor cell	hEndo	hOPC	OLIG1, OLIG2, HES5, SOX10
LaManno et al. 2016	Human foetal midbrain endothelial cell	Human foetal pericyte	hEndo	hPeric	FOSB, FOXS1, ZIC1
LaManno et al. 2016	Human foetal midbrain endothelial cell	Human foetal progenitor basal plate	hEndo	hProgBP	HMGA2, FOXA2, ASCL1, HMGA1, HES5
LaManno et al. 2016	Human foetal midbrain endothelial cell	Human foetal progenitor lateral floorplate	hEndo	hProgFPL	HMGA2, HMGA1, LMX1A, ARX, TOX3
LaManno et al. 2016	Human foetal midbrain endothelial cell	Human foetal progenitor medial floorplate	hEndo	hProgFPM	OTX2, LMX1A, FOXA2, HMGA1
LaManno et al. 2016	Human foetal midbrain endothelial cell	Human foetal progenitor midline	hEndo	hProgM	ARX, OTX2, FOXA2, TOX
LaManno et al. 2016	Human foetal midbrain endothelial cell	Human foetal radial glia-like cell type 1	hEndo	hRgl1	HES5, LMX1A, ARX, SOX6
LaManno et al. 2016	Human foetal midbrain endothelial cell	Human foetal radial glia-like cell type 2a	hEndo	hRgl2a	SOX9, ZFP36L2, NFIX, creb5, erf, fosb
LaManno et al. 2016	Human foetal midbrain endothelial cell	Human foetal radial glia-like cell type 2b	hEndo	hRgl2b	NFIB, HES5, ASCL1, NFIX, SALL1
LaManno et al. 2016	Human foetal midbrain endothelial cell	Human foetal radial glia-like cell type 2c	hEndo	hRgl2c	HES5, ETV1, OLIG2, NFIX, CREB5
LaManno et al. 2016	Human foetal midbrain endothelial cell	Human foetal radial glia-like cell type 3	hEndo	hRgl3	HES5, FOXP2, ARX, FOXJ1, CREB5
LaManno et al. 2016	Human foetal midbrain endothelial cell	Human foetal red nucleus	hEndo	hRN	POU4F1, ZFHX4, EMX2, FOXA2
LaManno et al. 2016	Human foetal midbrain endothelial cell	Human foetal serotonergic neuron	hEndo	hSert	GATA3, FEV, THRA, nanog
LaManno et al. 2016	Human foetal GABAergic neuron	Human foetal dopaminergic neuron type 0	hGaba	hDA0	NR4A2, EBF3, EN1, bcl11a
LaManno et al. 2016	Human foetal GABAergic neuron	Human foetal dopaminergic neuron type 1	hGaba	hDA1	FOXP2, EN2, BNC2, TOX2, ZFHX4
LaManno et al. 2016	Human foetal GABAergic neuron	Human foetal dopaminergic neuron type 2	hGaba	hDA2	NR4A2, BNC2, TUB, FOXA1, POU6F1
LaManno et al. 2016	Human foetal GABAergic neuron	Human foetal midbrain endothelial cell	hGaba	hEndo	EGR1, TSC22D3, SOX18, FLI1, HHEX
LaManno et al. 2016	Human foetal GABAergic neuron	Human foetal microglia	hGaba	hMgl	NR4A2, PRDM1, CEBPD, MAFF, IRF1
LaManno et al. 2016	Human foetal GABAergic neuron	Human foetal neuroblast GABAergic	hGaba	hNbGaba	MEIS2, BNC2, ONECUT2, TULP4
LaManno et al. 2016	Human foetal GABAergic neuron	Human foetal medial neuroblast	hGaba	hNbM	NHLH1, EBF3, PITX2
LaManno et al. 2016	Human foetal GABAergic neuron	Human foetal mediolateral neuroblast type 1	hGaba	hNbML1	ONECUT2, NHLH2, EBF3, ZNF521
LaManno et al. 2016	Human foetal GABAergic neuron	Human foetal mediolateral neuroblast type 5	hGaba	hNbML5	EMX2, bcl11a, myt1l
LaManno et al. 2016	Human foetal GABAergic neuron	Human foetal neuronal progenitor	hGaba	hNProg	HES6, TFDP2, NEUROG2, ASCL1, INSM1
LaManno et al. 2016	Human foetal GABAergic neuron	Human foetal oculomotor and trochlear nucleus	hGaba	hOMTN	ISL1, PHOX2B, PHOX2A, NANOG
LaManno et al. 2016	Human foetal GABAergic neuron	Human foetal oligodendrocyte precursor cell	hGaba	hOPC	OLIG1, HES5, OLIG2, SOX10
LaManno et al. 2016	Human foetal GABAergic neuron	Human foetal pericyte	hGaba	hPeric	EGR1, FOSB, FOXS1, ZIC1
LaManno et al. 2016	Human foetal GABAergic neuron	Human foetal progenitor basal plate	hGaba	hProgBP	HMGA1, HES5, HMGA2, ASCL1, FOXA2
LaManno et al. 2016	Human foetal GABAergic neuron	Human foetal progenitor lateral floorplate	hGaba	hProgFPL	HMGA1, HMGA2, LMX1A, ARX, TOX3
LaManno et al. 2016	Human foetal GABAergic neuron	Human foetal progenitor medial floorplate	hGaba	hProgFPM	OTX2, LMX1A, HMGA1, FOXA2
LaManno et al. 2016	Human foetal GABAergic neuron	Human foetal progenitor midline	hGaba	hProgM	ARX, OTX2, FOXA2, TOX
LaManno et al. 2016	Human foetal GABAergic neuron	Human foetal radial glia-like cell type 1	hGaba	hRgl1	HES5, LMX1A, ARX, SOX6
LaManno et al. 2016	Human foetal GABAergic neuron	Human foetal radial glia-like cell type 2a	hGaba	hRgl2a	SOX9, ZFP36L2, FOSB, CREB5, ERF, NFIX
LaManno et al. 2016	Human foetal GABAergic neuron	Human foetal radial glia-like cell type 2b	hGaba	hRgl2b	EGR1, NFIB, HES5, ASCL1, SALL1, NFIX
LaManno et al. 2016	Human foetal GABAergic neuron	Human foetal radial glia-like cell type 2c	hGaba	hRgl2c	HES5, ETV1, CREB5, OLIG2, NFIX
LaManno et al. 2016	Human foetal GABAergic neuron	Human foetal radial glia-like cell type 3	hGaba	hRgl3	HES5, EGR1, ARX, FOXP2, CREB5, FOXJ1
LaManno et al. 2016	Human foetal GABAergic neuron	Human foetal red nucleus	hGaba	hRN	POU4F1, EMX2, ZFHX4, FOXA2
LaManno et al. 2016	Human foetal GABAergic neuron	Human foetal serotonergic neuron	hGaba	hSert	FEV, THRA, nanog
LaManno et al. 2016	Human foetal microglia	Human foetal dopaminergic neuron type 0	hMgl	hDA0	EBF3, BCL11A, EN1
LaManno et al. 2016	Human foetal microglia	Human foetal dopaminergic neuron type 1	hMgl	hDA1	FOXP2, ZFHX4, EN2, TOX2, BNC2
LaManno et al. 2016	Human foetal microglia	Human foetal dopaminergic neuron type 2	hMgl	hDA2	TUB, BNC2, FOXA1, POU6F1
LaManno et al. 2016	Human foetal microglia	Human foetal midbrain endothelial cell	hMgl	hEndo	TSC22D3, SOX18, FLI1, HHEX, egr1
LaManno et al. 2016	Human foetal microglia	Human foetal GABAergic neuron	hMgl	hGaba	PAX5, GATA3, BCL11B, EBF1, IRX2
LaManno et al. 2016	Human foetal microglia	Human foetal neuroblast GABAergic	hMgl	hNbGaba	MEIS2, ONECUT2, GATA3, TULP4, BNC2
LaManno et al. 2016	Human foetal microglia	Human foetal medial neuroblast	hMgl	hNbM	EBF3, NHLH1, EBF1, PITX2
LaManno et al. 2016	Human foetal microglia	Human foetal mediolateral neuroblast type 1	hMgl	hNbML1	ONECUT2, EBF1, NHLH2, EBF3, ZNF521
LaManno et al. 2016	Human foetal microglia	Human foetal mediolateral neuroblast type 5	hMgl	hNbML5	GATA3, EMX2, BCL11A, IRX2, MYT1L
LaManno et al. 2016	Human foetal microglia	Human foetal neuronal progenitor	hMgl	hNProg	HES6, TFDP2, NEUROG2, ASCL1, INSM1
LaManno et al. 2016	Human foetal microglia	Human foetal oculomotor and trochlear nucleus	hMgl	hOMTN	ISL1, PHOX2B, PHOX2A, NANOG
LaManno et al. 2016	Human foetal microglia	Human foetal oligodendrocyte precursor cell	hMgl	hOPC	OLIG1, OLIG2, HES5, SOX10
LaManno et al. 2016	Human foetal microglia	Human foetal pericyte	hMgl	hPeric	FOXS1, ZIC1, fosb, egr1
LaManno et al. 2016	Human foetal microglia	Human foetal progenitor basal plate	hMgl	hProgBP	HES5, FOXA2, ASCL1, HMGA2, HMGA1
LaManno et al. 2016	Human foetal microglia	Human foetal progenitor lateral floorplate	hMgl	hProgFPL	HMGA2, LMX1A, ARX, HMGA1, TOX3
LaManno et al. 2016	Human foetal microglia	Human foetal progenitor medial floorplate	hMgl	hProgFPM	OTX2, LMX1A, FOXA2, HMGA1
LaManno et al. 2016	Human foetal microglia	Human foetal progenitor midline	hMgl	hProgM	ARX, OTX2, FOXA2, TOX
LaManno et al. 2016	Human foetal microglia	Human foetal radial glia-like cell type 1	hMgl	hRgl1	HES5, LMX1A, ARX, SOX6
LaManno et al. 2016	Human foetal microglia	Human foetal radial glia-like cell type 2a	hMgl	hRgl2a	SOX9, CREB5, NFIX, ERF, ZFP36L2, fosb
LaManno et al. 2016	Human foetal microglia	Human foetal radial glia-like cell type 2b	hMgl	hRgl2b	NFIB, HES5, NFIX, ASCL1, SALL1, egr1
LaManno et al. 2016	Human foetal microglia	Human foetal radial glia-like cell type 2c	hMgl	hRgl2c	HES5, ETV1, CREB5, OLIG2, NFIX
LaManno et al. 2016	Human foetal microglia	Human foetal radial glia-like cell type 3	hMgl	hRgl3	HES5, FOXP2, ARX, CREB5, FOXJ1, egr1
LaManno et al. 2016	Human foetal microglia	Human foetal red nucleus	hMgl	hRN	POU4F1, ZFHX4, EMX2, FOXA2
LaManno et al. 2016	Human foetal microglia	Human foetal serotonergic neuron	hMgl	hSert	GATA3, FEV, THRA, NANOG
LaManno et al. 2016	Human foetal neuroblast GABAergic	Human foetal dopaminergic neuron type 0	hNbGaba	hDA0	NR4A2, EBF3, EN1, BCL11A
LaManno et al. 2016	Human foetal neuroblast GABAergic	Human foetal dopaminergic neuron type 1	hNbGaba	hDA1	FOXP2, EN2, TOX2, zfhx4
LaManno et al. 2016	Human foetal neuroblast GABAergic	Human foetal dopaminergic neuron type 2	hNbGaba	hDA2	NR4A2, FOXA1, TUB, POU6F1
LaManno et al. 2016	Human foetal neuroblast GABAergic	Human foetal midbrain endothelial cell	hNbGaba	hEndo	EGR1, TSC22D3, SOX18, FLI1, HHEX
LaManno et al. 2016	Human foetal neuroblast GABAergic	Human foetal GABAergic neuron	hNbGaba	hGaba	PAX5, BCL11B, EBF1, IRX2
LaManno et al. 2016	Human foetal neuroblast GABAergic	Human foetal microglia	hNbGaba	hMgl	NR4A2, PRDM1, IRF1, CEBPD, MAFF
LaManno et al. 2016	Human foetal neuroblast GABAergic	Human foetal medial neuroblast	hNbGaba	hNbM	NHLH1, EBF3, EBF1, PITX2
LaManno et al. 2016	Human foetal neuroblast GABAergic	Human foetal mediolateral neuroblast type 1	hNbGaba	hNbML1	EBF1, EBF3, ZNF521, nhlh2
LaManno et al. 2016	Human foetal neuroblast GABAergic	Human foetal mediolateral neuroblast type 5	hNbGaba	hNbML5	EMX2, IRX2, BCL11A, myt1l
LaManno et al. 2016	Human foetal neuroblast GABAergic	Human foetal neuronal progenitor	hNbGaba	hNProg	TFDP2, HES6, NEUROG2, ASCL1, INSM1
LaManno et al. 2016	Human foetal neuroblast GABAergic	Human foetal oculomotor and trochlear nucleus	hNbGaba	hOMTN	ISL1, PHOX2B, PHOX2A, NANOG
LaManno et al. 2016	Human foetal neuroblast GABAergic	Human foetal oligodendrocyte precursor cell	hNbGaba	hOPC	OLIG1, HES5, OLIG2, SOX10
LaManno et al. 2016	Human foetal neuroblast GABAergic	Human foetal pericyte	hNbGaba	hPeric	EGR1, FOSB, FOXS1, ZIC1
LaManno et al. 2016	Human foetal neuroblast GABAergic	Human foetal progenitor basal plate	hNbGaba	hProgBP	HES5, HMGA2, FOXA2, HMGA1, ASCL1
LaManno et al. 2016	Human foetal neuroblast GABAergic	Human foetal progenitor lateral floorplate	hNbGaba	hProgFPL	HMGA2, HMGA1, LMX1A, ARX, TOX3
LaManno et al. 2016	Human foetal neuroblast GABAergic	Human foetal progenitor medial floorplate	hNbGaba	hProgFPM	OTX2, LMX1A, FOXA2, HMGA1
LaManno et al. 2016	Human foetal neuroblast GABAergic	Human foetal progenitor midline	hNbGaba	hProgM	ARX, FOXA2, OTX2, TOX
LaManno et al. 2016	Human foetal neuroblast GABAergic	Human foetal radial glia-like cell type 1	hNbGaba	hRgl1	HES5, LMX1A, ARX, SOX6
LaManno et al. 2016	Human foetal neuroblast GABAergic	Human foetal radial glia-like cell type 2a	hNbGaba	hRgl2a	SOX9, ZFP36L2, FOSB, ERF, CREB5, NFIX
LaManno et al. 2016	Human foetal neuroblast GABAergic	Human foetal radial glia-like cell type 2b	hNbGaba	hRgl2b	EGR1, NFIB, HES5, SALL1, ASCL1, NFIX
LaManno et al. 2016	Human foetal neuroblast GABAergic	Human foetal radial glia-like cell type 2c	hNbGaba	hRgl2c	HES5, ETV1, CREB5, NFIX, OLIG2
LaManno et al. 2016	Human foetal neuroblast GABAergic	Human foetal radial glia-like cell type 3	hNbGaba	hRgl3	HES5, EGR1, FOXP2, ARX, FOXJ1, CREB5
LaManno et al. 2016	Human foetal neuroblast GABAergic	Human foetal red nucleus	hNbGaba	hRN	POU4F1, EMX2, FOXA2, zfhx4
LaManno et al. 2016	Human foetal neuroblast GABAergic	Human foetal serotonergic neuron	hNbGaba	hSert	FEV, THRA, NANOG
LaManno et al. 2016	Human foetal medial neuroblast	Human foetal dopaminergic neuron type 0	hNbM	hDA0	NR4A2, EN1, bcl11a
LaManno et al. 2016	Human foetal medial neuroblast	Human foetal dopaminergic neuron type 1	hNbM	hDA1	FOXP2, EN2, BNC2, TOX2, zfhx4
LaManno et al. 2016	Human foetal medial neuroblast	Human foetal dopaminergic neuron type 2	hNbM	hDA2	NR4A2, BNC2, TUB, POU6F1, FOXA1
LaManno et al. 2016	Human foetal medial neuroblast	Human foetal midbrain endothelial cell	hNbM	hEndo	EGR1, TSC22D3, SOX18, FLI1, HHEX
LaManno et al. 2016	Human foetal medial neuroblast	Human foetal GABAergic neuron	hNbM	hGaba	PAX5, BCL11B, GATA3, IRX2
LaManno et al. 2016	Human foetal medial neuroblast	Human foetal microglia	hNbM	hMgl	NR4A2, PRDM1, MAFF, IRF1, CEBPD
LaManno et al. 2016	Human foetal medial neuroblast	Human foetal neuroblast GABAergic	hNbM	hNbGaba	MEIS2, GATA3, ONECUT2, BNC2, TULP4
LaManno et al. 2016	Human foetal medial neuroblast	Human foetal mediolateral neuroblast type 1	hNbM	hNbML1	ONECUT2, ZNF521, nhlh2
LaManno et al. 2016	Human foetal medial neuroblast	Human foetal mediolateral neuroblast type 5	hNbM	hNbML5	GATA3, EMX2, IRX2, MYT1L, BCL11A
LaManno et al. 2016	Human foetal medial neuroblast	Human foetal neuronal progenitor	hNbM	hNProg	TFDP2, HES6, ASCL1, NEUROG2, insm1
LaManno et al. 2016	Human foetal medial neuroblast	Human foetal oculomotor and trochlear nucleus	hNbM	hOMTN	ISL1, PHOX2B, PHOX2A, NANOG
LaManno et al. 2016	Human foetal medial neuroblast	Human foetal oligodendrocyte precursor cell	hNbM	hOPC	OLIG1, OLIG2, HES5, SOX10
LaManno et al. 2016	Human foetal medial neuroblast	Human foetal pericyte	hNbM	hPeric	EGR1, FOSB, FOXS1, ZIC1
LaManno et al. 2016	Human foetal medial neuroblast	Human foetal progenitor basal plate	hNbM	hProgBP	HMGA1, HES5, HMGA2, ASCL1, foxa2
LaManno et al. 2016	Human foetal medial neuroblast	Human foetal progenitor lateral floorplate	hNbM	hProgFPL	HMGA1, HMGA2, ARX, LMX1A, TOX3
LaManno et al. 2016	Human foetal medial neuroblast	Human foetal progenitor medial floorplate	hNbM	hProgFPM	OTX2, LMX1A, HMGA1, foxa2
LaManno et al. 2016	Human foetal medial neuroblast	Human foetal progenitor midline	hNbM	hProgM	ARX, OTX2, FOXA2, TOX
LaManno et al. 2016	Human foetal medial neuroblast	Human foetal radial glia-like cell type 1	hNbM	hRgl1	HES5, LMX1A, ARX, SOX6
LaManno et al. 2016	Human foetal medial neuroblast	Human foetal radial glia-like cell type 2a	hNbM	hRgl2a	SOX9, ZFP36L2, FOSB, CREB5, ERF, NFIX
LaManno et al. 2016	Human foetal medial neuroblast	Human foetal radial glia-like cell type 2b	hNbM	hRgl2b	EGR1, HES5, SALL1, ASCL1, NFIB, NFIX
LaManno et al. 2016	Human foetal medial neuroblast	Human foetal radial glia-like cell type 2c	hNbM	hRgl2c	HES5, ETV1, CREB5, OLIG2, NFIX
LaManno et al. 2016	Human foetal medial neuroblast	Human foetal radial glia-like cell type 3	hNbM	hRgl3	HES5, EGR1, ARX, CREB5, FOXJ1, FOXP2
LaManno et al. 2016	Human foetal medial neuroblast	Human foetal red nucleus	hNbM	hRN	POU4F1, EMX2, FOXA2, ZFHX4
LaManno et al. 2016	Human foetal medial neuroblast	Human foetal serotonergic neuron	hNbM	hSert	GATA3, FEV, THRA, NANOG
LaManno et al. 2016	Human foetal mediolateral neuroblast type 1	Human foetal dopaminergic neuron type 0	hNbML1	hDA0	NR4A2, EN1, BCL11A
LaManno et al. 2016	Human foetal mediolateral neuroblast type 1	Human foetal dopaminergic neuron type 1	hNbML1	hDA1	FOXP2, EN2, BNC2, TOX2, ZFHX4
LaManno et al. 2016	Human foetal mediolateral neuroblast type 1	Human foetal dopaminergic neuron type 2	hNbML1	hDA2	NR4A2, BNC2, TUB, POU6F1, FOXA1
LaManno et al. 2016	Human foetal mediolateral neuroblast type 1	Human foetal midbrain endothelial cell	hNbML1	hEndo	EGR1, TSC22D3, SOX18, FLI1, HHEX
LaManno et al. 2016	Human foetal mediolateral neuroblast type 1	Human foetal GABAergic neuron	hNbML1	hGaba	PAX5, BCL11B, GATA3, IRX2
LaManno et al. 2016	Human foetal mediolateral neuroblast type 1	Human foetal microglia	hNbML1	hMgl	NR4A2, PRDM1, CEBPD, IRF1, MAFF
LaManno et al. 2016	Human foetal mediolateral neuroblast type 1	Human foetal neuroblast GABAergic	hNbML1	hNbGaba	MEIS2, GATA3, BNC2, TULP4
LaManno et al. 2016	Human foetal mediolateral neuroblast type 1	Human foetal medial neuroblast	hNbML1	hNbM	NHLH1, PITX2
LaManno et al. 2016	Human foetal mediolateral neuroblast type 1	Human foetal mediolateral neuroblast type 5	hNbML1	hNbML5	GATA3, EMX2, IRX2, BCL11A, MYT1L
LaManno et al. 2016	Human foetal mediolateral neuroblast type 1	Human foetal neuronal progenitor	hNbML1	hNProg	HES6, TFDP2, NEUROG2, ASCL1, INSM1
LaManno et al. 2016	Human foetal mediolateral neuroblast type 1	Human foetal oculomotor and trochlear nucleus	hNbML1	hOMTN	ISL1, PHOX2B, PHOX2A, NANOG
LaManno et al. 2016	Human foetal mediolateral neuroblast type 1	Human foetal oligodendrocyte precursor cell	hNbML1	hOPC	OLIG1, OLIG2, HES5, SOX10
LaManno et al. 2016	Human foetal mediolateral neuroblast type 1	Human foetal pericyte	hNbML1	hPeric	EGR1, FOSB, FOXS1, ZIC1
LaManno et al. 2016	Human foetal mediolateral neuroblast type 1	Human foetal progenitor basal plate	hNbML1	hProgBP	HMGA1, HES5, ASCL1, HMGA2, foxa2
LaManno et al. 2016	Human foetal mediolateral neuroblast type 1	Human foetal progenitor lateral floorplate	hNbML1	hProgFPL	HMGA1, HMGA2, LMX1A, ARX, tox3
LaManno et al. 2016	Human foetal mediolateral neuroblast type 1	Human foetal progenitor medial floorplate	hNbML1	hProgFPM	OTX2, LMX1A, HMGA1, foxa2
LaManno et al. 2016	Human foetal mediolateral neuroblast type 1	Human foetal progenitor midline	hNbML1	hProgM	ARX, OTX2, FOXA2, TOX
LaManno et al. 2016	Human foetal mediolateral neuroblast type 1	Human foetal radial glia-like cell type 1	hNbML1	hRgl1	HES5, LMX1A, ARX, SOX6
LaManno et al. 2016	Human foetal mediolateral neuroblast type 1	Human foetal radial glia-like cell type 2a	hNbML1	hRgl2a	SOX9, ZFP36L2, FOSB, CREB5, NFIX, ERF
LaManno et al. 2016	Human foetal mediolateral neuroblast type 1	Human foetal radial glia-like cell type 2b	hNbML1	hRgl2b	EGR1, NFIB, HES5, NFIX, ASCL1, SALL1
LaManno et al. 2016	Human foetal mediolateral neuroblast type 1	Human foetal radial glia-like cell type 2c	hNbML1	hRgl2c	HES5, ETV1, CREB5, OLIG2, NFIX
LaManno et al. 2016	Human foetal mediolateral neuroblast type 1	Human foetal radial glia-like cell type 3	hNbML1	hRgl3	HES5, EGR1, ARX, CREB5, FOXJ1, FOXP2
LaManno et al. 2016	Human foetal mediolateral neuroblast type 1	Human foetal red nucleus	hNbML1	hRN	POU4F1, EMX2, ZFHX4, FOXA2
LaManno et al. 2016	Human foetal mediolateral neuroblast type 1	Human foetal serotonergic neuron	hNbML1	hSert	GATA3, FEV, THRA, NANOG
LaManno et al. 2016	Human foetal mediolateral neuroblast type 5	Human foetal dopaminergic neuron type 0	hNbML5	hDA0	NR4A2, EBF3, EN1
LaManno et al. 2016	Human foetal mediolateral neuroblast type 5	Human foetal dopaminergic neuron type 1	hNbML5	hDA1	FOXP2, EN2, BNC2, TOX2, ZFHX4
LaManno et al. 2016	Human foetal mediolateral neuroblast type 5	Human foetal dopaminergic neuron type 2	hNbML5	hDA2	NR4A2, BNC2, TUB, FOXA1, POU6F1
LaManno et al. 2016	Human foetal mediolateral neuroblast type 5	Human foetal midbrain endothelial cell	hNbML5	hEndo	EGR1, TSC22D3, SOX18, FLI1, HHEX
LaManno et al. 2016	Human foetal mediolateral neuroblast type 5	Human foetal GABAergic neuron	hNbML5	hGaba	PAX5, BCL11B, EBF1
LaManno et al. 2016	Human foetal mediolateral neuroblast type 5	Human foetal microglia	hNbML5	hMgl	NR4A2, PRDM1, CEBPD, IRF1, MAFF
LaManno et al. 2016	Human foetal mediolateral neuroblast type 5	Human foetal neuroblast GABAergic	hNbML5	hNbGaba	MEIS2, ONECUT2, BNC2, TULP4
LaManno et al. 2016	Human foetal mediolateral neuroblast type 5	Human foetal medial neuroblast	hNbML5	hNbM	EBF3, NHLH1, PITX2, EBF1
LaManno et al. 2016	Human foetal mediolateral neuroblast type 5	Human foetal mediolateral neuroblast type 1	hNbML5	hNbML1	ONECUT2, EBF1, NHLH2, EBF3, ZNF521
LaManno et al. 2016	Human foetal mediolateral neuroblast type 5	Human foetal neuronal progenitor	hNbML5	hNProg	HES6, TFDP2, NEUROG2, ASCL1, INSM1
LaManno et al. 2016	Human foetal mediolateral neuroblast type 5	Human foetal oculomotor and trochlear nucleus	hNbML5	hOMTN	ISL1, PHOX2B, PHOX2A, NANOG
LaManno et al. 2016	Human foetal mediolateral neuroblast type 5	Human foetal oligodendrocyte precursor cell	hNbML5	hOPC	OLIG1, HES5, OLIG2, SOX10
LaManno et al. 2016	Human foetal mediolateral neuroblast type 5	Human foetal pericyte	hNbML5	hPeric	EGR1, FOSB, FOXS1, ZIC1
LaManno et al. 2016	Human foetal mediolateral neuroblast type 5	Human foetal progenitor basal plate	hNbML5	hProgBP	HES5, HMGA1, HMGA2, ASCL1, FOXA2
LaManno et al. 2016	Human foetal mediolateral neuroblast type 5	Human foetal progenitor lateral floorplate	hNbML5	hProgFPL	HMGA2, HMGA1, LMX1A, ARX, TOX3
LaManno et al. 2016	Human foetal mediolateral neuroblast type 5	Human foetal progenitor medial floorplate	hNbML5	hProgFPM	OTX2, LMX1A, HMGA1, FOXA2
LaManno et al. 2016	Human foetal mediolateral neuroblast type 5	Human foetal progenitor midline	hNbML5	hProgM	ARX, OTX2, FOXA2, TOX
LaManno et al. 2016	Human foetal mediolateral neuroblast type 5	Human foetal radial glia-like cell type 1	hNbML5	hRgl1	HES5, LMX1A, ARX, SOX6
LaManno et al. 2016	Human foetal mediolateral neuroblast type 5	Human foetal radial glia-like cell type 2a	hNbML5	hRgl2a	SOX9, ZFP36L2, FOSB, CREB5, ERF, NFIX
LaManno et al. 2016	Human foetal mediolateral neuroblast type 5	Human foetal radial glia-like cell type 2b	hNbML5	hRgl2b	EGR1, HES5, NFIB, NFIX, ASCL1, SALL1
LaManno et al. 2016	Human foetal mediolateral neuroblast type 5	Human foetal radial glia-like cell type 2c	hNbML5	hRgl2c	HES5, ETV1, CREB5, OLIG2, NFIX
LaManno et al. 2016	Human foetal mediolateral neuroblast type 5	Human foetal radial glia-like cell type 3	hNbML5	hRgl3	HES5, EGR1, FOXP2, ARX, CREB5, FOXJ1
LaManno et al. 2016	Human foetal mediolateral neuroblast type 5	Human foetal red nucleus	hNbML5	hRN	POU4F1, ZFHX4, FOXA2
LaManno et al. 2016	Human foetal mediolateral neuroblast type 5	Human foetal serotonergic neuron	hNbML5	hSert	FEV, THRA, NANOG
LaManno et al. 2016	Human foetal neuronal progenitor	Human foetal dopaminergic neuron type 0	hNProg	hDA0	NR4A2, EBF3, EN1, BCL11A
LaManno et al. 2016	Human foetal neuronal progenitor	Human foetal dopaminergic neuron type 1	hNProg	hDA1	FOXP2, EN2, ZFHX4, TOX2, BNC2
LaManno et al. 2016	Human foetal neuronal progenitor	Human foetal dopaminergic neuron type 2	hNProg	hDA2	NR4A2, BNC2, TUB, POU6F1, FOXA1
LaManno et al. 2016	Human foetal neuronal progenitor	Human foetal midbrain endothelial cell	hNProg	hEndo	EGR1, TSC22D3, SOX18, FLI1, HHEX
LaManno et al. 2016	Human foetal neuronal progenitor	Human foetal GABAergic neuron	hNProg	hGaba	PAX5, BCL11B, GATA3, EBF1, IRX2
LaManno et al. 2016	Human foetal neuronal progenitor	Human foetal microglia	hNProg	hMgl	NR4A2, PRDM1, MAFF, CEBPD, IRF1
LaManno et al. 2016	Human foetal neuronal progenitor	Human foetal neuroblast GABAergic	hNProg	hNbGaba	MEIS2, ONECUT2, GATA3, BNC2, TULP4
LaManno et al. 2016	Human foetal neuronal progenitor	Human foetal medial neuroblast	hNProg	hNbM	EBF3, NHLH1, EBF1, PITX2
LaManno et al. 2016	Human foetal neuronal progenitor	Human foetal mediolateral neuroblast type 1	hNProg	hNbML1	ONECUT2, EBF1, EBF3, NHLH2, ZNF521
LaManno et al. 2016	Human foetal neuronal progenitor	Human foetal mediolateral neuroblast type 5	hNProg	hNbML5	GATA3, EMX2, MYT1L, BCL11A, IRX2
LaManno et al. 2016	Human foetal neuronal progenitor	Human foetal oculomotor and trochlear nucleus	hNProg	hOMTN	ISL1, PHOX2B, PHOX2A, NANOG
LaManno et al. 2016	Human foetal neuronal progenitor	Human foetal oligodendrocyte precursor cell	hNProg	hOPC	OLIG1, OLIG2, HES5, SOX10
LaManno et al. 2016	Human foetal neuronal progenitor	Human foetal pericyte	hNProg	hPeric	EGR1, FOSB, FOXS1, ZIC1
LaManno et al. 2016	Human foetal neuronal progenitor	Human foetal progenitor basal plate	hNProg	hProgBP	HMGA2, HES5, HMGA1, FOXA2
LaManno et al. 2016	Human foetal neuronal progenitor	Human foetal progenitor lateral floorplate	hNProg	hProgFPL	HMGA2, HMGA1, ARX, LMX1A, TOX3
LaManno et al. 2016	Human foetal neuronal progenitor	Human foetal progenitor medial floorplate	hNProg	hProgFPM	OTX2, LMX1A, FOXA2, HMGA1
LaManno et al. 2016	Human foetal neuronal progenitor	Human foetal progenitor midline	hNProg	hProgM	ARX, FOXA2, TOX, OTX2
LaManno et al. 2016	Human foetal neuronal progenitor	Human foetal radial glia-like cell type 1	hNProg	hRgl1	HES5, LMX1A, ARX, SOX6
LaManno et al. 2016	Human foetal neuronal progenitor	Human foetal radial glia-like cell type 2a	hNProg	hRgl2a	SOX9, ZFP36L2, FOSB, CREB5, ERF, NFIX
LaManno et al. 2016	Human foetal neuronal progenitor	Human foetal radial glia-like cell type 2b	hNProg	hRgl2b	EGR1, NFIB, HES5, NFIX, SALL1
LaManno et al. 2016	Human foetal neuronal progenitor	Human foetal radial glia-like cell type 2c	hNProg	hRgl2c	HES5, ETV1, CREB5, OLIG2, NFIX
LaManno et al. 2016	Human foetal neuronal progenitor	Human foetal radial glia-like cell type 3	hNProg	hRgl3	HES5, EGR1, FOXP2, ARX, CREB5, FOXJ1
LaManno et al. 2016	Human foetal neuronal progenitor	Human foetal red nucleus	hNProg	hRN	POU4F1, ZFHX4, EMX2, FOXA2
LaManno et al. 2016	Human foetal neuronal progenitor	Human foetal serotonergic neuron	hNProg	hSert	GATA3, FEV, THRA, NANOG
LaManno et al. 2016	Human foetal oculomotor and trochlear nucleus	Human foetal dopaminergic neuron type 0	hOMTN	hDA0	NR4A2, EBF3, EN1, BCL11A
LaManno et al. 2016	Human foetal oculomotor and trochlear nucleus	Human foetal dopaminergic neuron type 1	hOMTN	hDA1	FOXP2, EN2, BNC2, TOX2, ZFHX4
LaManno et al. 2016	Human foetal oculomotor and trochlear nucleus	Human foetal dopaminergic neuron type 2	hOMTN	hDA2	NR4A2, BNC2, TUB, FOXA1, POU6F1
LaManno et al. 2016	Human foetal oculomotor and trochlear nucleus	Human foetal midbrain endothelial cell	hOMTN	hEndo	EGR1, TSC22D3, SOX18, FLI1, HHEX
LaManno et al. 2016	Human foetal oculomotor and trochlear nucleus	Human foetal GABAergic neuron	hOMTN	hGaba	PAX5, GATA3, BCL11B, IRX2, ebf1
LaManno et al. 2016	Human foetal oculomotor and trochlear nucleus	Human foetal microglia	hOMTN	hMgl	NR4A2, PRDM1, CEBPD, IRF1, MAFF
LaManno et al. 2016	Human foetal oculomotor and trochlear nucleus	Human foetal neuroblast GABAergic	hOMTN	hNbGaba	MEIS2, GATA3, BNC2, ONECUT2, TULP4
LaManno et al. 2016	Human foetal oculomotor and trochlear nucleus	Human foetal medial neuroblast	hOMTN	hNbM	EBF3, NHLH1, PITX2, EBF1
LaManno et al. 2016	Human foetal oculomotor and trochlear nucleus	Human foetal mediolateral neuroblast type 1	hOMTN	hNbML1	ONECUT2, EBF3, EBF1, NHLH2, ZNF521
LaManno et al. 2016	Human foetal oculomotor and trochlear nucleus	Human foetal mediolateral neuroblast type 5	hOMTN	hNbML5	GATA3, EMX2, BCL11A, IRX2, MYT1L
LaManno et al. 2016	Human foetal oculomotor and trochlear nucleus	Human foetal neuronal progenitor	hOMTN	hNProg	HES6, TFDP2, NEUROG2, ASCL1, INSM1
LaManno et al. 2016	Human foetal oculomotor and trochlear nucleus	Human foetal oligodendrocyte precursor cell	hOMTN	hOPC	OLIG1, OLIG2, HES5, SOX10
LaManno et al. 2016	Human foetal oculomotor and trochlear nucleus	Human foetal pericyte	hOMTN	hPeric	EGR1, FOSB, FOXS1, ZIC1
LaManno et al. 2016	Human foetal oculomotor and trochlear nucleus	Human foetal progenitor basal plate	hOMTN	hProgBP	HES5, HMGA2, HMGA1, ASCL1, FOXA2
LaManno et al. 2016	Human foetal oculomotor and trochlear nucleus	Human foetal progenitor lateral floorplate	hOMTN	hProgFPL	HMGA2, HMGA1, ARX, LMX1A, TOX3
LaManno et al. 2016	Human foetal oculomotor and trochlear nucleus	Human foetal progenitor medial floorplate	hOMTN	hProgFPM	OTX2, LMX1A, HMGA1, FOXA2
LaManno et al. 2016	Human foetal oculomotor and trochlear nucleus	Human foetal progenitor midline	hOMTN	hProgM	ARX, FOXA2, OTX2, TOX
LaManno et al. 2016	Human foetal oculomotor and trochlear nucleus	Human foetal radial glia-like cell type 1	hOMTN	hRgl1	HES5, LMX1A, ARX, SOX6
LaManno et al. 2016	Human foetal oculomotor and trochlear nucleus	Human foetal radial glia-like cell type 2a	hOMTN	hRgl2a	SOX9, ZFP36L2, FOSB, CREB5, NFIX, ERF
LaManno et al. 2016	Human foetal oculomotor and trochlear nucleus	Human foetal radial glia-like cell type 2b	hOMTN	hRgl2b	NFIB, EGR1, HES5, NFIX, ASCL1, SALL1
LaManno et al. 2016	Human foetal oculomotor and trochlear nucleus	Human foetal radial glia-like cell type 2c	hOMTN	hRgl2c	HES5, ETV1, CREB5, OLIG2, NFIX
LaManno et al. 2016	Human foetal oculomotor and trochlear nucleus	Human foetal radial glia-like cell type 3	hOMTN	hRgl3	HES5, EGR1, FOXP2, ARX, CREB5, FOXJ1
LaManno et al. 2016	Human foetal oculomotor and trochlear nucleus	Human foetal red nucleus	hOMTN	hRN	POU4F1, EMX2, ZFHX4, FOXA2
LaManno et al. 2016	Human foetal oculomotor and trochlear nucleus	Human foetal serotonergic neuron	hOMTN	hSert	GATA3, FEV, THRA
LaManno et al. 2016	Human foetal oligodendrocyte precursor cell	Human foetal dopaminergic neuron type 0	hOPC	hDA0	NR4A2, EBF3, EN1, BCL11A
LaManno et al. 2016	Human foetal oligodendrocyte precursor cell	Human foetal dopaminergic neuron type 1	hOPC	hDA1	FOXP2, EN2, ZFHX4, TOX2, BNC2
LaManno et al. 2016	Human foetal oligodendrocyte precursor cell	Human foetal dopaminergic neuron type 2	hOPC	hDA2	NR4A2, BNC2, FOXA1, TUB, POU6F1
LaManno et al. 2016	Human foetal oligodendrocyte precursor cell	Human foetal midbrain endothelial cell	hOPC	hEndo	TSC22D3, EGR1, SOX18, FLI1, HHEX
LaManno et al. 2016	Human foetal oligodendrocyte precursor cell	Human foetal GABAergic neuron	hOPC	hGaba	PAX5, GATA3, BCL11B, EBF1, IRX2
LaManno et al. 2016	Human foetal oligodendrocyte precursor cell	Human foetal microglia	hOPC	hMgl	NR4A2, PRDM1, CEBPD, IRF1, MAFF
LaManno et al. 2016	Human foetal oligodendrocyte precursor cell	Human foetal neuroblast GABAergic	hOPC	hNbGaba	MEIS2, ONECUT2, GATA3, BNC2, TULP4
LaManno et al. 2016	Human foetal oligodendrocyte precursor cell	Human foetal medial neuroblast	hOPC	hNbM	EBF3, NHLH1, EBF1, PITX2
LaManno et al. 2016	Human foetal oligodendrocyte precursor cell	Human foetal mediolateral neuroblast type 1	hOPC	hNbML1	ONECUT2, EBF1, EBF3, NHLH2, ZNF521
LaManno et al. 2016	Human foetal oligodendrocyte precursor cell	Human foetal mediolateral neuroblast type 5	hOPC	hNbML5	GATA3, EMX2, BCL11A, MYT1L, IRX2
LaManno et al. 2016	Human foetal oligodendrocyte precursor cell	Human foetal neuronal progenitor	hOPC	hNProg	TFDP2, NEUROG2, INSM1, HES6, ascl1
LaManno et al. 2016	Human foetal oligodendrocyte precursor cell	Human foetal oculomotor and trochlear nucleus	hOPC	hOMTN	ISL1, PHOX2B, PHOX2A, NANOG
LaManno et al. 2016	Human foetal oligodendrocyte precursor cell	Human foetal pericyte	hOPC	hPeric	FOSB, EGR1, FOXS1, ZIC1
LaManno et al. 2016	Human foetal oligodendrocyte precursor cell	Human foetal progenitor basal plate	hOPC	hProgBP	HMGA2, FOXA2, HMGA1, ascl1
LaManno et al. 2016	Human foetal oligodendrocyte precursor cell	Human foetal progenitor lateral floorplate	hOPC	hProgFPL	HMGA2, LMX1A, HMGA1, ARX, TOX3
LaManno et al. 2016	Human foetal oligodendrocyte precursor cell	Human foetal progenitor medial floorplate	hOPC	hProgFPM	OTX2, LMX1A, FOXA2, HMGA1
LaManno et al. 2016	Human foetal oligodendrocyte precursor cell	Human foetal progenitor midline	hOPC	hProgM	ARX, OTX2, FOXA2, TOX
LaManno et al. 2016	Human foetal oligodendrocyte precursor cell	Human foetal radial glia-like cell type 1	hOPC	hRgl1	LMX1A, ARX, sox6
LaManno et al. 2016	Human foetal oligodendrocyte precursor cell	Human foetal radial glia-like cell type 2a	hOPC	hRgl2a	SOX9, ZFP36L2, FOSB, NFIX, ERF, creb5
LaManno et al. 2016	Human foetal oligodendrocyte precursor cell	Human foetal radial glia-like cell type 2b	hOPC	hRgl2b	NFIB, EGR1, NFIX, SALL1, ascl1
LaManno et al. 2016	Human foetal oligodendrocyte precursor cell	Human foetal radial glia-like cell type 2c	hOPC	hRgl2c	NFIX, creb5, etv1
LaManno et al. 2016	Human foetal oligodendrocyte precursor cell	Human foetal radial glia-like cell type 3	hOPC	hRgl3	FOXP2, ARX, EGR1, FOXJ1, creb5
LaManno et al. 2016	Human foetal oligodendrocyte precursor cell	Human foetal red nucleus	hOPC	hRN	POU4F1, ZFHX4, EMX2, FOXA2
LaManno et al. 2016	Human foetal oligodendrocyte precursor cell	Human foetal serotonergic neuron	hOPC	hSert	GATA3, FEV, THRA, NANOG
LaManno et al. 2016	Human foetal pericyte	Human foetal dopaminergic neuron type 0	hPeric	hDA0	NR4A2, EBF3, EN1, BCL11A
LaManno et al. 2016	Human foetal pericyte	Human foetal dopaminergic neuron type 1	hPeric	hDA1	FOXP2, EN2, ZFHX4, TOX2, BNC2
LaManno et al. 2016	Human foetal pericyte	Human foetal dopaminergic neuron type 2	hPeric	hDA2	NR4A2, BNC2, TUB, FOXA1, POU6F1
LaManno et al. 2016	Human foetal pericyte	Human foetal midbrain endothelial cell	hPeric	hEndo	SOX18, FLI1, HHEX, TSC22D3
LaManno et al. 2016	Human foetal pericyte	Human foetal GABAergic neuron	hPeric	hGaba	PAX5, BCL11B, GATA3, IRX2, ebf1
LaManno et al. 2016	Human foetal pericyte	Human foetal microglia	hPeric	hMgl	NR4A2, PRDM1, MAFF, IRF1, CEBPD
LaManno et al. 2016	Human foetal pericyte	Human foetal neuroblast GABAergic	hPeric	hNbGaba	MEIS2, ONECUT2, GATA3, BNC2, TULP4
LaManno et al. 2016	Human foetal pericyte	Human foetal medial neuroblast	hPeric	hNbM	EBF3, NHLH1, PITX2, ebf1
LaManno et al. 2016	Human foetal pericyte	Human foetal mediolateral neuroblast type 1	hPeric	hNbML1	ONECUT2, EBF3, NHLH2, EBF1, ZNF521
LaManno et al. 2016	Human foetal pericyte	Human foetal mediolateral neuroblast type 5	hPeric	hNbML5	GATA3, EMX2, IRX2, BCL11A, MYT1L
LaManno et al. 2016	Human foetal pericyte	Human foetal neuronal progenitor	hPeric	hNProg	TFDP2, HES6, NEUROG2, ASCL1, INSM1
LaManno et al. 2016	Human foetal pericyte	Human foetal oculomotor and trochlear nucleus	hPeric	hOMTN	ISL1, PHOX2B, PHOX2A, NANOG
LaManno et al. 2016	Human foetal pericyte	Human foetal oligodendrocyte precursor cell	hPeric	hOPC	OLIG1, OLIG2, HES5, SOX10
LaManno et al. 2016	Human foetal pericyte	Human foetal progenitor basal plate	hPeric	hProgBP	HMGA1, HMGA2, FOXA2, ASCL1, HES5
LaManno et al. 2016	Human foetal pericyte	Human foetal progenitor lateral floorplate	hPeric	hProgFPL	HMGA1, HMGA2, LMX1A, ARX, TOX3
LaManno et al. 2016	Human foetal pericyte	Human foetal progenitor medial floorplate	hPeric	hProgFPM	OTX2, LMX1A, FOXA2, HMGA1
LaManno et al. 2016	Human foetal pericyte	Human foetal progenitor midline	hPeric	hProgM	ARX, OTX2, FOXA2, TOX
LaManno et al. 2016	Human foetal pericyte	Human foetal radial glia-like cell type 1	hPeric	hRgl1	HES5, LMX1A, ARX, SOX6
LaManno et al. 2016	Human foetal pericyte	Human foetal radial glia-like cell type 2a	hPeric	hRgl2a	SOX9, ZFP36L2, CREB5, NFIX, erf
LaManno et al. 2016	Human foetal pericyte	Human foetal radial glia-like cell type 2b	hPeric	hRgl2b	NFIB, HES5, ASCL1, SALL1, NFIX
LaManno et al. 2016	Human foetal pericyte	Human foetal radial glia-like cell type 2c	hPeric	hRgl2c	HES5, ETV1, CREB5, OLIG2, NFIX
LaManno et al. 2016	Human foetal pericyte	Human foetal radial glia-like cell type 3	hPeric	hRgl3	HES5, FOXP2, ARX, CREB5, FOXJ1
LaManno et al. 2016	Human foetal pericyte	Human foetal red nucleus	hPeric	hRN	POU4F1, ZFHX4, EMX2, FOXA2
LaManno et al. 2016	Human foetal pericyte	Human foetal serotonergic neuron	hPeric	hSert	GATA3, FEV, THRA, nanog
LaManno et al. 2016	Human foetal progenitor basal plate	Human foetal dopaminergic neuron type 0	hProgBP	hDA0	NR4A2, EBF3, EN1, BCL11A
LaManno et al. 2016	Human foetal progenitor basal plate	Human foetal dopaminergic neuron type 1	hProgBP	hDA1	FOXP2, EN2, ZFHX4, BNC2, TOX2
LaManno et al. 2016	Human foetal progenitor basal plate	Human foetal dopaminergic neuron type 2	hProgBP	hDA2	NR4A2, BNC2, TUB, POU6F1, FOXA1
LaManno et al. 2016	Human foetal progenitor basal plate	Human foetal midbrain endothelial cell	hProgBP	hEndo	EGR1, TSC22D3, SOX18, FLI1, HHEX
LaManno et al. 2016	Human foetal progenitor basal plate	Human foetal GABAergic neuron	hProgBP	hGaba	PAX5, GATA3, BCL11B, EBF1, IRX2
LaManno et al. 2016	Human foetal progenitor basal plate	Human foetal microglia	hProgBP	hMgl	NR4A2, PRDM1, MAFF, CEBPD, IRF1
LaManno et al. 2016	Human foetal progenitor basal plate	Human foetal neuroblast GABAergic	hProgBP	hNbGaba	MEIS2, ONECUT2, GATA3, BNC2, TULP4
LaManno et al. 2016	Human foetal progenitor basal plate	Human foetal medial neuroblast	hProgBP	hNbM	EBF3, NHLH1, EBF1, PITX2
LaManno et al. 2016	Human foetal progenitor basal plate	Human foetal mediolateral neuroblast type 1	hProgBP	hNbML1	ONECUT2, EBF1, EBF3, NHLH2, ZNF521
LaManno et al. 2016	Human foetal progenitor basal plate	Human foetal mediolateral neuroblast type 5	hProgBP	hNbML5	GATA3, EMX2, MYT1L, BCL11A, IRX2
LaManno et al. 2016	Human foetal progenitor basal plate	Human foetal neuronal progenitor	hProgBP	hNProg	HES6, TFDP2, NEUROG2, INSM1
LaManno et al. 2016	Human foetal progenitor basal plate	Human foetal oculomotor and trochlear nucleus	hProgBP	hOMTN	ISL1, PHOX2B, PHOX2A, NANOG
LaManno et al. 2016	Human foetal progenitor basal plate	Human foetal oligodendrocyte precursor cell	hProgBP	hOPC	OLIG1, OLIG2, SOX10
LaManno et al. 2016	Human foetal progenitor basal plate	Human foetal pericyte	hProgBP	hPeric	EGR1, FOSB, FOXS1, ZIC1
LaManno et al. 2016	Human foetal progenitor basal plate	Human foetal progenitor lateral floorplate	hProgBP	hProgFPL	LMX1A, ARX, TOX3
LaManno et al. 2016	Human foetal progenitor basal plate	Human foetal progenitor medial floorplate	hProgBP	hProgFPM	LMX1A, OTX2
LaManno et al. 2016	Human foetal progenitor basal plate	Human foetal progenitor midline	hProgBP	hProgM	ARX, TOX, OTX2
LaManno et al. 2016	Human foetal progenitor basal plate	Human foetal radial glia-like cell type 1	hProgBP	hRgl1	LMX1A, ARX, SOX6
LaManno et al. 2016	Human foetal progenitor basal plate	Human foetal radial glia-like cell type 2a	hProgBP	hRgl2a	SOX9, FOSB, ZFP36L2, CREB5, NFIX, ERF
LaManno et al. 2016	Human foetal progenitor basal plate	Human foetal radial glia-like cell type 2b	hProgBP	hRgl2b	EGR1, NFIB, NFIX, SALL1
LaManno et al. 2016	Human foetal progenitor basal plate	Human foetal radial glia-like cell type 2c	hProgBP	hRgl2c	ETV1, CREB5, OLIG2, NFIX
LaManno et al. 2016	Human foetal progenitor basal plate	Human foetal radial glia-like cell type 3	hProgBP	hRgl3	EGR1, FOXP2, ARX, CREB5, FOXJ1
LaManno et al. 2016	Human foetal progenitor basal plate	Human foetal red nucleus	hProgBP	hRN	POU4F1, EMX2, ZFHX4
LaManno et al. 2016	Human foetal progenitor basal plate	Human foetal serotonergic neuron	hProgBP	hSert	GATA3, FEV, THRA, nanog
LaManno et al. 2016	Human foetal progenitor lateral floorplate	Human foetal dopaminergic neuron type 0	hProgFPL	hDA0	NR4A2, EBF3, BCL11A, EN1
LaManno et al. 2016	Human foetal progenitor lateral floorplate	Human foetal dopaminergic neuron type 1	hProgFPL	hDA1	FOXP2, TOX2, BNC2, EN2, ZFHX4
LaManno et al. 2016	Human foetal progenitor lateral floorplate	Human foetal dopaminergic neuron type 2	hProgFPL	hDA2	NR4A2, TUB, BNC2, POU6F1, foxa1
LaManno et al. 2016	Human foetal progenitor lateral floorplate	Human foetal midbrain endothelial cell	hProgFPL	hEndo	EGR1, TSC22D3, SOX18, FLI1, HHEX
LaManno et al. 2016	Human foetal progenitor lateral floorplate	Human foetal GABAergic neuron	hProgFPL	hGaba	PAX5, GATA3, BCL11B, EBF1, IRX2
LaManno et al. 2016	Human foetal progenitor lateral floorplate	Human foetal microglia	hProgFPL	hMgl	NR4A2, PRDM1, CEBPD, MAFF, IRF1
LaManno et al. 2016	Human foetal progenitor lateral floorplate	Human foetal neuroblast GABAergic	hProgFPL	hNbGaba	MEIS2, ONECUT2, GATA3, BNC2, TULP4
LaManno et al. 2016	Human foetal progenitor lateral floorplate	Human foetal medial neuroblast	hProgFPL	hNbM	EBF3, NHLH1, EBF1, PITX2
LaManno et al. 2016	Human foetal progenitor lateral floorplate	Human foetal mediolateral neuroblast type 1	hProgFPL	hNbML1	ONECUT2, EBF1, EBF3, NHLH2, ZNF521
LaManno et al. 2016	Human foetal progenitor lateral floorplate	Human foetal mediolateral neuroblast type 5	hProgFPL	hNbML5	GATA3, EMX2, MYT1L, BCL11A, IRX2
LaManno et al. 2016	Human foetal progenitor lateral floorplate	Human foetal neuronal progenitor	hProgFPL	hNProg	HES6, INSM1, TFDP2, NEUROG2, ASCL1
LaManno et al. 2016	Human foetal progenitor lateral floorplate	Human foetal oculomotor and trochlear nucleus	hProgFPL	hOMTN	ISL1, PHOX2B, PHOX2A, NANOG
LaManno et al. 2016	Human foetal progenitor lateral floorplate	Human foetal oligodendrocyte precursor cell	hProgFPL	hOPC	OLIG1, OLIG2, SOX10, HES5
LaManno et al. 2016	Human foetal progenitor lateral floorplate	Human foetal pericyte	hProgFPL	hPeric	EGR1, FOSB, FOXS1, ZIC1
LaManno et al. 2016	Human foetal progenitor lateral floorplate	Human foetal progenitor basal plate	hProgFPL	hProgBP	ascl1, hes5, foxa2
LaManno et al. 2016	Human foetal progenitor lateral floorplate	Human foetal progenitor medial floorplate	hProgFPL	hProgFPM	otx2, foxa2
LaManno et al. 2016	Human foetal progenitor lateral floorplate	Human foetal progenitor midline	hProgFPL	hProgM	TOX, foxa2, otx2
LaManno et al. 2016	Human foetal progenitor lateral floorplate	Human foetal radial glia-like cell type 1	hProgFPL	hRgl1	HES5, SOX6
LaManno et al. 2016	Human foetal progenitor lateral floorplate	Human foetal radial glia-like cell type 2a	hProgFPL	hRgl2a	SOX9, FOSB, NFIX, CREB5, ZFP36L2, ERF
LaManno et al. 2016	Human foetal progenitor lateral floorplate	Human foetal radial glia-like cell type 2b	hProgFPL	hRgl2b	EGR1, NFIB, NFIX, HES5, SALL1, ASCL1
LaManno et al. 2016	Human foetal progenitor lateral floorplate	Human foetal radial glia-like cell type 2c	hProgFPL	hRgl2c	ETV1, HES5, OLIG2, CREB5, NFIX
LaManno et al. 2016	Human foetal progenitor lateral floorplate	Human foetal radial glia-like cell type 3	hProgFPL	hRgl3	HES5, EGR1, FOXP2, CREB5, FOXJ1
LaManno et al. 2016	Human foetal progenitor lateral floorplate	Human foetal red nucleus	hProgFPL	hRN	POU4F1, EMX2, ZFHX4, foxa2
LaManno et al. 2016	Human foetal progenitor lateral floorplate	Human foetal serotonergic neuron	hProgFPL	hSert	GATA3, FEV, THRA, NANOG
LaManno et al. 2016	Human foetal progenitor medial floorplate	Human foetal dopaminergic neuron type 0	hProgFPM	hDA0	NR4A2, EBF3, BCL11A, EN1
LaManno et al. 2016	Human foetal progenitor medial floorplate	Human foetal dopaminergic neuron type 1	hProgFPM	hDA1	FOXP2, ZFHX4, EN2, TOX2, BNC2
LaManno et al. 2016	Human foetal progenitor medial floorplate	Human foetal dopaminergic neuron type 2	hProgFPM	hDA2	NR4A2, BNC2, TUB, POU6F1, FOXA1
LaManno et al. 2016	Human foetal progenitor medial floorplate	Human foetal midbrain endothelial cell	hProgFPM	hEndo	EGR1, TSC22D3, SOX18, FLI1, HHEX
LaManno et al. 2016	Human foetal progenitor medial floorplate	Human foetal GABAergic neuron	hProgFPM	hGaba	PAX5, GATA3, BCL11B, IRX2, EBF1
LaManno et al. 2016	Human foetal progenitor medial floorplate	Human foetal microglia	hProgFPM	hMgl	NR4A2, PRDM1, MAFF, CEBPD, IRF1
LaManno et al. 2016	Human foetal progenitor medial floorplate	Human foetal neuroblast GABAergic	hProgFPM	hNbGaba	MEIS2, ONECUT2, GATA3, BNC2, TULP4
LaManno et al. 2016	Human foetal progenitor medial floorplate	Human foetal medial neuroblast	hProgFPM	hNbM	EBF3, NHLH1, EBF1, PITX2
LaManno et al. 2016	Human foetal progenitor medial floorplate	Human foetal mediolateral neuroblast type 1	hProgFPM	hNbML1	ONECUT2, EBF1, EBF3, NHLH2, ZNF521
LaManno et al. 2016	Human foetal progenitor medial floorplate	Human foetal mediolateral neuroblast type 5	hProgFPM	hNbML5	GATA3, EMX2, IRX2, MYT1L, BCL11A
LaManno et al. 2016	Human foetal progenitor medial floorplate	Human foetal neuronal progenitor	hProgFPM	hNProg	HES6, TFDP2, NEUROG2, INSM1, ASCL1
LaManno et al. 2016	Human foetal progenitor medial floorplate	Human foetal oculomotor and trochlear nucleus	hProgFPM	hOMTN	ISL1, PHOX2B, PHOX2A, NANOG
LaManno et al. 2016	Human foetal progenitor medial floorplate	Human foetal oligodendrocyte precursor cell	hProgFPM	hOPC	OLIG1, OLIG2, HES5, SOX10
LaManno et al. 2016	Human foetal progenitor medial floorplate	Human foetal pericyte	hProgFPM	hPeric	EGR1, FOSB, FOXS1, ZIC1
LaManno et al. 2016	Human foetal progenitor medial floorplate	Human foetal progenitor basal plate	hProgFPM	hProgBP	HES5, ASCL1, HMGA2
LaManno et al. 2016	Human foetal progenitor medial floorplate	Human foetal progenitor lateral floorplate	hProgFPM	hProgFPL	HMGA2, ARX, TOX3
LaManno et al. 2016	Human foetal progenitor medial floorplate	Human foetal progenitor midline	hProgFPM	hProgM	ARX, TOX
LaManno et al. 2016	Human foetal progenitor medial floorplate	Human foetal radial glia-like cell type 1	hProgFPM	hRgl1	HES5, SOX6, ARX
LaManno et al. 2016	Human foetal progenitor medial floorplate	Human foetal radial glia-like cell type 2a	hProgFPM	hRgl2a	SOX9, ZFP36L2, FOSB, CREB5, NFIX, ERF
LaManno et al. 2016	Human foetal progenitor medial floorplate	Human foetal radial glia-like cell type 2b	hProgFPM	hRgl2b	EGR1, NFIB, HES5, NFIX, ASCL1, SALL1
LaManno et al. 2016	Human foetal progenitor medial floorplate	Human foetal radial glia-like cell type 2c	hProgFPM	hRgl2c	HES5, ETV1, CREB5, OLIG2, NFIX
LaManno et al. 2016	Human foetal progenitor medial floorplate	Human foetal radial glia-like cell type 3	hProgFPM	hRgl3	HES5, EGR1, FOXP2, CREB5, ARX, FOXJ1
LaManno et al. 2016	Human foetal progenitor medial floorplate	Human foetal red nucleus	hProgFPM	hRN	POU4F1, EMX2, ZFHX4
LaManno et al. 2016	Human foetal progenitor medial floorplate	Human foetal serotonergic neuron	hProgFPM	hSert	GATA3, FEV, THRA, nanog
LaManno et al. 2016	Human foetal progenitor midline	Human foetal dopaminergic neuron type 0	hProgM	hDA0	NR4A2, EBF3, BCL11A, EN1
LaManno et al. 2016	Human foetal progenitor midline	Human foetal dopaminergic neuron type 1	hProgM	hDA1	FOXP2, TOX2, ZFHX4, BNC2, EN2
LaManno et al. 2016	Human foetal progenitor midline	Human foetal dopaminergic neuron type 2	hProgM	hDA2	NR4A2, TUB, BNC2, POU6F1, FOXA1
LaManno et al. 2016	Human foetal progenitor midline	Human foetal midbrain endothelial cell	hProgM	hEndo	EGR1, TSC22D3, SOX18, FLI1, HHEX
LaManno et al. 2016	Human foetal progenitor midline	Human foetal GABAergic neuron	hProgM	hGaba	PAX5, GATA3, BCL11B, EBF1, IRX2
LaManno et al. 2016	Human foetal progenitor midline	Human foetal microglia	hProgM	hMgl	NR4A2, PRDM1, CEBPD, MAFF, IRF1
LaManno et al. 2016	Human foetal progenitor midline	Human foetal neuroblast GABAergic	hProgM	hNbGaba	MEIS2, GATA3, ONECUT2, BNC2, TULP4
LaManno et al. 2016	Human foetal progenitor midline	Human foetal medial neuroblast	hProgM	hNbM	EBF3, NHLH1, EBF1, PITX2
LaManno et al. 2016	Human foetal progenitor midline	Human foetal mediolateral neuroblast type 1	hProgM	hNbML1	ONECUT2, EBF1, EBF3, NHLH2, ZNF521
LaManno et al. 2016	Human foetal progenitor midline	Human foetal mediolateral neuroblast type 5	hProgM	hNbML5	GATA3, EMX2, MYT1L, IRX2, BCL11A
LaManno et al. 2016	Human foetal progenitor midline	Human foetal neuronal progenitor	hProgM	hNProg	HES6, NEUROG2, TFDP2, INSM1, ASCL1
LaManno et al. 2016	Human foetal progenitor midline	Human foetal oculomotor and trochlear nucleus	hProgM	hOMTN	ISL1, PHOX2B, PHOX2A, NANOG
LaManno et al. 2016	Human foetal progenitor midline	Human foetal oligodendrocyte precursor cell	hProgM	hOPC	OLIG1, OLIG2, HES5, SOX10
LaManno et al. 2016	Human foetal progenitor midline	Human foetal pericyte	hProgM	hPeric	EGR1, FOSB, FOXS1, ZIC1
LaManno et al. 2016	Human foetal progenitor midline	Human foetal progenitor basal plate	hProgM	hProgBP	HES5, HMGA2, ASCL1, HMGA1
LaManno et al. 2016	Human foetal progenitor midline	Human foetal progenitor lateral floorplate	hProgM	hProgFPL	HMGA2, HMGA1, LMX1A, TOX3
LaManno et al. 2016	Human foetal progenitor midline	Human foetal progenitor medial floorplate	hProgM	hProgFPM	LMX1A, hmga1
LaManno et al. 2016	Human foetal progenitor midline	Human foetal radial glia-like cell type 1	hProgM	hRgl1	HES5, LMX1A, SOX6
LaManno et al. 2016	Human foetal progenitor midline	Human foetal radial glia-like cell type 2a	hProgM	hRgl2a	SOX9, FOSB, ZFP36L2, NFIX, CREB5, ERF
LaManno et al. 2016	Human foetal progenitor midline	Human foetal radial glia-like cell type 2b	hProgM	hRgl2b	NFIB, EGR1, HES5, NFIX, ASCL1, SALL1
LaManno et al. 2016	Human foetal progenitor midline	Human foetal radial glia-like cell type 2c	hProgM	hRgl2c	HES5, ETV1, OLIG2, CREB5, NFIX
LaManno et al. 2016	Human foetal progenitor midline	Human foetal radial glia-like cell type 3	hProgM	hRgl3	HES5, EGR1, CREB5, FOXP2, FOXJ1
LaManno et al. 2016	Human foetal progenitor midline	Human foetal red nucleus	hProgM	hRN	POU4F1, EMX2, ZFHX4
LaManno et al. 2016	Human foetal progenitor midline	Human foetal serotonergic neuron	hProgM	hSert	GATA3, FEV, THRA, NANOG
LaManno et al. 2016	Human foetal radial glia-like cell type 1	Human foetal dopaminergic neuron type 0	hRgl1	hDA0	NR4A2, EBF3, EN1, BCL11A
LaManno et al. 2016	Human foetal radial glia-like cell type 1	Human foetal dopaminergic neuron type 1	hRgl1	hDA1	FOXP2, EN2, TOX2, BNC2, ZFHX4
LaManno et al. 2016	Human foetal radial glia-like cell type 1	Human foetal dopaminergic neuron type 2	hRgl1	hDA2	NR4A2, BNC2, TUB, POU6F1, foxa1
LaManno et al. 2016	Human foetal radial glia-like cell type 1	Human foetal midbrain endothelial cell	hRgl1	hEndo	EGR1, TSC22D3, SOX18, FLI1, HHEX
LaManno et al. 2016	Human foetal radial glia-like cell type 1	Human foetal GABAergic neuron	hRgl1	hGaba	PAX5, GATA3, BCL11B, EBF1, IRX2
LaManno et al. 2016	Human foetal radial glia-like cell type 1	Human foetal microglia	hRgl1	hMgl	NR4A2, PRDM1, CEBPD, MAFF, IRF1
LaManno et al. 2016	Human foetal radial glia-like cell type 1	Human foetal neuroblast GABAergic	hRgl1	hNbGaba	MEIS2, ONECUT2, GATA3, BNC2, TULP4
LaManno et al. 2016	Human foetal radial glia-like cell type 1	Human foetal medial neuroblast	hRgl1	hNbM	EBF3, NHLH1, EBF1, PITX2
LaManno et al. 2016	Human foetal radial glia-like cell type 1	Human foetal mediolateral neuroblast type 1	hRgl1	hNbML1	ONECUT2, EBF1, EBF3, NHLH2, ZNF521
LaManno et al. 2016	Human foetal radial glia-like cell type 1	Human foetal mediolateral neuroblast type 5	hRgl1	hNbML5	GATA3, EMX2, IRX2, MYT1L, BCL11A
LaManno et al. 2016	Human foetal radial glia-like cell type 1	Human foetal neuronal progenitor	hRgl1	hNProg	HES6, TFDP2, INSM1, NEUROG2, ASCL1
LaManno et al. 2016	Human foetal radial glia-like cell type 1	Human foetal oculomotor and trochlear nucleus	hRgl1	hOMTN	ISL1, PHOX2B, PHOX2A, NANOG
LaManno et al. 2016	Human foetal radial glia-like cell type 1	Human foetal oligodendrocyte precursor cell	hRgl1	hOPC	OLIG1, OLIG2, SOX10
LaManno et al. 2016	Human foetal radial glia-like cell type 1	Human foetal pericyte	hRgl1	hPeric	FOSB, EGR1, FOXS1, ZIC1
LaManno et al. 2016	Human foetal radial glia-like cell type 1	Human foetal progenitor basal plate	hRgl1	hProgBP	HMGA1, HMGA2, ascl1, foxa2
LaManno et al. 2016	Human foetal radial glia-like cell type 1	Human foetal progenitor lateral floorplate	hRgl1	hProgFPL	HMGA1, HMGA2, TOX3
LaManno et al. 2016	Human foetal radial glia-like cell type 1	Human foetal progenitor medial floorplate	hRgl1	hProgFPM	HMGA1, OTX2, foxa2
LaManno et al. 2016	Human foetal radial glia-like cell type 1	Human foetal progenitor midline	hRgl1	hProgM	FOXA2, TOX, otx2
LaManno et al. 2016	Human foetal radial glia-like cell type 1	Human foetal radial glia-like cell type 2a	hRgl1	hRgl2a	FOSB, NFIX, CREB5, ERF, ZFP36L2, sox9
LaManno et al. 2016	Human foetal radial glia-like cell type 1	Human foetal radial glia-like cell type 2b	hRgl1	hRgl2b	EGR1, NFIB, NFIX, SALL1, ASCL1
LaManno et al. 2016	Human foetal radial glia-like cell type 1	Human foetal radial glia-like cell type 2c	hRgl1	hRgl2c	ETV1, OLIG2, NFIX, CREB5
LaManno et al. 2016	Human foetal radial glia-like cell type 1	Human foetal radial glia-like cell type 3	hRgl1	hRgl3	EGR1, FOXP2, CREB5, FOXJ1
LaManno et al. 2016	Human foetal radial glia-like cell type 1	Human foetal red nucleus	hRgl1	hRN	POU4F1, EMX2, ZFHX4, FOXA2
LaManno et al. 2016	Human foetal radial glia-like cell type 1	Human foetal serotonergic neuron	hRgl1	hSert	GATA3, FEV, THRA, nanog
LaManno et al. 2016	Human foetal radial glia-like cell type 2a	Human foetal dopaminergic neuron type 0	hRgl2a	hDA0	NR4A2, EBF3, EN1, BCL11A
LaManno et al. 2016	Human foetal radial glia-like cell type 2a	Human foetal dopaminergic neuron type 1	hRgl2a	hDA1	FOXP2, ZFHX4, EN2, BNC2, TOX2
LaManno et al. 2016	Human foetal radial glia-like cell type 2a	Human foetal dopaminergic neuron type 2	hRgl2a	hDA2	NR4A2, BNC2, TUB, FOXA1, POU6F1
LaManno et al. 2016	Human foetal radial glia-like cell type 2a	Human foetal midbrain endothelial cell	hRgl2a	hEndo	TSC22D3, SOX18, FLI1, HHEX, egr1
LaManno et al. 2016	Human foetal radial glia-like cell type 2a	Human foetal GABAergic neuron	hRgl2a	hGaba	PAX5, GATA3, BCL11B, EBF1, irx2
LaManno et al. 2016	Human foetal radial glia-like cell type 2a	Human foetal microglia	hRgl2a	hMgl	NR4A2, PRDM1, CEBPD, MAFF, IRF1
LaManno et al. 2016	Human foetal radial glia-like cell type 2a	Human foetal neuroblast GABAergic	hRgl2a	hNbGaba	MEIS2, ONECUT2, GATA3, BNC2, TULP4
LaManno et al. 2016	Human foetal radial glia-like cell type 2a	Human foetal medial neuroblast	hRgl2a	hNbM	EBF3, NHLH1, EBF1, PITX2
LaManno et al. 2016	Human foetal radial glia-like cell type 2a	Human foetal mediolateral neuroblast type 1	hRgl2a	hNbML1	ONECUT2, EBF1, EBF3, NHLH2, ZNF521
LaManno et al. 2016	Human foetal radial glia-like cell type 2a	Human foetal mediolateral neuroblast type 5	hRgl2a	hNbML5	GATA3, EMX2, BCL11A, MYT1L, irx2
LaManno et al. 2016	Human foetal radial glia-like cell type 2a	Human foetal neuronal progenitor	hRgl2a	hNProg	TFDP2, NEUROG2, HES6, INSM1, ASCL1
LaManno et al. 2016	Human foetal radial glia-like cell type 2a	Human foetal oculomotor and trochlear nucleus	hRgl2a	hOMTN	ISL1, PHOX2B, PHOX2A, NANOG
LaManno et al. 2016	Human foetal radial glia-like cell type 2a	Human foetal oligodendrocyte precursor cell	hRgl2a	hOPC	OLIG1, OLIG2, SOX10, hes5
LaManno et al. 2016	Human foetal radial glia-like cell type 2a	Human foetal pericyte	hRgl2a	hPeric	FOXS1, ZIC1, egr1
LaManno et al. 2016	Human foetal radial glia-like cell type 2a	Human foetal progenitor basal plate	hRgl2a	hProgBP	HMGA1, HMGA2, FOXA2, ASCL1, hes5
LaManno et al. 2016	Human foetal radial glia-like cell type 2a	Human foetal progenitor lateral floorplate	hRgl2a	hProgFPL	HMGA1, HMGA2, LMX1A, ARX, TOX3
LaManno et al. 2016	Human foetal radial glia-like cell type 2a	Human foetal progenitor medial floorplate	hRgl2a	hProgFPM	OTX2, LMX1A, HMGA1, FOXA2
LaManno et al. 2016	Human foetal radial glia-like cell type 2a	Human foetal progenitor midline	hRgl2a	hProgM	ARX, FOXA2, OTX2, TOX
LaManno et al. 2016	Human foetal radial glia-like cell type 2a	Human foetal radial glia-like cell type 1	hRgl2a	hRgl1	LMX1A, ARX, SOX6, hes5
LaManno et al. 2016	Human foetal radial glia-like cell type 2a	Human foetal radial glia-like cell type 2b	hRgl2a	hRgl2b	ASCL1, sall1, egr1, nfib, hes5
LaManno et al. 2016	Human foetal radial glia-like cell type 2a	Human foetal radial glia-like cell type 2c	hRgl2a	hRgl2c	ETV1, OLIG2, hes5
LaManno et al. 2016	Human foetal radial glia-like cell type 2a	Human foetal radial glia-like cell type 3	hRgl2a	hRgl3	FOXP2, ARX, FOXJ1, hes5, egr1
LaManno et al. 2016	Human foetal radial glia-like cell type 2a	Human foetal red nucleus	hRgl2a	hRN	POU4F1, ZFHX4, EMX2, FOXA2
LaManno et al. 2016	Human foetal radial glia-like cell type 2a	Human foetal serotonergic neuron	hRgl2a	hSert	GATA3, FEV, THRA, nanog
LaManno et al. 2016	Human foetal radial glia-like cell type 2b	Human foetal dopaminergic neuron type 0	hRgl2b	hDA0	NR4A2, EBF3, EN1, BCL11A
LaManno et al. 2016	Human foetal radial glia-like cell type 2b	Human foetal dopaminergic neuron type 1	hRgl2b	hDA1	FOXP2, ZFHX4, EN2, TOX2, BNC2
LaManno et al. 2016	Human foetal radial glia-like cell type 2b	Human foetal dopaminergic neuron type 2	hRgl2b	hDA2	NR4A2, BNC2, TUB, FOXA1, POU6F1
LaManno et al. 2016	Human foetal radial glia-like cell type 2b	Human foetal midbrain endothelial cell	hRgl2b	hEndo	TSC22D3, SOX18, FLI1, HHEX
LaManno et al. 2016	Human foetal radial glia-like cell type 2b	Human foetal GABAergic neuron	hRgl2b	hGaba	PAX5, GATA3, BCL11B, EBF1, irx2
LaManno et al. 2016	Human foetal radial glia-like cell type 2b	Human foetal microglia	hRgl2b	hMgl	NR4A2, PRDM1, IRF1, MAFF, CEBPD
LaManno et al. 2016	Human foetal radial glia-like cell type 2b	Human foetal neuroblast GABAergic	hRgl2b	hNbGaba	MEIS2, ONECUT2, GATA3, BNC2, TULP4
LaManno et al. 2016	Human foetal radial glia-like cell type 2b	Human foetal medial neuroblast	hRgl2b	hNbM	EBF3, NHLH1, EBF1, PITX2
LaManno et al. 2016	Human foetal radial glia-like cell type 2b	Human foetal mediolateral neuroblast type 1	hRgl2b	hNbML1	ONECUT2, EBF1, EBF3, NHLH2, ZNF521
LaManno et al. 2016	Human foetal radial glia-like cell type 2b	Human foetal mediolateral neuroblast type 5	hRgl2b	hNbML5	GATA3, EMX2, MYT1L, BCL11A, IRX2
LaManno et al. 2016	Human foetal radial glia-like cell type 2b	Human foetal neuronal progenitor	hRgl2b	hNProg	TFDP2, NEUROG2, INSM1, HES6
LaManno et al. 2016	Human foetal radial glia-like cell type 2b	Human foetal oculomotor and trochlear nucleus	hRgl2b	hOMTN	ISL1, PHOX2B, PHOX2A, NANOG
LaManno et al. 2016	Human foetal radial glia-like cell type 2b	Human foetal oligodendrocyte precursor cell	hRgl2b	hOPC	OLIG1, OLIG2, SOX10
LaManno et al. 2016	Human foetal radial glia-like cell type 2b	Human foetal pericyte	hRgl2b	hPeric	FOSB, FOXS1, ZIC1
LaManno et al. 2016	Human foetal radial glia-like cell type 2b	Human foetal progenitor basal plate	hRgl2b	hProgBP	HMGA1, HMGA2, FOXA2
LaManno et al. 2016	Human foetal radial glia-like cell type 2b	Human foetal progenitor lateral floorplate	hRgl2b	hProgFPL	HMGA1, HMGA2, LMX1A, ARX, TOX3
LaManno et al. 2016	Human foetal radial glia-like cell type 2b	Human foetal progenitor medial floorplate	hRgl2b	hProgFPM	OTX2, LMX1A, FOXA2, HMGA1
LaManno et al. 2016	Human foetal radial glia-like cell type 2b	Human foetal progenitor midline	hRgl2b	hProgM	ARX, FOXA2, OTX2, TOX
LaManno et al. 2016	Human foetal radial glia-like cell type 2b	Human foetal radial glia-like cell type 1	hRgl2b	hRgl1	LMX1A, ARX, SOX6
LaManno et al. 2016	Human foetal radial glia-like cell type 2b	Human foetal radial glia-like cell type 2a	hRgl2b	hRgl2a	SOX9, ZFP36L2, FOSB, CREB5, ERF
LaManno et al. 2016	Human foetal radial glia-like cell type 2b	Human foetal radial glia-like cell type 2c	hRgl2b	hRgl2c	ETV1, CREB5, OLIG2
LaManno et al. 2016	Human foetal radial glia-like cell type 2b	Human foetal radial glia-like cell type 3	hRgl2b	hRgl3	FOXP2, ARX, FOXJ1, CREB5
LaManno et al. 2016	Human foetal radial glia-like cell type 2b	Human foetal red nucleus	hRgl2b	hRN	POU4F1, ZFHX4, EMX2, FOXA2
LaManno et al. 2016	Human foetal radial glia-like cell type 2b	Human foetal serotonergic neuron	hRgl2b	hSert	GATA3, FEV, THRA, nanog
LaManno et al. 2016	Human foetal radial glia-like cell type 2c	Human foetal dopaminergic neuron type 0	hRgl2c	hDA0	NR4A2, EBF3, EN1, BCL11A
LaManno et al. 2016	Human foetal radial glia-like cell type 2c	Human foetal dopaminergic neuron type 1	hRgl2c	hDA1	FOXP2, ZFHX4, EN2, TOX2, BNC2
LaManno et al. 2016	Human foetal radial glia-like cell type 2c	Human foetal dopaminergic neuron type 2	hRgl2c	hDA2	NR4A2, BNC2, TUB, FOXA1, POU6F1
LaManno et al. 2016	Human foetal radial glia-like cell type 2c	Human foetal midbrain endothelial cell	hRgl2c	hEndo	TSC22D3, EGR1, SOX18, FLI1, HHEX
LaManno et al. 2016	Human foetal radial glia-like cell type 2c	Human foetal GABAergic neuron	hRgl2c	hGaba	PAX5, BCL11B, EBF1, GATA3, IRX2
LaManno et al. 2016	Human foetal radial glia-like cell type 2c	Human foetal microglia	hRgl2c	hMgl	NR4A2, PRDM1, MAFF, CEBPD, IRF1
LaManno et al. 2016	Human foetal radial glia-like cell type 2c	Human foetal neuroblast GABAergic	hRgl2c	hNbGaba	MEIS2, ONECUT2, GATA3, BNC2, TULP4
LaManno et al. 2016	Human foetal radial glia-like cell type 2c	Human foetal medial neuroblast	hRgl2c	hNbM	EBF3, NHLH1, EBF1, PITX2
LaManno et al. 2016	Human foetal radial glia-like cell type 2c	Human foetal mediolateral neuroblast type 1	hRgl2c	hNbML1	ONECUT2, EBF1, NHLH2, EBF3, ZNF521
LaManno et al. 2016	Human foetal radial glia-like cell type 2c	Human foetal mediolateral neuroblast type 5	hRgl2c	hNbML5	GATA3, EMX2, MYT1L, BCL11A, IRX2
LaManno et al. 2016	Human foetal radial glia-like cell type 2c	Human foetal neuronal progenitor	hRgl2c	hNProg	HES6, TFDP2, NEUROG2, ASCL1, INSM1
LaManno et al. 2016	Human foetal radial glia-like cell type 2c	Human foetal oculomotor and trochlear nucleus	hRgl2c	hOMTN	ISL1, PHOX2B, PHOX2A, NANOG
LaManno et al. 2016	Human foetal radial glia-like cell type 2c	Human foetal oligodendrocyte precursor cell	hRgl2c	hOPC	OLIG1, SOX10
LaManno et al. 2016	Human foetal radial glia-like cell type 2c	Human foetal pericyte	hRgl2c	hPeric	FOSB, FOXS1, EGR1, ZIC1
LaManno et al. 2016	Human foetal radial glia-like cell type 2c	Human foetal progenitor basal plate	hRgl2c	hProgBP	HMGA1, FOXA2, HMGA2, ASCL1
LaManno et al. 2016	Human foetal radial glia-like cell type 2c	Human foetal progenitor lateral floorplate	hRgl2c	hProgFPL	HMGA1, HMGA2, ARX, LMX1A, TOX3
LaManno et al. 2016	Human foetal radial glia-like cell type 2c	Human foetal progenitor medial floorplate	hRgl2c	hProgFPM	OTX2, LMX1A, FOXA2, HMGA1
LaManno et al. 2016	Human foetal radial glia-like cell type 2c	Human foetal progenitor midline	hRgl2c	hProgM	ARX, FOXA2, OTX2, TOX
LaManno et al. 2016	Human foetal radial glia-like cell type 2c	Human foetal radial glia-like cell type 1	hRgl2c	hRgl1	LMX1A, ARX, SOX6
LaManno et al. 2016	Human foetal radial glia-like cell type 2c	Human foetal radial glia-like cell type 2a	hRgl2c	hRgl2a	SOX9, FOSB, ZFP36L2, ERF
LaManno et al. 2016	Human foetal radial glia-like cell type 2c	Human foetal radial glia-like cell type 2b	hRgl2c	hRgl2b	NFIB, EGR1, ASCL1, SALL1
LaManno et al. 2016	Human foetal radial glia-like cell type 2c	Human foetal radial glia-like cell type 3	hRgl2c	hRgl3	FOXP2, ARX, FOXJ1, EGR1
LaManno et al. 2016	Human foetal radial glia-like cell type 2c	Human foetal red nucleus	hRgl2c	hRN	POU4F1, ZFHX4, EMX2, FOXA2
LaManno et al. 2016	Human foetal radial glia-like cell type 2c	Human foetal serotonergic neuron	hRgl2c	hSert	GATA3, FEV, THRA, NANOG
LaManno et al. 2016	Human foetal radial glia-like cell type 3	Human foetal dopaminergic neuron type 0	hRgl3	hDA0	NR4A2, EBF3, BCL11A, EN1
LaManno et al. 2016	Human foetal radial glia-like cell type 3	Human foetal dopaminergic neuron type 1	hRgl3	hDA1	ZFHX4, EN2, TOX2, BNC2
LaManno et al. 2016	Human foetal radial glia-like cell type 3	Human foetal dopaminergic neuron type 2	hRgl3	hDA2	NR4A2, BNC2, TUB, POU6F1, foxa1
LaManno et al. 2016	Human foetal radial glia-like cell type 3	Human foetal midbrain endothelial cell	hRgl3	hEndo	TSC22D3, SOX18, FLI1, HHEX
LaManno et al. 2016	Human foetal radial glia-like cell type 3	Human foetal GABAergic neuron	hRgl3	hGaba	PAX5, BCL11B, GATA3, EBF1, IRX2
LaManno et al. 2016	Human foetal radial glia-like cell type 3	Human foetal microglia	hRgl3	hMgl	NR4A2, PRDM1, CEBPD, MAFF, IRF1
LaManno et al. 2016	Human foetal radial glia-like cell type 3	Human foetal neuroblast GABAergic	hRgl3	hNbGaba	MEIS2, ONECUT2, GATA3, TULP4, BNC2
LaManno et al. 2016	Human foetal radial glia-like cell type 3	Human foetal medial neuroblast	hRgl3	hNbM	EBF3, NHLH1, EBF1, PITX2
LaManno et al. 2016	Human foetal radial glia-like cell type 3	Human foetal mediolateral neuroblast type 1	hRgl3	hNbML1	ONECUT2, EBF1, NHLH2, EBF3, ZNF521
LaManno et al. 2016	Human foetal radial glia-like cell type 3	Human foetal mediolateral neuroblast type 5	hRgl3	hNbML5	GATA3, EMX2, BCL11A, MYT1L, IRX2
LaManno et al. 2016	Human foetal radial glia-like cell type 3	Human foetal neuronal progenitor	hRgl3	hNProg	HES6, TFDP2, NEUROG2, ASCL1, INSM1
LaManno et al. 2016	Human foetal radial glia-like cell type 3	Human foetal oculomotor and trochlear nucleus	hRgl3	hOMTN	ISL1, PHOX2B, PHOX2A, NANOG
LaManno et al. 2016	Human foetal radial glia-like cell type 3	Human foetal oligodendrocyte precursor cell	hRgl3	hOPC	OLIG1, OLIG2, SOX10
LaManno et al. 2016	Human foetal radial glia-like cell type 3	Human foetal pericyte	hRgl3	hPeric	FOSB, FOXS1, ZIC1
LaManno et al. 2016	Human foetal radial glia-like cell type 3	Human foetal progenitor basal plate	hRgl3	hProgBP	HMGA1, HMGA2, ASCL1, foxa2
LaManno et al. 2016	Human foetal radial glia-like cell type 3	Human foetal progenitor lateral floorplate	hRgl3	hProgFPL	HMGA1, HMGA2, LMX1A, TOX3
LaManno et al. 2016	Human foetal radial glia-like cell type 3	Human foetal progenitor medial floorplate	hRgl3	hProgFPM	OTX2, LMX1A, HMGA1, foxa2
LaManno et al. 2016	Human foetal radial glia-like cell type 3	Human foetal progenitor midline	hRgl3	hProgM	OTX2, FOXA2, TOX
LaManno et al. 2016	Human foetal radial glia-like cell type 3	Human foetal radial glia-like cell type 1	hRgl3	hRgl1	LMX1A, SOX6
LaManno et al. 2016	Human foetal radial glia-like cell type 3	Human foetal radial glia-like cell type 2a	hRgl3	hRgl2a	SOX9, ZFP36L2, NFIX, ERF, FOSB
LaManno et al. 2016	Human foetal radial glia-like cell type 3	Human foetal radial glia-like cell type 2b	hRgl3	hRgl2b	NFIB, ASCL1, NFIX, SALL1
LaManno et al. 2016	Human foetal radial glia-like cell type 3	Human foetal radial glia-like cell type 2c	hRgl3	hRgl2c	ETV1, OLIG2, NFIX
LaManno et al. 2016	Human foetal radial glia-like cell type 3	Human foetal red nucleus	hRgl3	hRN	POU4F1, ZFHX4, EMX2, FOXA2
LaManno et al. 2016	Human foetal radial glia-like cell type 3	Human foetal serotonergic neuron	hRgl3	hSert	GATA3, FEV, THRA, NANOG
LaManno et al. 2016	Human foetal red nucleus	Human foetal dopaminergic neuron type 0	hRN	hDA0	NR4A2, EBF3, EN1, bcl11a
LaManno et al. 2016	Human foetal red nucleus	Human foetal dopaminergic neuron type 1	hRN	hDA1	FOXP2, EN2, BNC2, TOX2
LaManno et al. 2016	Human foetal red nucleus	Human foetal dopaminergic neuron type 2	hRN	hDA2	NR4A2, BNC2, TUB, POU6F1, FOXA1
LaManno et al. 2016	Human foetal red nucleus	Human foetal midbrain endothelial cell	hRN	hEndo	EGR1, TSC22D3, SOX18, FLI1, HHEX
LaManno et al. 2016	Human foetal red nucleus	Human foetal GABAergic neuron	hRN	hGaba	PAX5, GATA3, BCL11B, IRX2, EBF1
LaManno et al. 2016	Human foetal red nucleus	Human foetal microglia	hRN	hMgl	NR4A2, PRDM1, CEBPD, MAFF, IRF1
LaManno et al. 2016	Human foetal red nucleus	Human foetal neuroblast GABAergic	hRN	hNbGaba	MEIS2, GATA3, BNC2, ONECUT2, TULP4
LaManno et al. 2016	Human foetal red nucleus	Human foetal medial neuroblast	hRN	hNbM	NHLH1, EBF3, EBF1, PITX2
LaManno et al. 2016	Human foetal red nucleus	Human foetal mediolateral neuroblast type 1	hRN	hNbML1	ONECUT2, EBF1, EBF3, ZNF521, nhlh2
LaManno et al. 2016	Human foetal red nucleus	Human foetal mediolateral neuroblast type 5	hRN	hNbML5	GATA3, MYT1L, IRX2, BCL11A
LaManno et al. 2016	Human foetal red nucleus	Human foetal neuronal progenitor	hRN	hNProg	HES6, TFDP2, NEUROG2, ASCL1, INSM1
LaManno et al. 2016	Human foetal red nucleus	Human foetal oculomotor and trochlear nucleus	hRN	hOMTN	ISL1, PHOX2B, PHOX2A, NANOG
LaManno et al. 2016	Human foetal red nucleus	Human foetal oligodendrocyte precursor cell	hRN	hOPC	OLIG1, OLIG2, HES5, SOX10
LaManno et al. 2016	Human foetal red nucleus	Human foetal pericyte	hRN	hPeric	EGR1, FOSB, FOXS1, ZIC1
LaManno et al. 2016	Human foetal red nucleus	Human foetal progenitor basal plate	hRN	hProgBP	HMGA1, HES5, HMGA2, ASCL1
LaManno et al. 2016	Human foetal red nucleus	Human foetal progenitor lateral floorplate	hRN	hProgFPL	HMGA1, HMGA2, LMX1A, ARX, TOX3
LaManno et al. 2016	Human foetal red nucleus	Human foetal progenitor medial floorplate	hRN	hProgFPM	OTX2, LMX1A, HMGA1
LaManno et al. 2016	Human foetal red nucleus	Human foetal progenitor midline	hRN	hProgM	ARX, OTX2, TOX
LaManno et al. 2016	Human foetal red nucleus	Human foetal radial glia-like cell type 1	hRN	hRgl1	HES5, LMX1A, ARX, SOX6
LaManno et al. 2016	Human foetal red nucleus	Human foetal radial glia-like cell type 2a	hRN	hRgl2a	SOX9, ZFP36L2, FOSB, CREB5, NFIX, ERF
LaManno et al. 2016	Human foetal red nucleus	Human foetal radial glia-like cell type 2b	hRN	hRgl2b	NFIB, EGR1, HES5, NFIX, SALL1, ASCL1
LaManno et al. 2016	Human foetal red nucleus	Human foetal radial glia-like cell type 2c	hRN	hRgl2c	HES5, ETV1, CREB5, OLIG2, NFIX
LaManno et al. 2016	Human foetal red nucleus	Human foetal radial glia-like cell type 3	hRN	hRgl3	HES5, EGR1, ARX, CREB5, FOXJ1, FOXP2
LaManno et al. 2016	Human foetal red nucleus	Human foetal serotonergic neuron	hRN	hSert	GATA3, FEV, THRA, NANOG
LaManno et al. 2016	Human foetal serotonergic neuron	Human foetal dopaminergic neuron type 0	hSert	hDA0	NR4A2, EBF3, BCL11A, en1
LaManno et al. 2016	Human foetal serotonergic neuron	Human foetal dopaminergic neuron type 1	hSert	hDA1	FOXP2, EN2, TOX2, BNC2, zfhx4
LaManno et al. 2016	Human foetal serotonergic neuron	Human foetal dopaminergic neuron type 2	hSert	hDA2	NR4A2, FOXA1, POU6F1, TUB, BNC2
LaManno et al. 2016	Human foetal serotonergic neuron	Human foetal midbrain endothelial cell	hSert	hEndo	EGR1, SOX18, FLI1, HHEX, TSC22D3
LaManno et al. 2016	Human foetal serotonergic neuron	Human foetal GABAergic neuron	hSert	hGaba	BCL11B, PAX5, EBF1, IRX2
LaManno et al. 2016	Human foetal serotonergic neuron	Human foetal microglia	hSert	hMgl	NR4A2, PRDM1, CEBPD, MAFF, IRF1
LaManno et al. 2016	Human foetal serotonergic neuron	Human foetal neuroblast GABAergic	hSert	hNbGaba	MEIS2, ONECUT2, TULP4, BNC2
LaManno et al. 2016	Human foetal serotonergic neuron	Human foetal medial neuroblast	hSert	hNbM	EBF3, NHLH1, EBF1, PITX2
LaManno et al. 2016	Human foetal serotonergic neuron	Human foetal mediolateral neuroblast type 1	hSert	hNbML1	ONECUT2, EBF1, EBF3, NHLH2, ZNF521
LaManno et al. 2016	Human foetal serotonergic neuron	Human foetal mediolateral neuroblast type 5	hSert	hNbML5	EMX2, IRX2, BCL11A, myt1l
LaManno et al. 2016	Human foetal serotonergic neuron	Human foetal neuronal progenitor	hSert	hNProg	HES6, TFDP2, ASCL1, NEUROG2, INSM1
LaManno et al. 2016	Human foetal serotonergic neuron	Human foetal oculomotor and trochlear nucleus	hSert	hOMTN	ISL1, PHOX2B, PHOX2A
LaManno et al. 2016	Human foetal serotonergic neuron	Human foetal oligodendrocyte precursor cell	hSert	hOPC	OLIG1, HES5, OLIG2, SOX10
LaManno et al. 2016	Human foetal serotonergic neuron	Human foetal pericyte	hSert	hPeric	EGR1, FOSB, FOXS1, ZIC1
LaManno et al. 2016	Human foetal serotonergic neuron	Human foetal progenitor basal plate	hSert	hProgBP	HES5, ASCL1, HMGA2, FOXA2, HMGA1
LaManno et al. 2016	Human foetal serotonergic neuron	Human foetal progenitor lateral floorplate	hSert	hProgFPL	HMGA2, LMX1A, HMGA1, ARX, TOX3
LaManno et al. 2016	Human foetal serotonergic neuron	Human foetal progenitor medial floorplate	hSert	hProgFPM	OTX2, LMX1A, FOXA2, HMGA1
LaManno et al. 2016	Human foetal serotonergic neuron	Human foetal progenitor midline	hSert	hProgM	ARX, OTX2, FOXA2, TOX
LaManno et al. 2016	Human foetal serotonergic neuron	Human foetal radial glia-like cell type 1	hSert	hRgl1	HES5, LMX1A, ARX, SOX6
LaManno et al. 2016	Human foetal serotonergic neuron	Human foetal radial glia-like cell type 2a	hSert	hRgl2a	SOX9, ZFP36L2, FOSB, CREB5, ERF, NFIX
LaManno et al. 2016	Human foetal serotonergic neuron	Human foetal radial glia-like cell type 2b	hSert	hRgl2b	EGR1, NFIB, HES5, ASCL1, SALL1, NFIX
LaManno et al. 2016	Human foetal serotonergic neuron	Human foetal radial glia-like cell type 2c	hSert	hRgl2c	HES5, ETV1, CREB5, OLIG2, NFIX
LaManno et al. 2016	Human foetal serotonergic neuron	Human foetal radial glia-like cell type 3	hSert	hRgl3	HES5, EGR1, FOXP2, ARX, CREB5, FOXJ1
LaManno et al. 2016	Human foetal serotonergic neuron	Human foetal red nucleus	hSert	hRN	POU4F1, EMX2, FOXA2, zfhx4
Kowalczyk et al. 2016	Young mouse long-term haematopoietic stem cell	Young mouse multipotent progenitor	young_LT_HSC	young_MPP	MEF2C, CSDE1, ZFP266, zfp11, caaa01180111.1
Kowalczyk et al. 2016	Young mouse long-term haematopoietic stem cell	Young mouse short-term haematopoietic stem cell	young_LT_HSC	young_ST_HSC	MEF2C, csde1, zfp937, nfe2
Kowalczyk et al. 2016	Young mouse multipotent progenitor	Young mouse long-term haematopoietic stem cell	young_MPP	young_LT_HSC	TSC22D3, ZFP951, MYSM1, sub1, hmgb2
Kowalczyk et al. 2016	Young mouse multipotent progenitor	Young mouse short-term haematopoietic stem cell	young_MPP	young_ST_HSC	NFE2, ZFP937, mysm1
Kowalczyk et al. 2016	Young mouse short-term haematopoietic stem cell	Young mouse long-term haematopoietic stem cell	young_ST_HSC	young_LT_HSC	MEIS1, TSC22D3, ZFP951, sub1, hmgb2
Kowalczyk et al. 2016	Young mouse short-term haematopoietic stem cell	Young mouse multipotent progenitor	young_ST_HSC	young_MPP	ZFP266, ZFP11, caaa01180111.1, meis1
Kowalczyk et al. 2016	Old mouse long-term haematopoietic stem cell	Old mouse multipotent progenitor	old_LT_HSC	old_MPP	TRP53, kdm5a, zfp488, gatad1, meis1
Kowalczyk et al. 2016	Old mouse long-term haematopoietic stem cell	Old mouse short-term haematopoietic stem cell	old_LT_HSC	old_ST_HSC	ZFP697, meis1, trp53
Kowalczyk et al. 2016	Old mouse multipotent progenitor	Old mouse long-term haematopoietic stem cell	old_MPP	old_LT_HSC	NFE2, ZFP11, klf13, hmgb1
Kowalczyk et al. 2016	Old mouse multipotent progenitor	Old mouse short-term haematopoietic stem cell	old_MPP	old_ST_HSC	ZFP697, klf13, hmgb1
Kowalczyk et al. 2016	Old mouse short-term haematopoietic stem cell	Old mouse long-term haematopoietic stem cell	old_ST_HSC	old_LT_HSC	NFE2, zfp11
Kowalczyk et al. 2016	Old mouse short-term haematopoietic stem cell	Old mouse multipotent progenitor	old_ST_HSC	old_MPP	gatad1, kdm5a, zfp488
Tasic et al. 2016	Adult mouse cortical astrocyte expressing Gja1	Adult mouse cortical endothelial cell expressing Myl9	Astro_Gja1	Endo_Myl9	ETS1, ZFP37, ID3, GM14322
Tasic et al. 2016	Adult mouse cortical astrocyte expressing Gja1	Adult mouse cortical endothelial cell expressing Tbc1d4	Astro_Gja1	Endo_Tbc1d4	ID3, ID1, ETS1, FLI1, GATA2, FOXP1, ELK3, TBX3, ARID1B
Tasic et al. 2016	Adult mouse cortical astrocyte expressing Gja1	Adult mouse cortical cell expressing Igtp	Astro_Gja1	Igtp	MYCN, NFX1, ZFP825, ZFP930, GM14326, GM14322, 5730507c01rik, peg3, sox1, 2010315b03rik
Tasic et al. 2016	Adult mouse cortical astrocyte expressing Gja1	Adult mouse cortical glutamatergic cell type L2 expressing Ngb	Astro_Gja1	L2_Ngb	SUB1, HMGB1, CSDE1, GM14295, ZFP57, GATAD1, BHLHE40, ZFP697, MBD4, RFX3, ZFP300, gm10778, zfp605, zfp11
Tasic et al. 2016	Adult mouse cortical astrocyte expressing Gja1	Adult mouse cortical glutamatergic cell type L2/3 expressing Ptgs2	Astro_Gja1	L2.3_Ptgs2	SUB1, HMGB1, CSDE1, GM14295, KLF13, NEUROD6, BHLHE40, ZFP300, GATAD1, zfp488, zfp9, rfx3, zfp11, foxn2
Tasic et al. 2016	Adult mouse cortical astrocyte expressing Gja1	Adult mouse cortical glutamatergic cell type L4 expressing Arf5	Astro_Gja1	L4_Arf5	HMGB1, SUB1, GM14295, KLF13, ZFP488, TSHZ1, MBD4, ARNTL, NEUROD2, PRKRIR, CSDE1, ZFP9, zfp202, rorb, gatad1
Tasic et al. 2016	Adult mouse cortical astrocyte expressing Gja1	Adult mouse cortical glutamatergic cell type L4 expressing Ctxn3	Astro_Gja1	L4_Ctxn3	HMGB1, CSDE1, SUB1, TSC22D1, GM14295, RORB, ZFP488, MBD4, ZFP300, TSHZ1, GM14391, zfp12, gatad1, tcf4
Tasic et al. 2016	Adult mouse cortical astrocyte expressing Gja1	Adult mouse cortical glutamatergic cell type L4 expressing Scnn1a	Astro_Gja1	L4_Scnn1a	HMGB1, CSDE1, SUB1, TSC22D1, BHLHE40, GM14295, KLF13, RORB, YBX1, MBD4, TSHZ1, GM14391, zfp488, zfp11, gatad1
Tasic et al. 2016	Adult mouse cortical astrocyte expressing Gja1	Adult mouse cortical glutamatergic cell type L5 expressing Chma6	Astro_Gja1	L5_Chrna6	SATB2, FEZF2, ZFP932, FOXP1, 2010315b03rik, gm14322
Tasic et al. 2016	Adult mouse cortical astrocyte expressing Gja1	Adult mouse cortical glutamatergic cell type L5 expressing Ucma	Astro_Gja1	L5_Ucma	MEF2C, HMGB1, CSDE1, GM14295, SUB1, KLF13, TSC22D1, ZFP944, GATAD1, prkrir, zfp605, zfp488, zfp11, tcf4
Tasic et al. 2016	Adult mouse cortical astrocyte expressing Gja1	Adult mouse cortical glutamatergic cell type L5a expressing Batf3	Astro_Gja1	L5a_Batf3	CSDE1, HMGB1, SUB1, GM14295, ETV1, ESRRG, GATAD1, GM14391, ZFP300, MBD4, zfp937, zfp12, zfp11, tcf4, rorb
Tasic et al. 2016	Adult mouse cortical astrocyte expressing Gja1	Adult mouse cortical glutamatergic cell type L5a expressing Hsd11b1	Astro_Gja1	L5a_Hsd11b1	HMGB1, CSDE1, GM14295, NEUROD6, KLF13, BHLHE40, MBD4, creb3, gatad1, gm14391, zfp11, rorb, zfp266, tcf4
Tasic et al. 2016	Adult mouse cortical astrocyte expressing Gja1	Adult mouse cortical glutamatergic cell type L5a expressing Pde1c	Astro_Gja1	L5a_Pde1c	HMGB1, NEUROD6, ETV1, GM14295, SUB1, CSDE1, TSC22D1, GATAD1, TBR1, MBD4, ZFP488, gm14391, tcf4, zfp11, rorb
Tasic et al. 2016	Adult mouse cortical astrocyte expressing Gja1	Adult mouse cortical glutamatergic cell type L5a expressing Tcerg1l	Astro_Gja1	L5a_Tcerg1l	HMGB1, CSDE1, GM14295, SUB1, NEUROD6, TSC22D1, KLF13, ETV1, MBD4, GATAD1, GM14391, ZFP488, ZFP300, tcf4, rorb
Tasic et al. 2016	Adult mouse cortical astrocyte expressing Gja1	Adult mouse cortical glutamatergic cell type L5b expressing Cdh13	Astro_Gja1	L5b_Cdh13	FEZF2, PEG3, NFX1, GM14326, ZFP37, ARID1B, GM14325, 5730507C01RIK, gm14322, zfp930, zfp932, 2010315b03rik, zfp825
Tasic et al. 2016	Adult mouse cortical astrocyte expressing Gja1	Adult mouse cortical glutamatergic cell type L5b expressing Tph2	Astro_Gja1	L5b_Tph2	MEF2C, FEZF2, PEG3, ZFP938, ZFP932, FOXP1, GM14326, NFX1, ZFP930, ARID1B, 5730507c01rik, 2010315b03rik, zfp825
Tasic et al. 2016	Adult mouse cortical astrocyte expressing Gja1	Adult mouse cortical glutamatergic cell type L6a expressing Car12	Astro_Gja1	L6a_Car12	HMGB1, CSDE1, SUB1, GM14295, NEUROD6, KLF13, THAP7, ZFP488, ZFP799, ZFP300, SOX5, zfp605, ttf1, zfp11, tcf4
Tasic et al. 2016	Adult mouse cortical astrocyte expressing Gja1	Adult mouse cortical glutamatergic cell type L6a expressing Mgp	Astro_Gja1	L6a_Mgp	MYT1L, ZFP938, FOXP2, HIVEP2, PEG3, NFE2L1, GM14326, NFX1, 5730507C01RIK, arid1b, 2010315b03rik, zfp930, zfp825, zfp932, gm14322
Tasic et al. 2016	Adult mouse cortical astrocyte expressing Gja1	Adult mouse cortical glutamatergic cell type L6a expressing Sla	Astro_Gja1	L6a_Sla	FOXP2, ZFP932, FEZF2, ZFP938, GM14326, NFX1, 2010315b03rik, zfp825, gm14322
Tasic et al. 2016	Adult mouse cortical astrocyte expressing Gja1	Adult mouse cortical glutamatergic cell type L6a expressing Syt17	Astro_Gja1	L6a_Syt17	CSDE1, HMGB1, NEUROD6, SUB1, GM14295, ZFP488, ZFP57, ZFP959, ZFP9, ZFP945, GATAD1, MBD4, ZFP300, ZFP605, gm10778
Tasic et al. 2016	Adult mouse cortical astrocyte expressing Gja1	Adult mouse cortical glutamatergic cell type L6b expressing Rgs12	Astro_Gja1	L6b_Rgs12	MEF2C, ZFP932, POU6F2, PEG3, NFX1, FOXP1, ZFPM2, arid1b, 5730507c01rik, gm14326, zfp825
Tasic et al. 2016	Adult mouse cortical astrocyte expressing Gja1	Adult mouse cortical glutamatergic cell type L6b expressing Serpinb11	Astro_Gja1	L6b_Serpinb11	CSDE1, HMGB1, KLF13, GM14295, TBR1, ZKSCAN16, ZFP300, MBD4, gm10778, sox5, gatad1, zfp9, zfp202, klf7, zfp11
Tasic et al. 2016	Adult mouse cortical astrocyte expressing Gja1	Adult mouse cortical microglia expressing Ctss	Astro_Gja1	Micro_Ctss	EGR1, FLI1, MEF2C, SALL1, ZFP825, NCOR1, MBD4, TOX4, GMEB1, PRKRIR, gm14403, e2f1, gm14322, zfp935
Tasic et al. 2016	Adult mouse cortical astrocyte expressing Gja1	Adult mouse cortical neurogliaform cell expressing Car4	Astro_Gja1	Ndnf_Car4	CSDE1, SUB1, TSC22D1, GM14295, HMGB1, DLX5, TCF4, KLF13, GATAD1, BCL11B, TSHZ1, zfp605, mlxip, gm14403, zfp488
Tasic et al. 2016	Adult mouse cortical astrocyte expressing Gja1	Adult mouse cortical neurogliaform cell expressing Cxcl14	Astro_Gja1	Ndnf_Cxcl14	CSDE1, HMGB1, GM14295, ZFP57, TCF4, MAF, KLF13, GATAD1, GM14391, TSHZ1, ZFP300, zfp12, gm10778, zfp605, zfp11
Tasic et al. 2016	Adult mouse cortical astrocyte expressing Gja1	Adult mouse cortical oligodendrocyte expressing 9630013A20Rik	Astro_Gja1	Oligo_96_Rik	SOX10, CBFB, 5730507C01RIK, zfp930
Tasic et al. 2016	Adult mouse cortical astrocyte expressing Gja1	Adult mouse cortical oligodendrocyte expressing Opalin	Astro_Gja1	Oligo_Opalin	LITAF, CARHSP1, TOX4, tcf4
Tasic et al. 2016	Adult mouse cortical astrocyte expressing Gja1	Adult mouse cortical oligodendrocyte precursor cell expressing Pdgfra	Astro_Gja1	OPC_Pdgfra	OLIG1, ZFP932, ZFP935, ZFP825, ZFP37, OLIG2, YBX1, GM14391, MYSM1, ZFP780B, GM14326, tox4, 2010315b03rik, zfp930
Tasic et al. 2016	Adult mouse cortical astrocyte expressing Gja1	Adult mouse cortical Pvalb GABAergic cell expressing Cpne5	Astro_Gja1	Pvalb_Cpne5	CSDE1, SUB1, GM14295, HMGB1, DLX5, GATAD1, USF1, DNAJC2, PRKRIR, gm10778, zfp300, zfp605, creb3, zfp11, zfp488
Tasic et al. 2016	Adult mouse cortical astrocyte expressing Gja1	Adult mouse cortical Pvalb GABAergic cell expressing Gpx3	Astro_Gja1	Pvalb_Gpx3	CSDE1, MEF2C, GM14295, SUB1, TSC22D1, THRB, DLX5, HMGB1, MAF, GM14391, KLF13, zfp300, 2010315b03rik, zfp932, zfp488
Tasic et al. 2016	Adult mouse cortical astrocyte expressing Gja1	Adult mouse cortical Pvalb GABAergic cell expressing Obox3	Astro_Gja1	Pvalb_Obox3	GM14295, SUB1, ESRRG, GATAD1, CSDE1, RBPJ, GM14403, zfp799, zfp12, zfp9, zfp605, klf13, zfp488, zfp11, hmgb1
Tasic et al. 2016	Adult mouse cortical astrocyte expressing Gja1	Adult mouse cortical Pvalb GABAergic cell expressing Tacr3	Astro_Gja1	Pvalb_Tacr3	GM14295, CSDE1, SUB1, ETV1, DLX5, MAFB, ESRRG, GATAD1, ZFP367, zfp12, zfp113, 2010315b03rik, zfp11, hmgb1, zfp488
Tasic et al. 2016	Adult mouse cortical astrocyte expressing Gja1	Adult mouse cortical Pvalb GABAergic cell expressing Tpbg	Astro_Gja1	Pvalb_Tpbg	GM14295, HMGB1, TSC22D1, CREB3, ETV1, TCF4, KLF12, KLF13, GATAD1, ZFP12, gm10778, zfp300, zfp605, zfp11, zfp488
Tasic et al. 2016	Adult mouse cortical astrocyte expressing Gja1	Adult mouse cortical Pvalb GABAergic cell expressing Wt1	Astro_Gja1	Pvalb_Wt1	CSDE1, GM14295, TSC22D1, SUB1, DLX5, GATAD1, ZFP367, PRKRIR, GM14403, zfp300, sp110, zfp202, zfp11, zfp488, hmgb1
Tasic et al. 2016	Adult mouse cortical astrocyte expressing Gja1	Adult mouse cortical cell expressing Smad3	Astro_Gja1	Smad3	SP8, MYCN, HIVEP2, PEG3, NFX1, ZFP930, ZFP37, ARID1B, WHSC1, ZFP825, GM14326, ZBTB11, gm14322, 2010315b03rik, zfp932
Tasic et al. 2016	Adult mouse cortical astrocyte expressing Gja1	Adult mouse cortical Sst GABAergic cell expressing Cbln4	Astro_Gja1	Sst_Cbln4	GM14295, CSDE1, MEF2C, SUB1, MAF, TSC22D1, TOX, DLX5, GM14391, GM14403, gatad1, zfp605, 2010315b03rik, zfp266, zfp488
Tasic et al. 2016	Adult mouse cortical astrocyte expressing Gja1	Adult mouse cortical Sst GABAergic cell expressing Cdk6	Astro_Gja1	Sst_Cdk6	GM14295, CSDE1, SUB1, HMGB1, GATAD1, ZFP788, ZFP2, BBX, ZFP882, zfp300, zfp605, zfp12, pou3f3, zfp11, zfp488
Tasic et al. 2016	Adult mouse cortical astrocyte expressing Gja1	Adult mouse cortical Sst GABAergic cell expressing Chodl	Astro_Gja1	Sst_Chodl	PEG3, CARHSP1, KLF5, RARB, NFE2L1, ZFP322A, gm14326, whsc1, zfp938, nfx1, zfp930, 2010315b03rik, gm14322, zfp932, zfp825
Tasic et al. 2016	Adult mouse cortical astrocyte expressing Gja1	Adult mouse cortical Sst GABAergic cell expressing Myh8	Astro_Gja1	Sst_Myh8	GM14295, CSDE1, SUB1, HMGB1, DLX5, TSC22D1, TCF4, MAF, GATAD1, GM14403, PRKRIR, zfp12, zfp605, pou3f3, zfp11
Tasic et al. 2016	Adult mouse cortical astrocyte expressing Gja1	Adult mouse cortical Sst GABAergic cell expressing Tacstd2	Astro_Gja1	Sst_Tacstd2	GM14295, CSDE1, SUB1, HMGB1, DLX5, ZFP946, ZFP300, zfp512, zfp202, zfp949, mbd4, zfp113, zfp12, pou3f3, zfp488
Tasic et al. 2016	Adult mouse cortical astrocyte expressing Gja1	Adult mouse cortical Sst GABAergic cell expressing Th	Astro_Gja1	Sst_Th	GM14295, HMGB1, ZFP57, TSC22D1, DLX5, ZFP788, TCF4, zfp300, gm14403, mbd4, gm10778, ttf1, zfp605, zfp11
Tasic et al. 2016	Adult mouse cortical astrocyte expressing Gja1	Adult mouse cortical Vip GABAergic cell expressing Chat	Astro_Gja1	Vip_Chat	PROX1, ZFP938, ZFP825, NFX1, ZFP932, GM14326, GM14322, 5730507C01RIK, 2010315b03rik, zfp930
Tasic et al. 2016	Adult mouse cortical astrocyte expressing Gja1	Adult mouse cortical Vip GABAergic cell expressing Gpc3	Astro_Gja1	Vip_Gpc3	PEG3, PROX1, ZFP932, ZFP938, id3
Tasic et al. 2016	Adult mouse cortical astrocyte expressing Gja1	Adult mouse cortical Vip GABAergic cell expressing Mybpc1	Astro_Gja1	Vip_Mybpc1	SP8, PEG3, NFX1, ARID1B, zfp932
Tasic et al. 2016	Adult mouse cortical astrocyte expressing Gja1	Adult mouse cortical Vip GABAergic cell expressing Parm1	Astro_Gja1	Vip_Parm1	MYT1L, ZFP932, PROX1, PEG3, NFX1, CAMTA1, ARID1B, zfp825
Tasic et al. 2016	Adult mouse cortical astrocyte expressing Gja1	Adult mouse cortical Vip GABAergic cell expressing Sncg	Astro_Gja1	Vip_Sncg	SP8, PEG3, PROX1, NR3C2, ZFP148, GM4724, GM14434, GM14326, foxp1, egr1, nr1d1
Tasic et al. 2016	Adult mouse cortical endothelial cell expressing Myl9	Adult mouse cortical astrocyte expressing Gja1	Endo_Myl9	Astro_Gja1	POU3F2, NFIB, NFIA, TCF7L2
Tasic et al. 2016	Adult mouse cortical endothelial cell expressing Myl9	Adult mouse cortical endothelial cell expressing Tbc1d4	Endo_Myl9	Endo_Tbc1d4	ID1, FLI1, NFIB, GATA2, FOXP1, ELK3, TBX3, ARID1B
Tasic et al. 2016	Adult mouse cortical endothelial cell expressing Myl9	Adult mouse cortical cell expressing Igtp	Endo_Myl9	Igtp	MYCN, ZFP930, NFX1, GM14326, SOX1, 2010315B03RIK, 5730507C01RIK, PEG3, zfp825
Tasic et al. 2016	Adult mouse cortical endothelial cell expressing Myl9	Adult mouse cortical glutamatergic cell type L2 expressing Ngb	Endo_Myl9	L2_Ngb	SUB1, GM14295, ZFP57, BHLHE40, POU3F2, GATAD1, RFX3, ZFP697, MBD4, ZFP11, ZFP300, ZFP605, gm10778, csde1, hmgb1
Tasic et al. 2016	Adult mouse cortical endothelial cell expressing Myl9	Adult mouse cortical glutamatergic cell type L2/3 expressing Ptgs2	Endo_Myl9	L2.3_Ptgs2	SUB1, GM14295, ZFP488, NEUROD6, BHLHE40, POU3F2, ZFP11, RFX3, ZFP300, zfp9, gatad1, klf13, foxn2, csde1, hmgb1
Tasic et al. 2016	Adult mouse cortical endothelial cell expressing Myl9	Adult mouse cortical glutamatergic cell type L4 expressing Arf5	Endo_Myl9	L4_Arf5	GM14295, SUB1, RORB, ZFP488, ARNTL, MBD4, TSHZ1, NEUROD2, PRKRIR, ZFP9, ZFP202, gatad1, klf13, csde1, hmgb1
Tasic et al. 2016	Adult mouse cortical endothelial cell expressing Myl9	Adult mouse cortical glutamatergic cell type L4 expressing Ctxn3	Endo_Myl9	L4_Ctxn3	GM14295, SUB1, RORB, ZFP488, POU3F2, TSC22D1, ZFP300, MBD4, ZFP12, tshz1, tcf4, gm14391, gatad1, csde1, hmgb1
Tasic et al. 2016	Adult mouse cortical endothelial cell expressing Myl9	Adult mouse cortical glutamatergic cell type L4 expressing Scnn1a	Endo_Myl9	L4_Scnn1a	SUB1, GM14295, RORB, BHLHE40, ZFP488, TSC22D1, YBX1, MBD4, ZFP11, tshz1, gm14391, gatad1, klf13, csde1, hmgb1
Tasic et al. 2016	Adult mouse cortical endothelial cell expressing Myl9	Adult mouse cortical glutamatergic cell type L5 expressing Chma6	Endo_Myl9	L5_Chrna6	ZFP932, FEZF2, 2010315B03RIK, SATB2, foxp1
Tasic et al. 2016	Adult mouse cortical endothelial cell expressing Myl9	Adult mouse cortical glutamatergic cell type L5 expressing Ucma	Endo_Myl9	L5_Ucma	GM14295, MEF2C, SUB1, ZFP488, POU3F2, ZFP11, ZFP605, ZFP944, prkrir, gatad1, tcf4, klf13, tsc22d1, csde1, hmgb1
Tasic et al. 2016	Adult mouse cortical endothelial cell expressing Myl9	Adult mouse cortical glutamatergic cell type L5a expressing Batf3	Endo_Myl9	L5a_Batf3	GM14295, SUB1, ETV1, RORB, ESRRG, GATAD1, ZFP300, ZFP11, MBD4, ZFP12, zfp937, gm14391, tcf4, csde1, hmgb1
Tasic et al. 2016	Adult mouse cortical endothelial cell expressing Myl9	Adult mouse cortical glutamatergic cell type L5a expressing Hsd11b1	Endo_Myl9	L5a_Hsd11b1	GM14295, NEUROD6, RORB, BHLHE40, CREB3, MBD4, POU3F2, ZFP11, gatad1, tcf4, zfp266, gm14391, klf13, csde1, hmgb1
Tasic et al. 2016	Adult mouse cortical endothelial cell expressing Myl9	Adult mouse cortical glutamatergic cell type L5a expressing Pde1c	Endo_Myl9	L5a_Pde1c	GM14295, NEUROD6, ETV1, SUB1, ZFP488, RORB, TBR1, GATAD1, MBD4, ZFP11, tcf4, gm14391, tsc22d1, csde1, hmgb1
Tasic et al. 2016	Adult mouse cortical endothelial cell expressing Myl9	Adult mouse cortical glutamatergic cell type L5a expressing Tcerg1l	Endo_Myl9	L5a_Tcerg1l	GM14295, SUB1, NEUROD6, RORB, ZFP488, ETV1, MBD4, ZFP300, GATAD1, tsc22d1, gm14391, tcf4, klf13, csde1, hmgb1
Tasic et al. 2016	Adult mouse cortical endothelial cell expressing Myl9	Adult mouse cortical glutamatergic cell type L5b expressing Cdh13	Endo_Myl9	L5b_Cdh13	ZFP932, FEZF2, PEG3, ZFP930, 2010315B03RIK, 5730507C01RIK, GM14326, NFX1, arid1b, gm14325, zfp825
Tasic et al. 2016	Adult mouse cortical endothelial cell expressing Myl9	Adult mouse cortical glutamatergic cell type L5b expressing Tph2	Endo_Myl9	L5b_Tph2	MEF2C, ZFP932, FEZF2, ZFP938, PEG3, ZFP930, 2010315B03RIK, GM14326, 5730507C01RIK, NFX1, arid1b, foxp1, zfp825
Tasic et al. 2016	Adult mouse cortical endothelial cell expressing Myl9	Adult mouse cortical glutamatergic cell type L6a expressing Car12	Endo_Myl9	L6a_Car12	GM14295, SUB1, NEUROD6, ZFP488, KLF13, THAP7, ZFP11, SOX5, ZFP605, ZFP799, ZFP300, ttf1, tcf4, csde1, hmgb1
Tasic et al. 2016	Adult mouse cortical endothelial cell expressing Myl9	Adult mouse cortical glutamatergic cell type L6a expressing Mgp	Endo_Myl9	L6a_Mgp	ZFP932, ZFP938, MYT1L, FOXP2, HIVEP2, PEG3, 2010315B03RIK, ZFP930, 5730507C01RIK, GM14326, nfx1, nfe2l1, arid1b, zfp825
Tasic et al. 2016	Adult mouse cortical endothelial cell expressing Myl9	Adult mouse cortical glutamatergic cell type L6a expressing Sla	Endo_Myl9	L6a_Sla	ZFP932, ZFP938, FOXP2, FEZF2, 2010315B03RIK, GM14326, NFX1, zfp825
Tasic et al. 2016	Adult mouse cortical endothelial cell expressing Myl9	Adult mouse cortical glutamatergic cell type L6a expressing Syt17	Endo_Myl9	L6a_Syt17	NEUROD6, SUB1, GM14295, ZFP488, ZFP57, ZFP605, ZFP300, ZFP959, ZFP9, MBD4, ZFP945, gm10778, gatad1, csde1, hmgb1
Tasic et al. 2016	Adult mouse cortical endothelial cell expressing Myl9	Adult mouse cortical glutamatergic cell type L6b expressing Rgs12	Endo_Myl9	L6b_Rgs12	ZFP932, MEF2C, PEG3, POU6F2, ZFPM2, 5730507C01RIK, nfx1, gm14326, arid1b, foxp1, zfp825
Tasic et al. 2016	Adult mouse cortical endothelial cell expressing Myl9	Adult mouse cortical glutamatergic cell type L6b expressing Serpinb11	Endo_Myl9	L6b_Serpinb11	GM14295, KLF13, KLF7, TBR1, ZFP11, ZKSCAN16, SOX5, ZFP300, MBD4, GM10778, zfp202, zfp9, gatad1, csde1, hmgb1
Tasic et al. 2016	Adult mouse cortical endothelial cell expressing Myl9	Adult mouse cortical microglia expressing Ctss	Endo_Myl9	Micro_Ctss	EGR1, FLI1, SALL1, MEF2C, ZFP825, TOX4, GMEB1, MBD4, NCOR1, PRKRIR, e2f1, gm14403, zfp935, nfia
Tasic et al. 2016	Adult mouse cortical endothelial cell expressing Myl9	Adult mouse cortical neurogliaform cell expressing Car4	Endo_Myl9	Ndnf_Car4	GM14295, SUB1, TSC22D1, DLX5, TCF4, ZFP488, BCL11B, ZFP605, GATAD1, TSHZ1, MLXIP, gm14403, klf13, csde1, hmgb1
Tasic et al. 2016	Adult mouse cortical endothelial cell expressing Myl9	Adult mouse cortical neurogliaform cell expressing Cxcl14	Endo_Myl9	Ndnf_Cxcl14	GM14295, ZFP57, TCF4, MAF, ZFP300, GATAD1, ZFP11, TSHZ1, ZFP605, ZFP12, gm14391, gm10778, klf13, csde1, hmgb1
Tasic et al. 2016	Adult mouse cortical endothelial cell expressing Myl9	Adult mouse cortical oligodendrocyte expressing 9630013A20Rik	Endo_Myl9	Oligo_96_Rik	TCF7L2, SOX10, CBFB, 5730507C01RIK, ZFP930
Tasic et al. 2016	Adult mouse cortical endothelial cell expressing Myl9	Adult mouse cortical oligodendrocyte expressing Opalin	Endo_Myl9	Oligo_Opalin	LITAF, CARHSP1, TOX4, tcf4
Tasic et al. 2016	Adult mouse cortical endothelial cell expressing Myl9	Adult mouse cortical oligodendrocyte precursor cell expressing Pdgfra	Endo_Myl9	OPC_Pdgfra	ZFP932, OLIG1, ZFP935, ZFP825, OLIG2, MYSM1, YBX1, TOX4, NFIB, ZFP780B, 2010315B03RIK, ZFP930, GM14391, GM14326
Tasic et al. 2016	Adult mouse cortical endothelial cell expressing Myl9	Adult mouse cortical Pvalb GABAergic cell expressing Cpne5	Endo_Myl9	Pvalb_Cpne5	GM14295, SUB1, CREB3, DLX5, ZFP488, USF1, GATAD1, ZFP605, ZFP11, ZFP300, PRKRIR, GM10778, dnajc2, csde1, hmgb1
Tasic et al. 2016	Adult mouse cortical endothelial cell expressing Myl9	Adult mouse cortical Pvalb GABAergic cell expressing Gpx3	Endo_Myl9	Pvalb_Gpx3	GM14295, MEF2C, SUB1, THRB, ZFP932, DLX5, ZFP488, TSC22D1, 2010315B03RIK, ZFP300, MAF, gm14391, klf13, csde1, hmgb1
Tasic et al. 2016	Adult mouse cortical endothelial cell expressing Myl9	Adult mouse cortical Pvalb GABAergic cell expressing Obox3	Endo_Myl9	Pvalb_Obox3	GM14295, SUB1, ZFP488, ESRRG, GM14403, GATAD1, RBPJ, ZFP799, ZFP11, ZFP605, zfp12, zfp9, klf13, csde1, hmgb1
Tasic et al. 2016	Adult mouse cortical endothelial cell expressing Myl9	Adult mouse cortical Pvalb GABAergic cell expressing Tacr3	Endo_Myl9	Pvalb_Tacr3	GM14295, SUB1, DLX5, ETV1, ESRRG, MAFB, GATAD1, 2010315B03RIK, ZFP488, ZFP367, ZFP11, zfp12, zfp113, csde1, hmgb1
Tasic et al. 2016	Adult mouse cortical endothelial cell expressing Myl9	Adult mouse cortical Pvalb GABAergic cell expressing Tpbg	Endo_Myl9	Pvalb_Tpbg	GM14295, CREB3, ETV1, TSC22D1, TCF4, ZFP488, KLF12, ZFP12, ZFP300, GM10778, zfp11, zfp605, gatad1, klf13, hmgb1
Tasic et al. 2016	Adult mouse cortical endothelial cell expressing Myl9	Adult mouse cortical Pvalb GABAergic cell expressing Wt1	Endo_Myl9	Pvalb_Wt1	GM14295, SUB1, DLX5, GATAD1, TSC22D1, ZFP488, ZFP367, ZFP300, GM14403, ZFP11, prkrir, zfp202, sp110, csde1, hmgb1
Tasic et al. 2016	Adult mouse cortical endothelial cell expressing Myl9	Adult mouse cortical cell expressing Smad3	Endo_Myl9	Smad3	SP8, ZFP932, ZFP930, MYCN, PEG3, HIVEP2, 2010315B03RIK, WHSC1, NFX1, ARID1B, GM14326, zbtb11, zfp825
Tasic et al. 2016	Adult mouse cortical endothelial cell expressing Myl9	Adult mouse cortical Sst GABAergic cell expressing Cbln4	Endo_Myl9	Sst_Cbln4	GM14295, SUB1, MEF2C, MAF, TOX, DLX5, ZFP488, 2010315B03RIK, ZFP605, GM14391, GM14403, gatad1, zfp266, tsc22d1, csde1
Tasic et al. 2016	Adult mouse cortical endothelial cell expressing Myl9	Adult mouse cortical Sst GABAergic cell expressing Cdk6	Endo_Myl9	Sst_Cdk6	GM14295, SUB1, ZFP2, GATAD1, ZFP488, POU3F3, BBX, ZFP788, ZFP11, ZFP605, ZFP882, ZFP300, zfp12, csde1, hmgb1
Tasic et al. 2016	Adult mouse cortical endothelial cell expressing Myl9	Adult mouse cortical Sst GABAergic cell expressing Chodl	Endo_Myl9	Sst_Chodl	ZFP932, PEG3, ZFP938, RARB, KLF5, CARHSP1, ZFP930, ZFP322A, 2010315B03RIK, WHSC1, gm14326, nfe2l1, nfx1, zfp825
Tasic et al. 2016	Adult mouse cortical endothelial cell expressing Myl9	Adult mouse cortical Sst GABAergic cell expressing Myh8	Endo_Myl9	Sst_Myh8	GM14295, SUB1, DLX5, TCF4, ZFP11, POU3F3, GM14403, ZFP605, GATAD1, prkrir, zfp12, maf, tsc22d1, csde1, hmgb1
Tasic et al. 2016	Adult mouse cortical endothelial cell expressing Myl9	Adult mouse cortical Sst GABAergic cell expressing Tacstd2	Endo_Myl9	Sst_Tacstd2	GM14295, SUB1, DLX5, ZFP488, ZFP946, ZFP300, POU3F3, ZFP512, ZFP202, ZFP949, zfp113, mbd4, zfp12, csde1, hmgb1
Tasic et al. 2016	Adult mouse cortical endothelial cell expressing Myl9	Adult mouse cortical Sst GABAergic cell expressing Th	Endo_Myl9	Sst_Th	GM14295, ZFP57, DLX5, TCF4, ZFP300, ZFP11, MBD4, gm14403, zfp605, gm10778, ttf1, zfp788, tsc22d1, hmgb1
Tasic et al. 2016	Adult mouse cortical endothelial cell expressing Myl9	Adult mouse cortical Vip GABAergic cell expressing Chat	Endo_Myl9	Vip_Chat	ZFP932, ZFP938, PROX1, 2010315B03RIK, ZFP930, ZFP825, NFX1, GM14326, 5730507C01RIK
Tasic et al. 2016	Adult mouse cortical endothelial cell expressing Myl9	Adult mouse cortical Vip GABAergic cell expressing Gpc3	Endo_Myl9	Vip_Gpc3	ZFP932, PEG3, ZFP938, PROX1
Tasic et al. 2016	Adult mouse cortical endothelial cell expressing Myl9	Adult mouse cortical Vip GABAergic cell expressing Mybpc1	Endo_Myl9	Vip_Mybpc1	SP8, ZFP932, PEG3, NFX1, arid1b
Tasic et al. 2016	Adult mouse cortical endothelial cell expressing Myl9	Adult mouse cortical Vip GABAergic cell expressing Parm1	Endo_Myl9	Vip_Parm1	ZFP932, MYT1L, PEG3, PROX1, NFX1, CAMTA1, arid1b, zfp825
Tasic et al. 2016	Adult mouse cortical endothelial cell expressing Myl9	Adult mouse cortical Vip GABAergic cell expressing Sncg	Endo_Myl9	Vip_Sncg	SP8, PEG3, PROX1, NR3C2, ZFP148, GM4724, GM14434, GM14326, foxp1, egr1, nr1d1
Tasic et al. 2016	Adult mouse cortical endothelial cell expressing Tbc1d4	Adult mouse cortical astrocyte expressing Gja1	Endo_Tbc1d4	Astro_Gja1	POU3F2, TCF7L2, NFIA
Tasic et al. 2016	Adult mouse cortical endothelial cell expressing Tbc1d4	Adult mouse cortical endothelial cell expressing Myl9	Endo_Tbc1d4	Endo_Myl9	ZFP37, GM14322
Tasic et al. 2016	Adult mouse cortical endothelial cell expressing Tbc1d4	Adult mouse cortical cell expressing Igtp	Endo_Tbc1d4	Igtp	MYCN, NFX1, ZFP930, GM14322, SOX1, GM14326, ZFP825, PEG3, 5730507C01RIK, 2010315B03RIK
Tasic et al. 2016	Adult mouse cortical endothelial cell expressing Tbc1d4	Adult mouse cortical glutamatergic cell type L2 expressing Ngb	Endo_Tbc1d4	L2_Ngb	GM14295, SUB1, BHLHE40, POU3F2, ZFP57, RFX3, ZFP697, MBD4, ZFP11, ZFP300, ZFP605, GATAD1, GM10778, csde1, hmgb1
Tasic et al. 2016	Adult mouse cortical endothelial cell expressing Tbc1d4	Adult mouse cortical glutamatergic cell type L2/3 expressing Ptgs2	Endo_Tbc1d4	L2.3_Ptgs2	GM14295, SUB1, BHLHE40, ZFP488, NEUROD6, POU3F2, ZFP11, RFX3, ZFP300, ZFP9, CSDE1, gatad1, foxn2, klf13, hmgb1
Tasic et al. 2016	Adult mouse cortical endothelial cell expressing Tbc1d4	Adult mouse cortical glutamatergic cell type L4 expressing Arf5	Endo_Tbc1d4	L4_Arf5	GM14295, RORB, SUB1, ZFP488, MBD4, TSHZ1, NEUROD2, ZFP9, prkrir, zfp202, arntl, gatad1, hmgb1, klf13, csde1
Tasic et al. 2016	Adult mouse cortical endothelial cell expressing Tbc1d4	Adult mouse cortical glutamatergic cell type L4 expressing Ctxn3	Endo_Tbc1d4	L4_Ctxn3	GM14295, RORB, SUB1, ZFP488, POU3F2, ZFP300, MBD4, TSHZ1, GM14391, TCF4, zfp12, csde1, gatad1, hmgb1, tsc22d1
Tasic et al. 2016	Adult mouse cortical endothelial cell expressing Tbc1d4	Adult mouse cortical glutamatergic cell type L4 expressing Scnn1a	Endo_Tbc1d4	L4_Scnn1a	GM14295, SUB1, RORB, BHLHE40, ZFP488, MBD4, ZFP11, TSHZ1, GM14391, ybx1, csde1, gatad1, hmgb1, klf13, tsc22d1
Tasic et al. 2016	Adult mouse cortical endothelial cell expressing Tbc1d4	Adult mouse cortical glutamatergic cell type L5 expressing Chma6	Endo_Tbc1d4	L5_Chrna6	ZFP932, FEZF2, SATB2, 2010315B03RIK, gm14322
Tasic et al. 2016	Adult mouse cortical endothelial cell expressing Tbc1d4	Adult mouse cortical glutamatergic cell type L5 expressing Ucma	Endo_Tbc1d4	L5_Ucma	MEF2C, GM14295, SUB1, ZFP488, ZFP944, POU3F2, ZFP605, ZFP11, tcf4, prkrir, csde1, gatad1, klf13, hmgb1, tsc22d1
Tasic et al. 2016	Adult mouse cortical endothelial cell expressing Tbc1d4	Adult mouse cortical glutamatergic cell type L5a expressing Batf3	Endo_Tbc1d4	L5a_Batf3	GM14295, SUB1, ETV1, RORB, CSDE1, ESRRG, ZFP300, ZFP11, ZFP937, MBD4, GM14391, zfp12, tcf4, gatad1, hmgb1
Tasic et al. 2016	Adult mouse cortical endothelial cell expressing Tbc1d4	Adult mouse cortical glutamatergic cell type L5a expressing Hsd11b1	Endo_Tbc1d4	L5a_Hsd11b1	GM14295, NEUROD6, RORB, BHLHE40, CREB3, MBD4, POU3F2, ZFP11, TCF4, gm14391, zfp266, gatad1, csde1, hmgb1, klf13
Tasic et al. 2016	Adult mouse cortical endothelial cell expressing Tbc1d4	Adult mouse cortical glutamatergic cell type L5a expressing Pde1c	Endo_Tbc1d4	L5a_Pde1c	GM14295, NEUROD6, ETV1, SUB1, ZFP488, RORB, TBR1, TCF4, MBD4, ZFP11, GATAD1, gm14391, csde1, hmgb1, tsc22d1
Tasic et al. 2016	Adult mouse cortical endothelial cell expressing Tbc1d4	Adult mouse cortical glutamatergic cell type L5a expressing Tcerg1l	Endo_Tbc1d4	L5a_Tcerg1l	GM14295, NEUROD6, SUB1, RORB, ETV1, ZFP488, MBD4, ZFP300, GM14391, csde1, tcf4, gatad1, hmgb1, klf13, tsc22d1
Tasic et al. 2016	Adult mouse cortical endothelial cell expressing Tbc1d4	Adult mouse cortical glutamatergic cell type L5b expressing Cdh13	Endo_Tbc1d4	L5b_Cdh13	FEZF2, NFX1, PEG3, ZFP37, ZFP932, ZFP930, 2010315B03RIK, 5730507C01RIK, GM14326, GM14322, gm14325, zfp825
Tasic et al. 2016	Adult mouse cortical endothelial cell expressing Tbc1d4	Adult mouse cortical glutamatergic cell type L5b expressing Tph2	Endo_Tbc1d4	L5b_Tph2	MEF2C, ZFP938, FEZF2, ZFP932, PEG3, ZFP930, NFX1, 2010315B03RIK, 5730507C01RIK, GM14326, zfp825
Tasic et al. 2016	Adult mouse cortical endothelial cell expressing Tbc1d4	Adult mouse cortical glutamatergic cell type L6a expressing Car12	Endo_Tbc1d4	L6a_Car12	GM14295, SUB1, NEUROD6, ZFP488, THAP7, ZFP11, ZFP605, SOX5, ZFP799, ZFP300, TTF1, tcf4, csde1, klf13, hmgb1
Tasic et al. 2016	Adult mouse cortical endothelial cell expressing Tbc1d4	Adult mouse cortical glutamatergic cell type L6a expressing Mgp	Endo_Tbc1d4	L6a_Mgp	ZFP938, MYT1L, FOXP2, NFX1, ZFP932, PEG3, HIVEP2, 2010315B03RIK, ZFP930, 5730507C01RIK, NFE2L1, GM14326, gm14322, zfp825
Tasic et al. 2016	Adult mouse cortical endothelial cell expressing Tbc1d4	Adult mouse cortical glutamatergic cell type L6a expressing Sla	Endo_Tbc1d4	L6a_Sla	ZFP938, ZFP932, FOXP2, FEZF2, NFX1, 2010315B03RIK, GM14326, gm14322, zfp825
Tasic et al. 2016	Adult mouse cortical endothelial cell expressing Tbc1d4	Adult mouse cortical glutamatergic cell type L6a expressing Syt17	Endo_Tbc1d4	L6a_Syt17	NEUROD6, GM14295, SUB1, ZFP488, CSDE1, ZFP57, ZFP605, ZFP9, ZFP300, ZFP959, MBD4, GM10778, zfp945, gatad1, hmgb1
Tasic et al. 2016	Adult mouse cortical endothelial cell expressing Tbc1d4	Adult mouse cortical glutamatergic cell type L6b expressing Rgs12	Endo_Tbc1d4	L6b_Rgs12	MEF2C, ZFP932, PEG3, NFX1, POU6F2, ZFPM2, 5730507C01RIK, gm14326, zfp825
Tasic et al. 2016	Adult mouse cortical endothelial cell expressing Tbc1d4	Adult mouse cortical glutamatergic cell type L6b expressing Serpinb11	Endo_Tbc1d4	L6b_Serpinb11	GM14295, TBR1, SOX5, ZFP11, ZKSCAN16, ZFP300, GM10778, ZFP9, MBD4, zfp202, csde1, gatad1, klf7, klf13, hmgb1
Tasic et al. 2016	Adult mouse cortical endothelial cell expressing Tbc1d4	Adult mouse cortical microglia expressing Ctss	Endo_Tbc1d4	Micro_Ctss	EGR1, MEF2C, SALL1, ZFP825, GMEB1, MBD4, TOX4, PRKRIR, GM14403, NCOR1, zfp935, e2f1, gm14322, nfia
Tasic et al. 2016	Adult mouse cortical endothelial cell expressing Tbc1d4	Adult mouse cortical neurogliaform cell expressing Car4	Endo_Tbc1d4	Ndnf_Car4	GM14295, SUB1, TCF4, DLX5, ZFP488, CSDE1, BCL11B, ZFP605, TSHZ1, MLXIP, GM14403, gatad1, tsc22d1, klf13, hmgb1
Tasic et al. 2016	Adult mouse cortical endothelial cell expressing Tbc1d4	Adult mouse cortical neurogliaform cell expressing Cxcl14	Endo_Tbc1d4	Ndnf_Cxcl14	GM14295, TCF4, ZFP57, MAF, GM14391, TSHZ1, ZFP300, ZFP11, ZFP605, CSDE1, GM10778, zfp12, gatad1, klf13, hmgb1
Tasic et al. 2016	Adult mouse cortical endothelial cell expressing Tbc1d4	Adult mouse cortical oligodendrocyte expressing 9630013A20Rik	Endo_Tbc1d4	Oligo_96_Rik	TCF7L2, SOX10, CBFB, 5730507C01RIK, ZFP930
Tasic et al. 2016	Adult mouse cortical endothelial cell expressing Tbc1d4	Adult mouse cortical oligodendrocyte expressing Opalin	Endo_Tbc1d4	Oligo_Opalin	LITAF, CARHSP1, TOX4, tcf4
Tasic et al. 2016	Adult mouse cortical endothelial cell expressing Tbc1d4	Adult mouse cortical oligodendrocyte precursor cell expressing Pdgfra	Endo_Tbc1d4	OPC_Pdgfra	ZFP932, OLIG1, ZFP935, ZFP825, ZFP37, MYSM1, OLIG2, GM14391, ZFP780B, 2010315B03RIK, TOX4, ZFP930, YBX1, gm14326
Tasic et al. 2016	Adult mouse cortical endothelial cell expressing Tbc1d4	Adult mouse cortical Pvalb GABAergic cell expressing Cpne5	Endo_Tbc1d4	Pvalb_Cpne5	GM14295, SUB1, CREB3, DLX5, ZFP488, CSDE1, USF1, ZFP605, DNAJC2, GM10778, ZFP11, GATAD1, ZFP300, prkrir, hmgb1
Tasic et al. 2016	Adult mouse cortical endothelial cell expressing Tbc1d4	Adult mouse cortical Pvalb GABAergic cell expressing Gpx3	Endo_Tbc1d4	Pvalb_Gpx3	GM14295, MEF2C, THRB, SUB1, DLX5, CSDE1, MAF, ZFP488, GM14391, ZFP932, 2010315B03RIK, ZFP300, tsc22d1, klf13, hmgb1
Tasic et al. 2016	Adult mouse cortical endothelial cell expressing Tbc1d4	Adult mouse cortical Pvalb GABAergic cell expressing Obox3	Endo_Tbc1d4	Pvalb_Obox3	GM14295, ZFP488, ESRRG, SUB1, GM14403, ZFP799, RBPJ, ZFP605, ZFP11, zfp9, zfp12, gatad1, csde1, klf13, hmgb1
Tasic et al. 2016	Adult mouse cortical endothelial cell expressing Tbc1d4	Adult mouse cortical Pvalb GABAergic cell expressing Tacr3	Endo_Tbc1d4	Pvalb_Tacr3	GM14295, ETV1, SUB1, DLX5, MAFB, ESRRG, ZFP367, CSDE1, ZFP488, 2010315B03RIK, ZFP11, zfp113, zfp12, gatad1, hmgb1
Tasic et al. 2016	Adult mouse cortical endothelial cell expressing Tbc1d4	Adult mouse cortical Pvalb GABAergic cell expressing Tpbg	Endo_Tbc1d4	Pvalb_Tpbg	GM14295, CREB3, ETV1, TCF4, ZFP488, KLF12, GM10778, ZFP300, ZFP605, ZFP12, zfp11, gatad1, tsc22d1, klf13, hmgb1
Tasic et al. 2016	Adult mouse cortical endothelial cell expressing Tbc1d4	Adult mouse cortical Pvalb GABAergic cell expressing Wt1	Endo_Tbc1d4	Pvalb_Wt1	GM14295, CSDE1, DLX5, SUB1, ZFP367, ZFP488, GM14403, ZFP300, ZFP11, prkrir, gatad1, zfp202, sp110, tsc22d1, hmgb1
Tasic et al. 2016	Adult mouse cortical endothelial cell expressing Tbc1d4	Adult mouse cortical cell expressing Smad3	Endo_Tbc1d4	Smad3	SP8, ZFP930, MYCN, NFX1, PEG3, ZFP37, WHSC1, 2010315B03RIK, HIVEP2, GM14322, ZFP932, gm14326, zfp825, zbtb11
Tasic et al. 2016	Adult mouse cortical endothelial cell expressing Tbc1d4	Adult mouse cortical Sst GABAergic cell expressing Cbln4	Endo_Tbc1d4	Sst_Cbln4	GM14295, MEF2C, MAF, TOX, SUB1, DLX5, ZFP488, GM14391, 2010315B03RIK, ZFP605, CSDE1, GM14403, zfp266, gatad1, tsc22d1
Tasic et al. 2016	Adult mouse cortical endothelial cell expressing Tbc1d4	Adult mouse cortical Sst GABAergic cell expressing Cdk6	Endo_Tbc1d4	Sst_Cdk6	GM14295, SUB1, ZFP2, ZFP488, POU3F3, GATAD1, ZFP605, ZFP11, ZFP882, CSDE1, BBX, ZFP300, zfp12, zfp788, hmgb1
Tasic et al. 2016	Adult mouse cortical endothelial cell expressing Tbc1d4	Adult mouse cortical Sst GABAergic cell expressing Chodl	Endo_Tbc1d4	Sst_Chodl	PEG3, ZFP938, CARHSP1, RARB, KLF5, ZFP930, NFX1, WHSC1, ZFP322A, NFE2L1, 2010315B03RIK, ZFP932, gm14326, gm14322, zfp825
Tasic et al. 2016	Adult mouse cortical endothelial cell expressing Tbc1d4	Adult mouse cortical Sst GABAergic cell expressing Myh8	Endo_Tbc1d4	Sst_Myh8	GM14295, SUB1, DLX5, TCF4, MAF, POU3F3, ZFP605, ZFP11, GM14403, prkrir, zfp12, gatad1, csde1, tsc22d1, hmgb1
Tasic et al. 2016	Adult mouse cortical endothelial cell expressing Tbc1d4	Adult mouse cortical Sst GABAergic cell expressing Tacstd2	Endo_Tbc1d4	Sst_Tacstd2	GM14295, SUB1, DLX5, ZFP488, ZFP946, ZFP300, ZFP512, POU3F3, ZFP949, ZFP113, mbd4, zfp202, zfp12, csde1, hmgb1
Tasic et al. 2016	Adult mouse cortical endothelial cell expressing Tbc1d4	Adult mouse cortical Sst GABAergic cell expressing Th	Endo_Tbc1d4	Sst_Th	GM14295, ZFP57, TCF4, DLX5, ZFP300, GM10778, TTF1, GM14403, ZFP605, zfp11, mbd4, zfp788, hmgb1, tsc22d1
Tasic et al. 2016	Adult mouse cortical endothelial cell expressing Tbc1d4	Adult mouse cortical Vip GABAergic cell expressing Chat	Endo_Tbc1d4	Vip_Chat	ZFP938, PROX1, ZFP932, NFX1, ZFP825, GM14322, 2010315B03RIK, ZFP930, 5730507C01RIK, GM14326
Tasic et al. 2016	Adult mouse cortical endothelial cell expressing Tbc1d4	Adult mouse cortical Vip GABAergic cell expressing Gpc3	Endo_Tbc1d4	Vip_Gpc3	ZFP938, ZFP932, PEG3, PROX1
Tasic et al. 2016	Adult mouse cortical endothelial cell expressing Tbc1d4	Adult mouse cortical Vip GABAergic cell expressing Mybpc1	Endo_Tbc1d4	Vip_Mybpc1	SP8, PEG3, NFX1, ZFP932
Tasic et al. 2016	Adult mouse cortical endothelial cell expressing Tbc1d4	Adult mouse cortical Vip GABAergic cell expressing Parm1	Endo_Tbc1d4	Vip_Parm1	ZFP932, MYT1L, NFX1, PROX1, PEG3, CAMTA1, zfp825
Tasic et al. 2016	Adult mouse cortical endothelial cell expressing Tbc1d4	Adult mouse cortical Vip GABAergic cell expressing Sncg	Endo_Tbc1d4	Vip_Sncg	SP8, PEG3, PROX1, NR3C2, GM4724, GM14434, ZFP148, GM14326, EGR1, nr1d1
Tasic et al. 2016	Adult mouse cortical cell expressing Igtp	Adult mouse cortical astrocyte expressing Gja1	Igtp	Astro_Gja1	NFIA, POU3F2, TCF7L2, nfib
Tasic et al. 2016	Adult mouse cortical cell expressing Igtp	Adult mouse cortical endothelial cell expressing Myl9	Igtp	Endo_Myl9	ID3, ETS1, ZFP37
Tasic et al. 2016	Adult mouse cortical cell expressing Igtp	Adult mouse cortical endothelial cell expressing Tbc1d4	Igtp	Endo_Tbc1d4	ID3, ID1, ETS1, FLI1, GATA2, FOXP1, TBX3, ELK3, ARID1B, nfib
Tasic et al. 2016	Adult mouse cortical cell expressing Igtp	Adult mouse cortical glutamatergic cell type L2 expressing Ngb	Igtp	L2_Ngb	HMGB1, SUB1, BHLHE40, CSDE1, ZFP57, POU3F2, RFX3, ZFP697, GATAD1, MBD4, ZFP300, ZFP605, GM10778, ZFP11, gm14295
Tasic et al. 2016	Adult mouse cortical cell expressing Igtp	Adult mouse cortical glutamatergic cell type L2/3 expressing Ptgs2	Igtp	L2.3_Ptgs2	HMGB1, BHLHE40, KLF13, NEUROD6, CSDE1, ZFP488, SUB1, POU3F2, ZFP300, RFX3, ZFP9, FOXN2, ZFP11, gatad1, gm14295
Tasic et al. 2016	Adult mouse cortical cell expressing Igtp	Adult mouse cortical glutamatergic cell type L4 expressing Arf5	Igtp	L4_Arf5	HMGB1, RORB, ZFP488, ARNTL, TSHZ1, MBD4, ZFP9, NEUROD2, KLF13, zfp202, prkrir, gatad1, sub1, csde1, gm14295
Tasic et al. 2016	Adult mouse cortical cell expressing Igtp	Adult mouse cortical glutamatergic cell type L4 expressing Ctxn3	Igtp	L4_Ctxn3	HMGB1, RORB, ZFP488, POU3F2, CSDE1, MBD4, TSHZ1, ZFP300, gm14391, zfp12, gatad1, sub1, tcf4, tsc22d1, gm14295
Tasic et al. 2016	Adult mouse cortical cell expressing Igtp	Adult mouse cortical glutamatergic cell type L4 expressing Scnn1a	Igtp	L4_Scnn1a	HMGB1, RORB, BHLHE40, ZFP488, KLF13, MBD4, TSHZ1, CSDE1, YBX1, ZFP11, gm14391, sub1, gatad1, tsc22d1, gm14295
Tasic et al. 2016	Adult mouse cortical cell expressing Igtp	Adult mouse cortical glutamatergic cell type L5 expressing Chma6	Igtp	L5_Chrna6	FEZF2, SATB2, FOXP1, zfp932
Tasic et al. 2016	Adult mouse cortical cell expressing Igtp	Adult mouse cortical glutamatergic cell type L5 expressing Ucma	Igtp	L5_Ucma	HMGB1, MEF2C, KLF13, ZFP488, CSDE1, ZFP944, ZFP605, POU3F2, zfp11, prkrir, gatad1, sub1, tcf4, gm14295, tsc22d1
Tasic et al. 2016	Adult mouse cortical cell expressing Igtp	Adult mouse cortical glutamatergic cell type L5a expressing Batf3	Igtp	L5a_Batf3	HMGB1, ETV1, CSDE1, RORB, ESRRG, ZFP300, MBD4, ZFP937, gatad1, zfp11, gm14391, zfp12, sub1, tcf4, gm14295
Tasic et al. 2016	Adult mouse cortical cell expressing Igtp	Adult mouse cortical glutamatergic cell type L5a expressing Hsd11b1	Igtp	L5a_Hsd11b1	HMGB1, NEUROD6, BHLHE40, RORB, MBD4, KLF13, POU3F2, CSDE1, ZFP11, creb3, zfp266, gm14391, gatad1, tcf4, gm14295
Tasic et al. 2016	Adult mouse cortical cell expressing Igtp	Adult mouse cortical glutamatergic cell type L5a expressing Pde1c	Igtp	L5a_Pde1c	NEUROD6, ETV1, HMGB1, RORB, ZFP488, TBR1, GATAD1, MBD4, zfp11, gm14391, sub1, csde1, tcf4, gm14295, tsc22d1
Tasic et al. 2016	Adult mouse cortical cell expressing Igtp	Adult mouse cortical glutamatergic cell type L5a expressing Tcerg1l	Igtp	L5a_Tcerg1l	HMGB1, NEUROD6, RORB, ETV1, ZFP488, CSDE1, KLF13, MBD4, ZFP300, gm14391, gatad1, sub1, tcf4, gm14295, tsc22d1
Tasic et al. 2016	Adult mouse cortical cell expressing Igtp	Adult mouse cortical glutamatergic cell type L5b expressing Cdh13	Igtp	L5b_Cdh13	FEZF2, ARID1B, zfp37, gm14325, zfp932
Tasic et al. 2016	Adult mouse cortical cell expressing Igtp	Adult mouse cortical glutamatergic cell type L5b expressing Tph2	Igtp	L5b_Tph2	FEZF2, MEF2C, FOXP1, ARID1B, zfp938, zfp932
Tasic et al. 2016	Adult mouse cortical cell expressing Igtp	Adult mouse cortical glutamatergic cell type L6a expressing Car12	Igtp	L6a_Car12	NEUROD6, KLF13, HMGB1, ZFP488, THAP7, CSDE1, ZFP605, TTF1, ZFP300, SOX5, ZFP799, ZFP11, sub1, tcf4, gm14295
Tasic et al. 2016	Adult mouse cortical cell expressing Igtp	Adult mouse cortical glutamatergic cell type L6a expressing Mgp	Igtp	L6a_Mgp	MYT1L, FOXP2, HIVEP2, NFE2L1, arid1b, zfp938, zfp932
Tasic et al. 2016	Adult mouse cortical cell expressing Igtp	Adult mouse cortical glutamatergic cell type L6a expressing Sla	Igtp	L6a_Sla	FOXP2, FEZF2, zfp938, zfp932
Tasic et al. 2016	Adult mouse cortical cell expressing Igtp	Adult mouse cortical glutamatergic cell type L6a expressing Syt17	Igtp	L6a_Syt17	NEUROD6, HMGB1, ZFP488, CSDE1, ZFP57, ZFP9, ZFP605, MBD4, ZFP945, ZFP300, GM10778, gatad1, zfp959, sub1, gm14295
Tasic et al. 2016	Adult mouse cortical cell expressing Igtp	Adult mouse cortical glutamatergic cell type L6b expressing Rgs12	Igtp	L6b_Rgs12	POU6F2, ZFPM2, FOXP1, arid1b, mef2c, zfp932
Tasic et al. 2016	Adult mouse cortical cell expressing Igtp	Adult mouse cortical glutamatergic cell type L6b expressing Serpinb11	Igtp	L6b_Serpinb11	KLF13, HMGB1, CSDE1, KLF7, TBR1, GM10778, ZFP300, MBD4, ZFP9, SOX5, zfp11, zkscan16, zfp202, gatad1, gm14295
Tasic et al. 2016	Adult mouse cortical cell expressing Igtp	Adult mouse cortical microglia expressing Ctss	Igtp	Micro_Ctss	EGR1, FLI1, SALL1, NCOR1, GMEB1, MBD4, NFIA, TOX4, PRKRIR, E2F1, gm14403, zfp935, mef2c
Tasic et al. 2016	Adult mouse cortical cell expressing Igtp	Adult mouse cortical neurogliaform cell expressing Car4	Igtp	Ndnf_Car4	CSDE1, DLX5, SUB1, ZFP488, TSHZ1, HMGB1, ZFP605, BCL11B, MLXIP, gm14403, gatad1, klf13, tcf4, tsc22d1, gm14295
Tasic et al. 2016	Adult mouse cortical cell expressing Igtp	Adult mouse cortical neurogliaform cell expressing Cxcl14	Igtp	Ndnf_Cxcl14	ZFP57, CSDE1, HMGB1, TSHZ1, KLF13, ZFP300, GM14391, ZFP605, GM10778, zfp11, gatad1, zfp12, tcf4, maf, gm14295
Tasic et al. 2016	Adult mouse cortical cell expressing Igtp	Adult mouse cortical oligodendrocyte expressing 9630013A20Rik	Igtp	Oligo_96_Rik	TCF7L2, SOX10, CBFB
Tasic et al. 2016	Adult mouse cortical cell expressing Igtp	Adult mouse cortical oligodendrocyte expressing Opalin	Igtp	Oligo_Opalin	LITAF, CARHSP1, TOX4, tcf4
Tasic et al. 2016	Adult mouse cortical cell expressing Igtp	Adult mouse cortical oligodendrocyte precursor cell expressing Pdgfra	Igtp	OPC_Pdgfra	OLIG1, ZFP935, OLIG2, ZFP37, MYSM1, ZFP932, YBX1, GM14391, ZFP780B, tox4, nfib
Tasic et al. 2016	Adult mouse cortical cell expressing Igtp	Adult mouse cortical Pvalb GABAergic cell expressing Cpne5	Igtp	Pvalb_Cpne5	CSDE1, SUB1, GATAD1, DLX5, ZFP488, DNAJC2, USF1, ZFP605, GM10778, ZFP300, prkrir, zfp11, creb3, hmgb1, gm14295
Tasic et al. 2016	Adult mouse cortical cell expressing Igtp	Adult mouse cortical Pvalb GABAergic cell expressing Gpx3	Igtp	Pvalb_Gpx3	CSDE1, THRB, DLX5, GM14391, ZFP300, mef2c, zfp488, klf13, sub1, zfp932, hmgb1, maf, tsc22d1, gm14295
Tasic et al. 2016	Adult mouse cortical cell expressing Igtp	Adult mouse cortical Pvalb GABAergic cell expressing Obox3	Igtp	Pvalb_Obox3	ESRRG, ZFP488, RBPJ, GM14403, ZFP799, ZFP605, zfp9, gatad1, zfp11, zfp12, klf13, sub1, csde1, gm14295, hmgb1
Tasic et al. 2016	Adult mouse cortical cell expressing Igtp	Adult mouse cortical Pvalb GABAergic cell expressing Tacr3	Igtp	Pvalb_Tacr3	CSDE1, ETV1, ZFP367, ESRRG, DLX5, mafb, zfp113, gatad1, zfp11, zfp12, zfp488, sub1, hmgb1, gm14295
Tasic et al. 2016	Adult mouse cortical cell expressing Igtp	Adult mouse cortical Pvalb GABAergic cell expressing Tpbg	Igtp	Pvalb_Tpbg	ETV1, CREB3, KLF12, GM10778, ZFP300, zfp12, zfp605, zfp488, hmgb1, zfp11, gatad1, klf13, tcf4, gm14295, tsc22d1
Tasic et al. 2016	Adult mouse cortical cell expressing Igtp	Adult mouse cortical Pvalb GABAergic cell expressing Wt1	Igtp	Pvalb_Wt1	CSDE1, DLX5, ZFP367, GATAD1, GM14403, ZFP300, SP110, zfp202, prkrir, zfp488, zfp11, sub1, gm14295, hmgb1, tsc22d1
Tasic et al. 2016	Adult mouse cortical cell expressing Igtp	Adult mouse cortical cell expressing Smad3	Igtp	Smad3	SP8, HIVEP2, ARID1B, ZBTB11, WHSC1, ZFP37, zfp932
Tasic et al. 2016	Adult mouse cortical cell expressing Igtp	Adult mouse cortical Sst GABAergic cell expressing Cbln4	Igtp	Sst_Cbln4	CSDE1, DLX5, TOX, GM14391, ZFP605, ZFP488, GM14403, zfp266, gatad1, mef2c, gm14295, maf, sub1, tsc22d1
Tasic et al. 2016	Adult mouse cortical cell expressing Igtp	Adult mouse cortical Sst GABAergic cell expressing Cdk6	Igtp	Sst_Cdk6	CSDE1, GATAD1, ZFP788, POU3F3, SUB1, BBX, ZFP605, ZFP300, zfp882, zfp11, zfp488, zfp12, zfp2, hmgb1, gm14295
Tasic et al. 2016	Adult mouse cortical cell expressing Igtp	Adult mouse cortical Sst GABAergic cell expressing Chodl	Igtp	Sst_Chodl	CARHSP1, RARB, KLF5, NFE2L1, whsc1, zfp322a, zfp938, zfp932
Tasic et al. 2016	Adult mouse cortical cell expressing Igtp	Adult mouse cortical Sst GABAergic cell expressing Myh8	Igtp	Sst_Myh8	DLX5, POU3F3, GM14403, ZFP605, zfp11, prkrir, zfp12, gatad1, hmgb1, csde1, tcf4, sub1, gm14295, maf, tsc22d1
Tasic et al. 2016	Adult mouse cortical cell expressing Igtp	Adult mouse cortical Sst GABAergic cell expressing Tacstd2	Igtp	Sst_Tacstd2	GM14295, DLX5, CSDE1, ZFP949, ZFP488, ZFP300, POU3F3, ZFP512, ZFP946, ZFP202, MBD4, zfp113, zfp12, sub1, hmgb1
Tasic et al. 2016	Adult mouse cortical cell expressing Igtp	Adult mouse cortical Sst GABAergic cell expressing Th	Igtp	Sst_Th	HMGB1, ZFP57, DLX5, GM10778, ZFP300, TTF1, MBD4, gm14403, zfp605, zfp788, zfp11, tcf4, gm14295, tsc22d1
Tasic et al. 2016	Adult mouse cortical cell expressing Igtp	Adult mouse cortical Vip GABAergic cell expressing Chat	Igtp	Vip_Chat	PROX1, zfp938, zfp932
Tasic et al. 2016	Adult mouse cortical cell expressing Igtp	Adult mouse cortical Vip GABAergic cell expressing Gpc3	Igtp	Vip_Gpc3	ID3, PROX1, zfp938, zfp932
Tasic et al. 2016	Adult mouse cortical cell expressing Igtp	Adult mouse cortical Vip GABAergic cell expressing Mybpc1	Igtp	Vip_Mybpc1	SP8, ARID1B, zfp932
Tasic et al. 2016	Adult mouse cortical cell expressing Igtp	Adult mouse cortical Vip GABAergic cell expressing Parm1	Igtp	Vip_Parm1	MYT1L, PROX1, CAMTA1, ARID1B, zfp932
Tasic et al. 2016	Adult mouse cortical cell expressing Igtp	Adult mouse cortical Vip GABAergic cell expressing Sncg	Igtp	Vip_Sncg	SP8, EGR1, PROX1, NR3C2, GM4724, GM14434, ZFP148, foxp1, nr1d1
Tasic et al. 2016	Adult mouse cortical glutamatergic cell type L2 expressing Ngb	Adult mouse cortical astrocyte expressing Gja1	L2_Ngb	Astro_Gja1	NFIA, TCF7L2, NFIB
Tasic et al. 2016	Adult mouse cortical glutamatergic cell type L2 expressing Ngb	Adult mouse cortical endothelial cell expressing Myl9	L2_Ngb	Endo_Myl9	ID3, ETS1, ZFP37, GM14322
Tasic et al. 2016	Adult mouse cortical glutamatergic cell type L2 expressing Ngb	Adult mouse cortical endothelial cell expressing Tbc1d4	L2_Ngb	Endo_Tbc1d4	ID3, ID1, ETS1, FLI1, GATA2, NFIB, FOXP1, ELK3, TBX3, ARID1B
Tasic et al. 2016	Adult mouse cortical glutamatergic cell type L2 expressing Ngb	Adult mouse cortical cell expressing Igtp	L2_Ngb	Igtp	MYCN, ZFP825, GM14322, NFX1, ZFP930, SOX1, GM14326, peg3, 5730507c01rik, 2010315b03rik
Tasic et al. 2016	Adult mouse cortical glutamatergic cell type L2 expressing Ngb	Adult mouse cortical glutamatergic cell type L2/3 expressing Ptgs2	L2_Ngb	L2.3_Ptgs2	NEUROD6, foxn2, zfp9, zfp488, klf13
Tasic et al. 2016	Adult mouse cortical glutamatergic cell type L2 expressing Ngb	Adult mouse cortical glutamatergic cell type L4 expressing Arf5	L2_Ngb	L4_Arf5	RORB, ARNTL, TSHZ1, PRKRIR, NEUROD2, ZFP202, zfp9, zfp488, klf13
Tasic et al. 2016	Adult mouse cortical glutamatergic cell type L2 expressing Ngb	Adult mouse cortical glutamatergic cell type L4 expressing Ctxn3	L2_Ngb	L4_Ctxn3	RORB, TSHZ1, TCF4, zfp12, gm14391, zfp488, tsc22d1
Tasic et al. 2016	Adult mouse cortical glutamatergic cell type L2 expressing Ngb	Adult mouse cortical glutamatergic cell type L4 expressing Scnn1a	L2_Ngb	L4_Scnn1a	RORB, TSHZ1, gm14391, ybx1, zfp488, tsc22d1, klf13
Tasic et al. 2016	Adult mouse cortical glutamatergic cell type L2 expressing Ngb	Adult mouse cortical glutamatergic cell type L5 expressing Chma6	L2_Ngb	L5_Chrna6	FEZF2, SATB2, GM14322, 2010315b03rik, foxp1, zfp932
Tasic et al. 2016	Adult mouse cortical glutamatergic cell type L2 expressing Ngb	Adult mouse cortical glutamatergic cell type L5 expressing Ucma	L2_Ngb	L5_Ucma	ZFP944, tcf4, prkrir, zfp488, mef2c, klf13, tsc22d1
Tasic et al. 2016	Adult mouse cortical glutamatergic cell type L2 expressing Ngb	Adult mouse cortical glutamatergic cell type L5a expressing Batf3	L2_Ngb	L5a_Batf3	ETV1, RORB, ESRRG, zfp937, zfp12, gm14391, tcf4
Tasic et al. 2016	Adult mouse cortical glutamatergic cell type L2 expressing Ngb	Adult mouse cortical glutamatergic cell type L5a expressing Hsd11b1	L2_Ngb	L5a_Hsd11b1	NEUROD6, RORB, CREB3, TCF4, gm14391, zfp266, klf13
Tasic et al. 2016	Adult mouse cortical glutamatergic cell type L2 expressing Ngb	Adult mouse cortical glutamatergic cell type L5a expressing Pde1c	L2_Ngb	L5a_Pde1c	NEUROD6, ETV1, RORB, TBR1, TCF4, gm14391, zfp488, tsc22d1
Tasic et al. 2016	Adult mouse cortical glutamatergic cell type L2 expressing Ngb	Adult mouse cortical glutamatergic cell type L5a expressing Tcerg1l	L2_Ngb	L5a_Tcerg1l	NEUROD6, RORB, ETV1, GM14391, tcf4, zfp488, klf13, tsc22d1
Tasic et al. 2016	Adult mouse cortical glutamatergic cell type L2 expressing Ngb	Adult mouse cortical glutamatergic cell type L5b expressing Cdh13	L2_Ngb	L5b_Cdh13	FEZF2, PEG3, GM14322, NFX1, GM14325, ARID1B, 5730507c01rik, gm14326, zfp37, zfp930, 2010315b03rik, zfp825, zfp932
Tasic et al. 2016	Adult mouse cortical glutamatergic cell type L2 expressing Ngb	Adult mouse cortical glutamatergic cell type L5b expressing Tph2	L2_Ngb	L5b_Tph2	FEZF2, ZFP938, PEG3, NFX1, ZFP930, FOXP1, ARID1B, gm14326, 5730507c01rik, zfp825, 2010315b03rik, zfp932, mef2c
Tasic et al. 2016	Adult mouse cortical glutamatergic cell type L2 expressing Ngb	Adult mouse cortical glutamatergic cell type L6a expressing Car12	L2_Ngb	L6a_Car12	NEUROD6, THAP7, SOX5, ZFP799, TTF1, tcf4, zfp488, klf13
Tasic et al. 2016	Adult mouse cortical glutamatergic cell type L2 expressing Ngb	Adult mouse cortical glutamatergic cell type L6a expressing Mgp	L2_Ngb	L6a_Mgp	ZFP938, FOXP2, PEG3, HIVEP2, NFE2L1, ZFP825, 5730507C01RIK, NFX1, gm14322, gm14326, arid1b, zfp930, 2010315b03rik, myt1l, zfp932
Tasic et al. 2016	Adult mouse cortical glutamatergic cell type L2 expressing Ngb	Adult mouse cortical glutamatergic cell type L6a expressing Sla	L2_Ngb	L6a_Sla	ZFP938, FOXP2, FEZF2, ZFP825, NFX1, GM14322, gm14326, 2010315b03rik, zfp932
Tasic et al. 2016	Adult mouse cortical glutamatergic cell type L2 expressing Ngb	Adult mouse cortical glutamatergic cell type L6a expressing Syt17	L2_Ngb	L6a_Syt17	NEUROD6, ZFP488, ZFP945, ZFP9, zfp959
Tasic et al. 2016	Adult mouse cortical glutamatergic cell type L2 expressing Ngb	Adult mouse cortical glutamatergic cell type L6b expressing Rgs12	L2_Ngb	L6b_Rgs12	POU6F2, PEG3, ZFPM2, NFX1, arid1b, 5730507c01rik, foxp1, gm14326, zfp825, zfp932, mef2c
Tasic et al. 2016	Adult mouse cortical glutamatergic cell type L2 expressing Ngb	Adult mouse cortical glutamatergic cell type L6b expressing Serpinb11	L2_Ngb	L6b_Serpinb11	TBR1, SOX5, ZKSCAN16, zfp202, zfp9, klf13, klf7
Tasic et al. 2016	Adult mouse cortical glutamatergic cell type L2 expressing Ngb	Adult mouse cortical microglia expressing Ctss	L2_Ngb	Micro_Ctss	EGR1, FLI1, SALL1, ZFP825, NFIA, GMEB1, NCOR1, TOX4, PRKRIR, GM14403, gm14322, e2f1, zfp935, mef2c
Tasic et al. 2016	Adult mouse cortical glutamatergic cell type L2 expressing Ngb	Adult mouse cortical neurogliaform cell expressing Car4	L2_Ngb	Ndnf_Car4	TCF4, DLX5, TSC22D1, BCL11B, TSHZ1, gm14403, mlxip, zfp488, klf13
Tasic et al. 2016	Adult mouse cortical glutamatergic cell type L2 expressing Ngb	Adult mouse cortical neurogliaform cell expressing Cxcl14	L2_Ngb	Ndnf_Cxcl14	TCF4, MAF, TSHZ1, GM14391, zfp12, klf13
Tasic et al. 2016	Adult mouse cortical glutamatergic cell type L2 expressing Ngb	Adult mouse cortical oligodendrocyte expressing 9630013A20Rik	L2_Ngb	Oligo_96_Rik	TCF7L2, SOX10, CBFB, 5730507c01rik, zfp930
Tasic et al. 2016	Adult mouse cortical glutamatergic cell type L2 expressing Ngb	Adult mouse cortical oligodendrocyte expressing Opalin	L2_Ngb	Oligo_Opalin	LITAF, CARHSP1, TOX4, tcf4
Tasic et al. 2016	Adult mouse cortical glutamatergic cell type L2 expressing Ngb	Adult mouse cortical oligodendrocyte precursor cell expressing Pdgfra	L2_Ngb	OPC_Pdgfra	OLIG1, ZFP825, ZFP935, ZFP932, OLIG2, ZFP37, MYSM1, GM14391, YBX1, zfp780b, tox4, nfib, gm14326, 2010315b03rik, zfp930
Tasic et al. 2016	Adult mouse cortical glutamatergic cell type L2 expressing Ngb	Adult mouse cortical Pvalb GABAergic cell expressing Cpne5	L2_Ngb	Pvalb_Cpne5	DLX5, CREB3, PRKRIR, dnajc2, usf1, zfp488
Tasic et al. 2016	Adult mouse cortical glutamatergic cell type L2 expressing Ngb	Adult mouse cortical Pvalb GABAergic cell expressing Gpx3	L2_Ngb	Pvalb_Gpx3	DLX5, MAF, GM14391, 2010315b03rik, thrb, zfp488, zfp932, tsc22d1, mef2c, klf13
Tasic et al. 2016	Adult mouse cortical glutamatergic cell type L2 expressing Ngb	Adult mouse cortical Pvalb GABAergic cell expressing Obox3	L2_Ngb	Pvalb_Obox3	ESRRG, RBPJ, GM14403, ZFP799, zfp12, zfp9, zfp488, klf13
Tasic et al. 2016	Adult mouse cortical glutamatergic cell type L2 expressing Ngb	Adult mouse cortical Pvalb GABAergic cell expressing Tacr3	L2_Ngb	Pvalb_Tacr3	DLX5, ETV1, MAFB, ESRRG, ZFP367, zfp113, zfp12, 2010315b03rik, zfp488
Tasic et al. 2016	Adult mouse cortical glutamatergic cell type L2 expressing Ngb	Adult mouse cortical Pvalb GABAergic cell expressing Tpbg	L2_Ngb	Pvalb_Tpbg	CREB3, TCF4, ETV1, KLF12, ZFP12, tsc22d1, zfp488, klf13
Tasic et al. 2016	Adult mouse cortical glutamatergic cell type L2 expressing Ngb	Adult mouse cortical Pvalb GABAergic cell expressing Wt1	L2_Ngb	Pvalb_Wt1	DLX5, ZFP367, GM14403, zfp202, prkrir, sp110, zfp488, tsc22d1
Tasic et al. 2016	Adult mouse cortical glutamatergic cell type L2 expressing Ngb	Adult mouse cortical cell expressing Smad3	L2_Ngb	Smad3	SP8, MYCN, PEG3, GM14322, ZFP825, ZFP930, NFX1, HIVEP2, ARID1B, WHSC1, zfp37, 2010315b03rik, gm14326, zbtb11, zfp932
Tasic et al. 2016	Adult mouse cortical glutamatergic cell type L2 expressing Ngb	Adult mouse cortical Sst GABAergic cell expressing Cbln4	L2_Ngb	Sst_Cbln4	MAF, TOX, DLX5, GM14391, GM14403, 2010315b03rik, zfp266, zfp488, tsc22d1, mef2c
Tasic et al. 2016	Adult mouse cortical glutamatergic cell type L2 expressing Ngb	Adult mouse cortical Sst GABAergic cell expressing Cdk6	L2_Ngb	Sst_Cdk6	ZFP788, ZFP2, POU3F3, BBX, ZFP882, zfp12, zfp488
Tasic et al. 2016	Adult mouse cortical glutamatergic cell type L2 expressing Ngb	Adult mouse cortical Sst GABAergic cell expressing Chodl	L2_Ngb	Sst_Chodl	PEG3, CARHSP1, RARB, ZFP938, KLF5, NFE2L1, gm14322, whsc1, nfx1, zfp930, gm14326, zfp322a, zfp825, 2010315b03rik, zfp932
Tasic et al. 2016	Adult mouse cortical glutamatergic cell type L2 expressing Ngb	Adult mouse cortical Sst GABAergic cell expressing Myh8	L2_Ngb	Sst_Myh8	TCF4, DLX5, MAF, GM14403, POU3F3, prkrir, zfp12, tsc22d1
Tasic et al. 2016	Adult mouse cortical glutamatergic cell type L2 expressing Ngb	Adult mouse cortical Sst GABAergic cell expressing Tacstd2	L2_Ngb	Sst_Tacstd2	DLX5, ZFP949, POU3F3, ZFP946, ZFP512, ZFP202, ZFP113, zfp12, zfp488
Tasic et al. 2016	Adult mouse cortical glutamatergic cell type L2 expressing Ngb	Adult mouse cortical Sst GABAergic cell expressing Th	L2_Ngb	Sst_Th	TCF4, DLX5, ZFP788, GM14403, ttf1, tsc22d1
Tasic et al. 2016	Adult mouse cortical glutamatergic cell type L2 expressing Ngb	Adult mouse cortical Vip GABAergic cell expressing Chat	L2_Ngb	Vip_Chat	ZFP938, PROX1, ZFP825, GM14322, NFX1, 5730507C01RIK, GM14326, zfp930, 2010315b03rik, zfp932
Tasic et al. 2016	Adult mouse cortical glutamatergic cell type L2 expressing Ngb	Adult mouse cortical Vip GABAergic cell expressing Gpc3	L2_Ngb	Vip_Gpc3	ID3, PEG3, ZFP938, PROX1, zfp932
Tasic et al. 2016	Adult mouse cortical glutamatergic cell type L2 expressing Ngb	Adult mouse cortical Vip GABAergic cell expressing Mybpc1	L2_Ngb	Vip_Mybpc1	SP8, PEG3, NFX1, ARID1B, zfp932
Tasic et al. 2016	Adult mouse cortical glutamatergic cell type L2 expressing Ngb	Adult mouse cortical Vip GABAergic cell expressing Parm1	L2_Ngb	Vip_Parm1	PROX1, PEG3, NFX1, ARID1B, ZFP825, camta1, myt1l, zfp932
Tasic et al. 2016	Adult mouse cortical glutamatergic cell type L2 expressing Ngb	Adult mouse cortical Vip GABAergic cell expressing Sncg	L2_Ngb	Vip_Sncg	SP8, PEG3, PROX1, NR3C2, GM4724, GM14434, ZFP148, EGR1, gm14326, foxp1, nr1d1
Tasic et al. 2016	Adult mouse cortical glutamatergic cell type L2/3 expressing Ptgs2	Adult mouse cortical astrocyte expressing Gja1	L2.3_Ptgs2	Astro_Gja1	NFIA, NFIB, TCF7L2
Tasic et al. 2016	Adult mouse cortical glutamatergic cell type L2/3 expressing Ptgs2	Adult mouse cortical endothelial cell expressing Myl9	L2.3_Ptgs2	Endo_Myl9	ID3, ETS1, ZFP37, GM14322
Tasic et al. 2016	Adult mouse cortical glutamatergic cell type L2/3 expressing Ptgs2	Adult mouse cortical endothelial cell expressing Tbc1d4	L2.3_Ptgs2	Endo_Tbc1d4	ID3, ID1, ETS1, FLI1, NFIB, GATA2, FOXP1, ELK3, TBX3, ARID1B
Tasic et al. 2016	Adult mouse cortical glutamatergic cell type L2/3 expressing Ptgs2	Adult mouse cortical cell expressing Igtp	L2.3_Ptgs2	Igtp	MYCN, ZFP825, ZFP930, GM14322, SOX1, NFX1, GM14326, 5730507c01rik, peg3, 2010315b03rik
Tasic et al. 2016	Adult mouse cortical glutamatergic cell type L2/3 expressing Ptgs2	Adult mouse cortical glutamatergic cell type L2 expressing Ngb	L2.3_Ptgs2	L2_Ngb	ZFP57, MBD4, ZFP605, ZFP697, gm10778
Tasic et al. 2016	Adult mouse cortical glutamatergic cell type L2/3 expressing Ptgs2	Adult mouse cortical glutamatergic cell type L4 expressing Arf5	L2.3_Ptgs2	L4_Arf5	RORB, TSHZ1, MBD4, ARNTL, PRKRIR, NEUROD2, ZFP202
Tasic et al. 2016	Adult mouse cortical glutamatergic cell type L2/3 expressing Ptgs2	Adult mouse cortical glutamatergic cell type L4 expressing Ctxn3	L2.3_Ptgs2	L4_Ctxn3	RORB, TCF4, MBD4, TSHZ1, GM14391, ZFP12, tsc22d1
Tasic et al. 2016	Adult mouse cortical glutamatergic cell type L2/3 expressing Ptgs2	Adult mouse cortical glutamatergic cell type L4 expressing Scnn1a	L2.3_Ptgs2	L4_Scnn1a	RORB, MBD4, TSHZ1, YBX1, gm14391, tsc22d1
Tasic et al. 2016	Adult mouse cortical glutamatergic cell type L2/3 expressing Ptgs2	Adult mouse cortical glutamatergic cell type L5 expressing Chma6	L2.3_Ptgs2	L5_Chrna6	FEZF2, ZFP932, 2010315B03RIK, GM14322, satb2, foxp1
Tasic et al. 2016	Adult mouse cortical glutamatergic cell type L2/3 expressing Ptgs2	Adult mouse cortical glutamatergic cell type L5 expressing Ucma	L2.3_Ptgs2	L5_Ucma	TCF4, ZFP944, ZFP605, prkrir, mef2c, tsc22d1
Tasic et al. 2016	Adult mouse cortical glutamatergic cell type L2/3 expressing Ptgs2	Adult mouse cortical glutamatergic cell type L5a expressing Batf3	L2.3_Ptgs2	L5a_Batf3	ETV1, RORB, ESRRG, TCF4, MBD4, ZFP937, gm14391, zfp12
Tasic et al. 2016	Adult mouse cortical glutamatergic cell type L2/3 expressing Ptgs2	Adult mouse cortical glutamatergic cell type L5a expressing Hsd11b1	L2.3_Ptgs2	L5a_Hsd11b1	RORB, CREB3, MBD4, TCF4, zfp266, gm14391
Tasic et al. 2016	Adult mouse cortical glutamatergic cell type L2/3 expressing Ptgs2	Adult mouse cortical glutamatergic cell type L5a expressing Pde1c	L2.3_Ptgs2	L5a_Pde1c	ETV1, RORB, TCF4, TBR1, MBD4, gm14391, tsc22d1
Tasic et al. 2016	Adult mouse cortical glutamatergic cell type L2/3 expressing Ptgs2	Adult mouse cortical glutamatergic cell type L5a expressing Tcerg1l	L2.3_Ptgs2	L5a_Tcerg1l	RORB, ETV1, MBD4, TCF4, GM14391, tsc22d1
Tasic et al. 2016	Adult mouse cortical glutamatergic cell type L2/3 expressing Ptgs2	Adult mouse cortical glutamatergic cell type L5b expressing Cdh13	L2.3_Ptgs2	L5b_Cdh13	FEZF2, PEG3, ZFP37, GM14322, GM14325, ARID1B, zfp930, gm14326, 5730507c01rik, zfp932, nfx1, 2010315b03rik, zfp825
Tasic et al. 2016	Adult mouse cortical glutamatergic cell type L2/3 expressing Ptgs2	Adult mouse cortical glutamatergic cell type L5b expressing Tph2	L2.3_Ptgs2	L5b_Tph2	FEZF2, ZFP932, PEG3, ZFP938, ZFP930, ARID1B, GM14326, 5730507c01rik, zfp825, nfx1, 2010315b03rik, foxp1, mef2c
Tasic et al. 2016	Adult mouse cortical glutamatergic cell type L2/3 expressing Ptgs2	Adult mouse cortical glutamatergic cell type L6a expressing Car12	L2.3_Ptgs2	L6a_Car12	THAP7, SOX5, ZFP605, ZFP799, TTF1, tcf4
Tasic et al. 2016	Adult mouse cortical glutamatergic cell type L2/3 expressing Ptgs2	Adult mouse cortical glutamatergic cell type L6a expressing Mgp	L2.3_Ptgs2	L6a_Mgp	FOXP2, ZFP938, MYT1L, ZFP825, 5730507C01RIK, ZFP930, GM14326, PEG3, zfp932, nfe2l1, hivep2, 2010315b03rik, arid1b, gm14322, nfx1
Tasic et al. 2016	Adult mouse cortical glutamatergic cell type L2/3 expressing Ptgs2	Adult mouse cortical glutamatergic cell type L6a expressing Sla	L2.3_Ptgs2	L6a_Sla	ZFP932, FOXP2, FEZF2, ZFP938, ZFP825, 2010315B03RIK, gm14326, gm14322, nfx1
Tasic et al. 2016	Adult mouse cortical glutamatergic cell type L2/3 expressing Ptgs2	Adult mouse cortical glutamatergic cell type L6a expressing Syt17	L2.3_Ptgs2	L6a_Syt17	ZFP605, MBD4, ZFP57, GM10778, zfp945, zfp959
Tasic et al. 2016	Adult mouse cortical glutamatergic cell type L2/3 expressing Ptgs2	Adult mouse cortical glutamatergic cell type L6b expressing Rgs12	L2.3_Ptgs2	L6b_Rgs12	ZFP932, POU6F2, ZFPM2, PEG3, arid1b, 5730507c01rik, nfx1, gm14326, foxp1, zfp825, mef2c
Tasic et al. 2016	Adult mouse cortical glutamatergic cell type L2/3 expressing Ptgs2	Adult mouse cortical glutamatergic cell type L6b expressing Serpinb11	L2.3_Ptgs2	L6b_Serpinb11	SOX5, TBR1, ZKSCAN16, GM10778, KLF7, mbd4, zfp202
Tasic et al. 2016	Adult mouse cortical glutamatergic cell type L2/3 expressing Ptgs2	Adult mouse cortical microglia expressing Ctss	L2.3_Ptgs2	Micro_Ctss	EGR1, FLI1, ZFP825, SALL1, NFIA, NCOR1, GMEB1, MBD4, PRKRIR, TOX4, GM14403, gm14322, e2f1, zfp935, mef2c
Tasic et al. 2016	Adult mouse cortical glutamatergic cell type L2/3 expressing Ptgs2	Adult mouse cortical neurogliaform cell expressing Car4	L2.3_Ptgs2	Ndnf_Car4	TSC22D1, TCF4, DLX5, BCL11B, TSHZ1, ZFP605, mlxip, gm14403
Tasic et al. 2016	Adult mouse cortical glutamatergic cell type L2/3 expressing Ptgs2	Adult mouse cortical neurogliaform cell expressing Cxcl14	L2.3_Ptgs2	Ndnf_Cxcl14	TCF4, MAF, ZFP57, TSHZ1, GM14391, zfp605, zfp12, gm10778
Tasic et al. 2016	Adult mouse cortical glutamatergic cell type L2/3 expressing Ptgs2	Adult mouse cortical oligodendrocyte expressing 9630013A20Rik	L2.3_Ptgs2	Oligo_96_Rik	TCF7L2, SOX10, CBFB, 5730507c01rik, zfp930
Tasic et al. 2016	Adult mouse cortical glutamatergic cell type L2/3 expressing Ptgs2	Adult mouse cortical oligodendrocyte expressing Opalin	L2.3_Ptgs2	Oligo_Opalin	LITAF, CARHSP1, tox4, tcf4
Tasic et al. 2016	Adult mouse cortical glutamatergic cell type L2/3 expressing Ptgs2	Adult mouse cortical oligodendrocyte precursor cell expressing Pdgfra	L2.3_Ptgs2	OPC_Pdgfra	ZFP932, OLIG1, ZFP825, ZFP935, ZFP37, OLIG2, NFIB, MYSM1, YBX1, GM14391, ZFP780B, gm14326, zfp930, tox4, 2010315b03rik
Tasic et al. 2016	Adult mouse cortical glutamatergic cell type L2/3 expressing Ptgs2	Adult mouse cortical Pvalb GABAergic cell expressing Cpne5	L2.3_Ptgs2	Pvalb_Cpne5	DLX5, CREB3, PRKRIR, ZFP605, USF1, GM10778, DNAJC2
Tasic et al. 2016	Adult mouse cortical glutamatergic cell type L2/3 expressing Ptgs2	Adult mouse cortical Pvalb GABAergic cell expressing Gpx3	L2.3_Ptgs2	Pvalb_Gpx3	DLX5, MAF, GM14391, 2010315b03rik, zfp932, thrb, tsc22d1, mef2c
Tasic et al. 2016	Adult mouse cortical glutamatergic cell type L2/3 expressing Ptgs2	Adult mouse cortical Pvalb GABAergic cell expressing Obox3	L2.3_Ptgs2	Pvalb_Obox3	ESRRG, GM14403, RBPJ, ZFP799, zfp605, zfp12
Tasic et al. 2016	Adult mouse cortical glutamatergic cell type L2/3 expressing Ptgs2	Adult mouse cortical Pvalb GABAergic cell expressing Tacr3	L2.3_Ptgs2	Pvalb_Tacr3	ETV1, DLX5, MAFB, ESRRG, ZFP367, zfp113, zfp12, 2010315b03rik
Tasic et al. 2016	Adult mouse cortical glutamatergic cell type L2/3 expressing Ptgs2	Adult mouse cortical Pvalb GABAergic cell expressing Tpbg	L2.3_Ptgs2	Pvalb_Tpbg	CREB3, TCF4, ETV1, KLF12, GM10778, ZFP12, zfp605, tsc22d1
Tasic et al. 2016	Adult mouse cortical glutamatergic cell type L2/3 expressing Ptgs2	Adult mouse cortical Pvalb GABAergic cell expressing Wt1	L2.3_Ptgs2	Pvalb_Wt1	DLX5, ZFP367, PRKRIR, GM14403, zfp202, sp110, tsc22d1
Tasic et al. 2016	Adult mouse cortical glutamatergic cell type L2/3 expressing Ptgs2	Adult mouse cortical cell expressing Smad3	L2.3_Ptgs2	Smad3	SP8, MYCN, ZFP930, ZFP825, GM14322, PEG3, ZFP37, WHSC1, ARID1B, 2010315B03RIK, NFX1, hivep2, gm14326, zbtb11, zfp932
Tasic et al. 2016	Adult mouse cortical glutamatergic cell type L2/3 expressing Ptgs2	Adult mouse cortical Sst GABAergic cell expressing Cbln4	L2.3_Ptgs2	Sst_Cbln4	MAF, TOX, DLX5, GM14391, GM14403, ZFP605, zfp266, 2010315b03rik, tsc22d1, mef2c
Tasic et al. 2016	Adult mouse cortical glutamatergic cell type L2/3 expressing Ptgs2	Adult mouse cortical Sst GABAergic cell expressing Cdk6	L2.3_Ptgs2	Sst_Cdk6	ZFP2, ZFP788, POU3F3, BBX, ZFP605, zfp882, zfp12
Tasic et al. 2016	Adult mouse cortical glutamatergic cell type L2/3 expressing Ptgs2	Adult mouse cortical Sst GABAergic cell expressing Chodl	L2.3_Ptgs2	Sst_Chodl	CARHSP1, PEG3, KLF5, RARB, NFE2L1, zfp930, zfp322a, whsc1, gm14322, gm14326, zfp938, 2010315b03rik, zfp825, zfp932, nfx1
Tasic et al. 2016	Adult mouse cortical glutamatergic cell type L2/3 expressing Ptgs2	Adult mouse cortical Sst GABAergic cell expressing Myh8	L2.3_Ptgs2	Sst_Myh8	TCF4, DLX5, MAF, GM14403, POU3F3, PRKRIR, ZFP605, zfp12, tsc22d1
Tasic et al. 2016	Adult mouse cortical glutamatergic cell type L2/3 expressing Ptgs2	Adult mouse cortical Sst GABAergic cell expressing Tacstd2	L2.3_Ptgs2	Sst_Tacstd2	DLX5, ZFP946, ZFP512, POU3F3, ZFP949, ZFP202, zfp113, mbd4, zfp12
Tasic et al. 2016	Adult mouse cortical glutamatergic cell type L2/3 expressing Ptgs2	Adult mouse cortical Sst GABAergic cell expressing Th	L2.3_Ptgs2	Sst_Th	TCF4, DLX5, ZFP57, ZFP788, gm14403, ttf1, gm10778, mbd4, zfp605, tsc22d1
Tasic et al. 2016	Adult mouse cortical glutamatergic cell type L2/3 expressing Ptgs2	Adult mouse cortical Vip GABAergic cell expressing Chat	L2.3_Ptgs2	Vip_Chat	PROX1, ZFP825, ZFP938, ZFP932, GM14322, NFX1, ZFP930, GM14326, 5730507C01RIK, 2010315B03RIK
Tasic et al. 2016	Adult mouse cortical glutamatergic cell type L2/3 expressing Ptgs2	Adult mouse cortical Vip GABAergic cell expressing Gpc3	L2.3_Ptgs2	Vip_Gpc3	ID3, ZFP932, PROX1, PEG3, ZFP938
Tasic et al. 2016	Adult mouse cortical glutamatergic cell type L2/3 expressing Ptgs2	Adult mouse cortical Vip GABAergic cell expressing Mybpc1	L2.3_Ptgs2	Vip_Mybpc1	SP8, PEG3, arid1b, nfx1, zfp932
Tasic et al. 2016	Adult mouse cortical glutamatergic cell type L2/3 expressing Ptgs2	Adult mouse cortical Vip GABAergic cell expressing Parm1	L2.3_Ptgs2	Vip_Parm1	ZFP932, PROX1, PEG3, NFX1, MYT1L, CAMTA1, ZFP825, ARID1B
Tasic et al. 2016	Adult mouse cortical glutamatergic cell type L2/3 expressing Ptgs2	Adult mouse cortical Vip GABAergic cell expressing Sncg	L2.3_Ptgs2	Vip_Sncg	SP8, PEG3, PROX1, NR3C2, NR1D1, GM4724, GM14434, gm14326, zfp148, foxp1, egr1
Tasic et al. 2016	Adult mouse cortical glutamatergic cell type L4 expressing Arf5	Adult mouse cortical astrocyte expressing Gja1	L4_Arf5	Astro_Gja1	NFIA, NFIB, TCF7L2, POU3F2
Tasic et al. 2016	Adult mouse cortical glutamatergic cell type L4 expressing Arf5	Adult mouse cortical endothelial cell expressing Myl9	L4_Arf5	Endo_Myl9	ID3, ETS1, ZFP37, GM14322
Tasic et al. 2016	Adult mouse cortical glutamatergic cell type L4 expressing Arf5	Adult mouse cortical endothelial cell expressing Tbc1d4	L4_Arf5	Endo_Tbc1d4	ID3, ID1, ETS1, FLI1, NFIB, GATA2, TBX3, ELK3, arid1b, foxp1
Tasic et al. 2016	Adult mouse cortical glutamatergic cell type L4 expressing Arf5	Adult mouse cortical cell expressing Igtp	L4_Arf5	Igtp	ZFP825, MYCN, NFX1, GM14322, ZFP930, SOX1, GM14326, 5730507C01RIK, 2010315b03rik, peg3
Tasic et al. 2016	Adult mouse cortical glutamatergic cell type L4 expressing Arf5	Adult mouse cortical glutamatergic cell type L2 expressing Ngb	L4_Arf5	L2_Ngb	ZFP57, RFX3, POU3F2, ZFP697, ZFP11, ZFP300, ZFP605, gm10778, bhlhe40
Tasic et al. 2016	Adult mouse cortical glutamatergic cell type L4 expressing Arf5	Adult mouse cortical glutamatergic cell type L2/3 expressing Ptgs2	L4_Arf5	L2.3_Ptgs2	ZFP11, POU3F2, FOXN2, RFX3, ZFP300, bhlhe40, neurod6
Tasic et al. 2016	Adult mouse cortical glutamatergic cell type L4 expressing Arf5	Adult mouse cortical glutamatergic cell type L4 expressing Ctxn3	L4_Arf5	L4_Ctxn3	TSC22D1, POU3F2, GM14391, ZFP300, zfp12, tcf4
Tasic et al. 2016	Adult mouse cortical glutamatergic cell type L4 expressing Arf5	Adult mouse cortical glutamatergic cell type L4 expressing Scnn1a	L4_Arf5	L4_Scnn1a	BHLHE40, TSC22D1, GM14391, ZFP11, ybx1
Tasic et al. 2016	Adult mouse cortical glutamatergic cell type L4 expressing Arf5	Adult mouse cortical glutamatergic cell type L5 expressing Chma6	L4_Arf5	L5_Chrna6	ZFP932, FEZF2, 2010315B03RIK, GM14322, satb2, foxp1
Tasic et al. 2016	Adult mouse cortical glutamatergic cell type L4 expressing Arf5	Adult mouse cortical glutamatergic cell type L5 expressing Ucma	L4_Arf5	L5_Ucma	ZFP944, ZFP605, ZFP11, pou3f2, tcf4, tsc22d1, mef2c
Tasic et al. 2016	Adult mouse cortical glutamatergic cell type L4 expressing Arf5	Adult mouse cortical glutamatergic cell type L5a expressing Batf3	L4_Arf5	L5a_Batf3	ETV1, ESRRG, GM14391, ZFP11, zfp300, zfp937, zfp12, tcf4
Tasic et al. 2016	Adult mouse cortical glutamatergic cell type L4 expressing Arf5	Adult mouse cortical glutamatergic cell type L5a expressing Hsd11b1	L4_Arf5	L5a_Hsd11b1	CREB3, ZFP266, ZFP11, NEUROD6, bhlhe40, pou3f2, gm14391, tcf4
Tasic et al. 2016	Adult mouse cortical glutamatergic cell type L4 expressing Arf5	Adult mouse cortical glutamatergic cell type L5a expressing Pde1c	L4_Arf5	L5a_Pde1c	ETV1, NEUROD6, TBR1, TCF4, gm14391, zfp11, tsc22d1
Tasic et al. 2016	Adult mouse cortical glutamatergic cell type L4 expressing Arf5	Adult mouse cortical glutamatergic cell type L5a expressing Tcerg1l	L4_Arf5	L5a_Tcerg1l	ETV1, NEUROD6, GM14391, TSC22D1, zfp300, tcf4
Tasic et al. 2016	Adult mouse cortical glutamatergic cell type L4 expressing Arf5	Adult mouse cortical glutamatergic cell type L5b expressing Cdh13	L4_Arf5	L5b_Cdh13	FEZF2, ZFP932, PEG3, NFX1, ZFP37, GM14322, 5730507C01RIK, GM14325, GM14326, 2010315b03rik, zfp930, arid1b, zfp825
Tasic et al. 2016	Adult mouse cortical glutamatergic cell type L4 expressing Arf5	Adult mouse cortical glutamatergic cell type L5b expressing Tph2	L4_Arf5	L5b_Tph2	FEZF2, ZFP932, ZFP938, PEG3, ZFP930, NFX1, GM14326, 5730507C01RIK, 2010315b03rik, zfp825, arid1b, foxp1, mef2c
Tasic et al. 2016	Adult mouse cortical glutamatergic cell type L4 expressing Arf5	Adult mouse cortical glutamatergic cell type L6a expressing Car12	L4_Arf5	L6a_Car12	THAP7, SOX5, ZFP11, ZFP605, ZFP799, TTF1, ZFP300, neurod6, tcf4
Tasic et al. 2016	Adult mouse cortical glutamatergic cell type L4 expressing Arf5	Adult mouse cortical glutamatergic cell type L6a expressing Mgp	L4_Arf5	L6a_Mgp	ZFP938, FOXP2, ZFP932, MYT1L, ZFP825, 5730507C01RIK, 2010315B03RIK, PEG3, GM14326, NFX1, zfp930, gm14322, nfe2l1, arid1b, hivep2
Tasic et al. 2016	Adult mouse cortical glutamatergic cell type L4 expressing Arf5	Adult mouse cortical glutamatergic cell type L6a expressing Sla	L4_Arf5	L6a_Sla	ZFP932, FOXP2, FEZF2, ZFP938, ZFP825, 2010315B03RIK, NFX1, GM14326, gm14322
Tasic et al. 2016	Adult mouse cortical glutamatergic cell type L4 expressing Arf5	Adult mouse cortical glutamatergic cell type L6a expressing Syt17	L4_Arf5	L6a_Syt17	NEUROD6, ZFP57, ZFP605, ZFP945, GM10778, ZFP959, zfp300
Tasic et al. 2016	Adult mouse cortical glutamatergic cell type L4 expressing Arf5	Adult mouse cortical glutamatergic cell type L6b expressing Rgs12	L4_Arf5	L6b_Rgs12	ZFP932, POU6F2, ZFPM2, PEG3, NFX1, 5730507c01rik, gm14326, arid1b, zfp825, foxp1, mef2c
Tasic et al. 2016	Adult mouse cortical glutamatergic cell type L4 expressing Arf5	Adult mouse cortical glutamatergic cell type L6b expressing Serpinb11	L4_Arf5	L6b_Serpinb11	SOX5, ZKSCAN16, ZFP11, GM10778, KLF7, zfp300, tbr1
Tasic et al. 2016	Adult mouse cortical glutamatergic cell type L4 expressing Arf5	Adult mouse cortical microglia expressing Ctss	L4_Arf5	Micro_Ctss	EGR1, FLI1, ZFP825, SALL1, NFIA, GMEB1, NCOR1, TOX4, gm14403, e2f1, gm14322, zfp935, mef2c
Tasic et al. 2016	Adult mouse cortical glutamatergic cell type L4 expressing Arf5	Adult mouse cortical neurogliaform cell expressing Car4	L4_Arf5	Ndnf_Car4	TSC22D1, DLX5, TCF4, BCL11B, ZFP605, gm14403, mlxip
Tasic et al. 2016	Adult mouse cortical glutamatergic cell type L4 expressing Arf5	Adult mouse cortical neurogliaform cell expressing Cxcl14	L4_Arf5	Ndnf_Cxcl14	TCF4, ZFP57, MAF, GM14391, ZFP11, ZFP300, zfp605, gm10778, zfp12
Tasic et al. 2016	Adult mouse cortical glutamatergic cell type L4 expressing Arf5	Adult mouse cortical oligodendrocyte expressing 9630013A20Rik	L4_Arf5	Oligo_96_Rik	TCF7L2, SOX10, CBFB, 5730507C01RIK, zfp930
Tasic et al. 2016	Adult mouse cortical glutamatergic cell type L4 expressing Arf5	Adult mouse cortical oligodendrocyte expressing Opalin	L4_Arf5	Oligo_Opalin	LITAF, CARHSP1, TOX4, tcf4
Tasic et al. 2016	Adult mouse cortical glutamatergic cell type L4 expressing Arf5	Adult mouse cortical oligodendrocyte precursor cell expressing Pdgfra	L4_Arf5	OPC_Pdgfra	ZFP932, OLIG1, ZFP825, ZFP935, NFIB, OLIG2, ZFP37, MYSM1, GM14391, YBX1, ZFP780B, tox4, gm14326, 2010315b03rik, zfp930
Tasic et al. 2016	Adult mouse cortical glutamatergic cell type L4 expressing Arf5	Adult mouse cortical Pvalb GABAergic cell expressing Cpne5	L4_Arf5	Pvalb_Cpne5	DLX5, CREB3, DNAJC2, ZFP605, GM10778, ZFP11, zfp300, usf1
Tasic et al. 2016	Adult mouse cortical glutamatergic cell type L4 expressing Arf5	Adult mouse cortical Pvalb GABAergic cell expressing Gpx3	L4_Arf5	Pvalb_Gpx3	DLX5, TSC22D1, MAF, GM14391, ZFP932, 2010315B03RIK, zfp300, thrb, mef2c
Tasic et al. 2016	Adult mouse cortical glutamatergic cell type L4 expressing Arf5	Adult mouse cortical Pvalb GABAergic cell expressing Obox3	L4_Arf5	Pvalb_Obox3	ESRRG, GM14403, RBPJ, ZFP799, zfp605, zfp11, zfp12
Tasic et al. 2016	Adult mouse cortical glutamatergic cell type L4 expressing Arf5	Adult mouse cortical Pvalb GABAergic cell expressing Tacr3	L4_Arf5	Pvalb_Tacr3	ETV1, DLX5, MAFB, ESRRG, ZFP367, zfp113, zfp11, 2010315b03rik, zfp12
Tasic et al. 2016	Adult mouse cortical glutamatergic cell type L4 expressing Arf5	Adult mouse cortical Pvalb GABAergic cell expressing Tpbg	L4_Arf5	Pvalb_Tpbg	CREB3, ETV1, TSC22D1, TCF4, KLF12, GM10778, zfp12, zfp605, zfp300, zfp11
Tasic et al. 2016	Adult mouse cortical glutamatergic cell type L4 expressing Arf5	Adult mouse cortical Pvalb GABAergic cell expressing Wt1	L4_Arf5	Pvalb_Wt1	DLX5, TSC22D1, ZFP367, GM14403, zfp11, zfp300, sp110
Tasic et al. 2016	Adult mouse cortical glutamatergic cell type L4 expressing Arf5	Adult mouse cortical cell expressing Smad3	L4_Arf5	Smad3	SP8, MYCN, ZFP825, ZFP930, PEG3, NFX1, GM14322, 2010315B03RIK, ZFP37, ZFP932, arid1b, gm14326, zbtb11, whsc1, hivep2
Tasic et al. 2016	Adult mouse cortical glutamatergic cell type L4 expressing Arf5	Adult mouse cortical Sst GABAergic cell expressing Cbln4	L4_Arf5	Sst_Cbln4	MAF, TOX, DLX5, GM14391, ZFP266, ZFP605, 2010315B03RIK, GM14403, tsc22d1, mef2c
Tasic et al. 2016	Adult mouse cortical glutamatergic cell type L4 expressing Arf5	Adult mouse cortical Sst GABAergic cell expressing Cdk6	L4_Arf5	Sst_Cdk6	ZFP2, ZFP788, POU3F3, BBX, ZFP882, ZFP605, zfp11, zfp300, zfp12
Tasic et al. 2016	Adult mouse cortical glutamatergic cell type L4 expressing Arf5	Adult mouse cortical Sst GABAergic cell expressing Chodl	L4_Arf5	Sst_Chodl	PEG3, CARHSP1, RARB, KLF5, ZFP938, zfp932, zfp322a, 2010315b03rik, zfp930, nfe2l1, nfx1, gm14326, gm14322, zfp825, whsc1
Tasic et al. 2016	Adult mouse cortical glutamatergic cell type L4 expressing Arf5	Adult mouse cortical Sst GABAergic cell expressing Myh8	L4_Arf5	Sst_Myh8	DLX5, TCF4, MAF, GM14403, ZFP11, ZFP605, pou3f3, zfp12, tsc22d1
Tasic et al. 2016	Adult mouse cortical glutamatergic cell type L4 expressing Arf5	Adult mouse cortical Sst GABAergic cell expressing Tacstd2	L4_Arf5	Sst_Tacstd2	DLX5, ZFP300, ZFP946, ZFP949, POU3F3, ZFP113, zfp512, zfp12
Tasic et al. 2016	Adult mouse cortical glutamatergic cell type L4 expressing Arf5	Adult mouse cortical Sst GABAergic cell expressing Th	L4_Arf5	Sst_Th	ZFP57, DLX5, TCF4, ZFP788, gm10778, gm14403, ttf1, zfp300, zfp605, zfp11, tsc22d1
Tasic et al. 2016	Adult mouse cortical glutamatergic cell type L4 expressing Arf5	Adult mouse cortical Vip GABAergic cell expressing Chat	L4_Arf5	Vip_Chat	PROX1, ZFP938, ZFP825, ZFP932, GM14322, NFX1, 2010315B03RIK, 5730507C01RIK, GM14326, zfp930
Tasic et al. 2016	Adult mouse cortical glutamatergic cell type L4 expressing Arf5	Adult mouse cortical Vip GABAergic cell expressing Gpc3	L4_Arf5	Vip_Gpc3	ID3, ZFP932, PROX1, PEG3, ZFP938
Tasic et al. 2016	Adult mouse cortical glutamatergic cell type L4 expressing Arf5	Adult mouse cortical Vip GABAergic cell expressing Mybpc1	L4_Arf5	Vip_Mybpc1	SP8, PEG3, NFX1, zfp932, arid1b
Tasic et al. 2016	Adult mouse cortical glutamatergic cell type L4 expressing Arf5	Adult mouse cortical Vip GABAergic cell expressing Parm1	L4_Arf5	Vip_Parm1	ZFP932, PROX1, NFX1, PEG3, MYT1L, ZFP825, arid1b, camta1
Tasic et al. 2016	Adult mouse cortical glutamatergic cell type L4 expressing Arf5	Adult mouse cortical Vip GABAergic cell expressing Sncg	L4_Arf5	Vip_Sncg	SP8, PEG3, PROX1, NR3C2, GM4724, GM14434, gm14326, zfp148, nr1d1, foxp1, egr1
Tasic et al. 2016	Adult mouse cortical glutamatergic cell type L4 expressing Ctxn3	Adult mouse cortical astrocyte expressing Gja1	L4_Ctxn3	Astro_Gja1	NFIA, NFIB, TCF7L2
Tasic et al. 2016	Adult mouse cortical glutamatergic cell type L4 expressing Ctxn3	Adult mouse cortical endothelial cell expressing Myl9	L4_Ctxn3	Endo_Myl9	ID3, ETS1, ZFP37, GM14322
Tasic et al. 2016	Adult mouse cortical glutamatergic cell type L4 expressing Ctxn3	Adult mouse cortical endothelial cell expressing Tbc1d4	L4_Ctxn3	Endo_Tbc1d4	ID3, ID1, ETS1, FLI1, NFIB, GATA2, ELK3, TBX3, ARID1B, foxp1
Tasic et al. 2016	Adult mouse cortical glutamatergic cell type L4 expressing Ctxn3	Adult mouse cortical cell expressing Igtp	L4_Ctxn3	Igtp	MYCN, GM14322, ZFP930, ZFP825, NFX1, SOX1, GM14326, 5730507c01rik, peg3, 2010315b03rik
Tasic et al. 2016	Adult mouse cortical glutamatergic cell type L4 expressing Ctxn3	Adult mouse cortical glutamatergic cell type L2 expressing Ngb	L4_Ctxn3	L2_Ngb	ZFP57, RFX3, ZFP697, ZFP11, ZFP605, gm10778, bhlhe40
Tasic et al. 2016	Adult mouse cortical glutamatergic cell type L4 expressing Ctxn3	Adult mouse cortical glutamatergic cell type L2/3 expressing Ptgs2	L4_Ctxn3	L2.3_Ptgs2	KLF13, ZFP9, ZFP11, FOXN2, RFX3, bhlhe40, neurod6
Tasic et al. 2016	Adult mouse cortical glutamatergic cell type L4 expressing Ctxn3	Adult mouse cortical glutamatergic cell type L4 expressing Arf5	L4_Ctxn3	L4_Arf5	ZFP9, PRKRIR, ARNTL, NEUROD2, zfp202, klf13
Tasic et al. 2016	Adult mouse cortical glutamatergic cell type L4 expressing Ctxn3	Adult mouse cortical glutamatergic cell type L4 expressing Scnn1a	L4_Ctxn3	L4_Scnn1a	BHLHE40, YBX1, ZFP11, klf13
Tasic et al. 2016	Adult mouse cortical glutamatergic cell type L4 expressing Ctxn3	Adult mouse cortical glutamatergic cell type L5 expressing Chma6	L4_Ctxn3	L5_Chrna6	FEZF2, ZFP932, GM14322, 2010315b03rik, satb2, foxp1
Tasic et al. 2016	Adult mouse cortical glutamatergic cell type L4 expressing Ctxn3	Adult mouse cortical glutamatergic cell type L5 expressing Ucma	L4_Ctxn3	L5_Ucma	KLF13, ZFP944, ZFP605, zfp11, prkrir, mef2c
Tasic et al. 2016	Adult mouse cortical glutamatergic cell type L4 expressing Ctxn3	Adult mouse cortical glutamatergic cell type L5a expressing Batf3	L4_Ctxn3	L5a_Batf3	ETV1, ESRRG, zfp11, zfp937
Tasic et al. 2016	Adult mouse cortical glutamatergic cell type L4 expressing Ctxn3	Adult mouse cortical glutamatergic cell type L5a expressing Hsd11b1	L4_Ctxn3	L5a_Hsd11b1	CREB3, ZFP11, klf13, bhlhe40, zfp266, neurod6
Tasic et al. 2016	Adult mouse cortical glutamatergic cell type L4 expressing Ctxn3	Adult mouse cortical glutamatergic cell type L5a expressing Pde1c	L4_Ctxn3	L5a_Pde1c	ETV1, NEUROD6, TBR1, zfp11
Tasic et al. 2016	Adult mouse cortical glutamatergic cell type L4 expressing Ctxn3	Adult mouse cortical glutamatergic cell type L5a expressing Tcerg1l	L4_Ctxn3	L5a_Tcerg1l	ETV1, KLF13, neurod6
Tasic et al. 2016	Adult mouse cortical glutamatergic cell type L4 expressing Ctxn3	Adult mouse cortical glutamatergic cell type L5b expressing Cdh13	L4_Ctxn3	L5b_Cdh13	FEZF2, PEG3, GM14322, NFX1, GM14325, gm14326, 5730507c01rik, arid1b, zfp37, zfp930, zfp932, 2010315b03rik, zfp825
Tasic et al. 2016	Adult mouse cortical glutamatergic cell type L4 expressing Ctxn3	Adult mouse cortical glutamatergic cell type L5b expressing Tph2	L4_Ctxn3	L5b_Tph2	FEZF2, ZFP932, PEG3, ZFP930, ZFP938, NFX1, gm14326, arid1b, 5730507c01rik, 2010315b03rik, zfp825, foxp1, mef2c
Tasic et al. 2016	Adult mouse cortical glutamatergic cell type L4 expressing Ctxn3	Adult mouse cortical glutamatergic cell type L6a expressing Car12	L4_Ctxn3	L6a_Car12	KLF13, THAP7, SOX5, ZFP605, ZFP11, ZFP799, TTF1, neurod6
Tasic et al. 2016	Adult mouse cortical glutamatergic cell type L4 expressing Ctxn3	Adult mouse cortical glutamatergic cell type L6a expressing Mgp	L4_Ctxn3	L6a_Mgp	FOXP2, ZFP938, MYT1L, PEG3, NFE2L1, 5730507C01RIK, gm14326, nfx1, zfp930, gm14322, arid1b, zfp932, hivep2, 2010315b03rik, zfp825
Tasic et al. 2016	Adult mouse cortical glutamatergic cell type L4 expressing Ctxn3	Adult mouse cortical glutamatergic cell type L6a expressing Sla	L4_Ctxn3	L6a_Sla	FOXP2, ZFP932, FEZF2, nfx1, gm14322, gm14326, zfp938, 2010315b03rik, zfp825
Tasic et al. 2016	Adult mouse cortical glutamatergic cell type L4 expressing Ctxn3	Adult mouse cortical glutamatergic cell type L6a expressing Syt17	L4_Ctxn3	L6a_Syt17	ZFP57, ZFP9, NEUROD6, ZFP605, ZFP945, zfp959, gm10778
Tasic et al. 2016	Adult mouse cortical glutamatergic cell type L4 expressing Ctxn3	Adult mouse cortical glutamatergic cell type L6b expressing Rgs12	L4_Ctxn3	L6b_Rgs12	ZFP932, POU6F2, ZFPM2, PEG3, nfx1, 5730507c01rik, arid1b, gm14326, zfp825, foxp1, mef2c
Tasic et al. 2016	Adult mouse cortical glutamatergic cell type L4 expressing Ctxn3	Adult mouse cortical glutamatergic cell type L6b expressing Serpinb11	L4_Ctxn3	L6b_Serpinb11	KLF13, SOX5, KLF7, ZFP9, ZKSCAN16, ZFP11, gm10778, tbr1, zfp202
Tasic et al. 2016	Adult mouse cortical glutamatergic cell type L4 expressing Ctxn3	Adult mouse cortical microglia expressing Ctss	L4_Ctxn3	Micro_Ctss	EGR1, FLI1, SALL1, ZFP825, NFIA, GMEB1, NCOR1, TOX4, PRKRIR, gm14403, e2f1, gm14322, zfp935, mef2c
Tasic et al. 2016	Adult mouse cortical glutamatergic cell type L4 expressing Ctxn3	Adult mouse cortical neurogliaform cell expressing Car4	L4_Ctxn3	Ndnf_Car4	DLX5, BCL11B, ZFP605, mlxip, gm14403, klf13
Tasic et al. 2016	Adult mouse cortical glutamatergic cell type L4 expressing Ctxn3	Adult mouse cortical neurogliaform cell expressing Cxcl14	L4_Ctxn3	Ndnf_Cxcl14	ZFP57, MAF, ZFP11, zfp605, gm10778, klf13
Tasic et al. 2016	Adult mouse cortical glutamatergic cell type L4 expressing Ctxn3	Adult mouse cortical oligodendrocyte expressing 9630013A20Rik	L4_Ctxn3	Oligo_96_Rik	TCF7L2, SOX10, CBFB, 5730507c01rik, zfp930
Tasic et al. 2016	Adult mouse cortical glutamatergic cell type L4 expressing Ctxn3	Adult mouse cortical oligodendrocyte expressing Opalin	L4_Ctxn3	Oligo_Opalin	LITAF, CARHSP1, TOX4
Tasic et al. 2016	Adult mouse cortical glutamatergic cell type L4 expressing Ctxn3	Adult mouse cortical oligodendrocyte precursor cell expressing Pdgfra	L4_Ctxn3	OPC_Pdgfra	OLIG1, ZFP932, ZFP935, ZFP825, NFIB, OLIG2, ZFP37, YBX1, MYSM1, ZFP780B, tox4, gm14326, zfp930, 2010315b03rik
Tasic et al. 2016	Adult mouse cortical glutamatergic cell type L4 expressing Ctxn3	Adult mouse cortical Pvalb GABAergic cell expressing Cpne5	L4_Ctxn3	Pvalb_Cpne5	CREB3, DLX5, DNAJC2, PRKRIR, ZFP605, USF1, gm10778, zfp11
Tasic et al. 2016	Adult mouse cortical glutamatergic cell type L4 expressing Ctxn3	Adult mouse cortical Pvalb GABAergic cell expressing Gpx3	L4_Ctxn3	Pvalb_Gpx3	DLX5, MAF, zfp932, 2010315b03rik, thrb, klf13, mef2c
Tasic et al. 2016	Adult mouse cortical glutamatergic cell type L4 expressing Ctxn3	Adult mouse cortical Pvalb GABAergic cell expressing Obox3	L4_Ctxn3	Pvalb_Obox3	ESRRG, GM14403, RBPJ, ZFP9, zfp799, zfp605, zfp11, klf13
Tasic et al. 2016	Adult mouse cortical glutamatergic cell type L4 expressing Ctxn3	Adult mouse cortical Pvalb GABAergic cell expressing Tacr3	L4_Ctxn3	Pvalb_Tacr3	ETV1, DLX5, MAFB, ESRRG, ZFP367, zfp113, zfp11, 2010315b03rik
Tasic et al. 2016	Adult mouse cortical glutamatergic cell type L4 expressing Ctxn3	Adult mouse cortical Pvalb GABAergic cell expressing Tpbg	L4_Ctxn3	Pvalb_Tpbg	CREB3, ETV1, KLF12, gm10778, zfp605, zfp11, klf13
Tasic et al. 2016	Adult mouse cortical glutamatergic cell type L4 expressing Ctxn3	Adult mouse cortical Pvalb GABAergic cell expressing Wt1	L4_Ctxn3	Pvalb_Wt1	DLX5, ZFP367, PRKRIR, GM14403, zfp202, sp110, zfp11
Tasic et al. 2016	Adult mouse cortical glutamatergic cell type L4 expressing Ctxn3	Adult mouse cortical cell expressing Smad3	L4_Ctxn3	Smad3	SP8, MYCN, ZFP930, GM14322, PEG3, NFX1, WHSC1, ZFP37, ARID1B, ZFP825, 2010315b03rik, gm14326, hivep2, zbtb11, zfp932
Tasic et al. 2016	Adult mouse cortical glutamatergic cell type L4 expressing Ctxn3	Adult mouse cortical Sst GABAergic cell expressing Cbln4	L4_Ctxn3	Sst_Cbln4	MAF, DLX5, TOX, ZFP605, gm14403, 2010315b03rik, zfp266, mef2c
Tasic et al. 2016	Adult mouse cortical glutamatergic cell type L4 expressing Ctxn3	Adult mouse cortical Sst GABAergic cell expressing Cdk6	L4_Ctxn3	Sst_Cdk6	ZFP788, ZFP2, BBX, POU3F3, ZFP882, ZFP605, zfp11
Tasic et al. 2016	Adult mouse cortical glutamatergic cell type L4 expressing Ctxn3	Adult mouse cortical Sst GABAergic cell expressing Chodl	L4_Ctxn3	Sst_Chodl	CARHSP1, PEG3, RARB, KLF5, NFE2L1, whsc1, zfp930, gm14322, zfp322a, gm14326, nfx1, zfp938, 2010315b03rik, zfp932, zfp825
Tasic et al. 2016	Adult mouse cortical glutamatergic cell type L4 expressing Ctxn3	Adult mouse cortical Sst GABAergic cell expressing Myh8	L4_Ctxn3	Sst_Myh8	DLX5, MAF, GM14403, PRKRIR, POU3F3, ZFP605, zfp11
Tasic et al. 2016	Adult mouse cortical glutamatergic cell type L4 expressing Ctxn3	Adult mouse cortical Sst GABAergic cell expressing Tacstd2	L4_Ctxn3	Sst_Tacstd2	DLX5, POU3F3, ZFP949, ZFP512, ZFP202, zfp113, zfp946
Tasic et al. 2016	Adult mouse cortical glutamatergic cell type L4 expressing Ctxn3	Adult mouse cortical Sst GABAergic cell expressing Th	L4_Ctxn3	Sst_Th	ZFP57, DLX5, ZFP788, gm14403, ttf1, gm10778, zfp605, zfp11
Tasic et al. 2016	Adult mouse cortical glutamatergic cell type L4 expressing Ctxn3	Adult mouse cortical Vip GABAergic cell expressing Chat	L4_Ctxn3	Vip_Chat	PROX1, ZFP825, ZFP938, GM14322, ZFP932, NFX1, GM14326, ZFP930, 5730507C01RIK, 2010315b03rik
Tasic et al. 2016	Adult mouse cortical glutamatergic cell type L4 expressing Ctxn3	Adult mouse cortical Vip GABAergic cell expressing Gpc3	L4_Ctxn3	Vip_Gpc3	ID3, PROX1, ZFP932, PEG3, zfp938
Tasic et al. 2016	Adult mouse cortical glutamatergic cell type L4 expressing Ctxn3	Adult mouse cortical Vip GABAergic cell expressing Mybpc1	L4_Ctxn3	Vip_Mybpc1	SP8, PEG3, NFX1, arid1b, zfp932
Tasic et al. 2016	Adult mouse cortical glutamatergic cell type L4 expressing Ctxn3	Adult mouse cortical Vip GABAergic cell expressing Parm1	L4_Ctxn3	Vip_Parm1	ZFP932, PROX1, NFX1, PEG3, MYT1L, arid1b, camta1, zfp825
Tasic et al. 2016	Adult mouse cortical glutamatergic cell type L4 expressing Ctxn3	Adult mouse cortical Vip GABAergic cell expressing Sncg	L4_Ctxn3	Vip_Sncg	SP8, PEG3, PROX1, NR3C2, GM4724, GM14434, gm14326, zfp148, nr1d1, foxp1, egr1
Tasic et al. 2016	Adult mouse cortical glutamatergic cell type L4 expressing Scnn1a	Adult mouse cortical astrocyte expressing Gja1	L4_Scnn1a	Astro_Gja1	NFIA, NFIB, TCF7L2, POU3F2
Tasic et al. 2016	Adult mouse cortical glutamatergic cell type L4 expressing Scnn1a	Adult mouse cortical endothelial cell expressing Myl9	L4_Scnn1a	Endo_Myl9	ID3, ETS1, ZFP37, GM14322
Tasic et al. 2016	Adult mouse cortical glutamatergic cell type L4 expressing Scnn1a	Adult mouse cortical endothelial cell expressing Tbc1d4	L4_Scnn1a	Endo_Tbc1d4	ID3, ID1, ETS1, FLI1, NFIB, GATA2, ELK3, TBX3, ARID1B, foxp1
Tasic et al. 2016	Adult mouse cortical glutamatergic cell type L4 expressing Scnn1a	Adult mouse cortical cell expressing Igtp	L4_Scnn1a	Igtp	MYCN, GM14322, ZFP930, NFX1, SOX1, GM14326, ZFP825, 5730507c01rik, peg3, 2010315b03rik
Tasic et al. 2016	Adult mouse cortical glutamatergic cell type L4 expressing Scnn1a	Adult mouse cortical glutamatergic cell type L2 expressing Ngb	L4_Scnn1a	L2_Ngb	ZFP57, RFX3, POU3F2, ZFP697, ZFP300, ZFP605, gm10778
Tasic et al. 2016	Adult mouse cortical glutamatergic cell type L4 expressing Scnn1a	Adult mouse cortical glutamatergic cell type L2/3 expressing Ptgs2	L4_Scnn1a	L2.3_Ptgs2	RFX3, POU3F2, FOXN2, zfp9, zfp300, neurod6
Tasic et al. 2016	Adult mouse cortical glutamatergic cell type L4 expressing Scnn1a	Adult mouse cortical glutamatergic cell type L4 expressing Arf5	L4_Scnn1a	L4_Arf5	ARNTL, PRKRIR, ZFP9, NEUROD2, zfp202
Tasic et al. 2016	Adult mouse cortical glutamatergic cell type L4 expressing Scnn1a	Adult mouse cortical glutamatergic cell type L4 expressing Ctxn3	L4_Scnn1a	L4_Ctxn3	POU3F2, ZFP12, ZFP300, tcf4
Tasic et al. 2016	Adult mouse cortical glutamatergic cell type L4 expressing Scnn1a	Adult mouse cortical glutamatergic cell type L5 expressing Chma6	L4_Scnn1a	L5_Chrna6	ZFP932, FEZF2, GM14322, 2010315b03rik, satb2, foxp1
Tasic et al. 2016	Adult mouse cortical glutamatergic cell type L4 expressing Scnn1a	Adult mouse cortical glutamatergic cell type L5 expressing Ucma	L4_Scnn1a	L5_Ucma	ZFP944, ZFP605, prkrir, pou3f2, tcf4, mef2c
Tasic et al. 2016	Adult mouse cortical glutamatergic cell type L4 expressing Scnn1a	Adult mouse cortical glutamatergic cell type L5a expressing Batf3	L4_Scnn1a	L5a_Batf3	ETV1, ESRRG, ZFP937, ZFP12, zfp300, tcf4
Tasic et al. 2016	Adult mouse cortical glutamatergic cell type L4 expressing Scnn1a	Adult mouse cortical glutamatergic cell type L5a expressing Hsd11b1	L4_Scnn1a	L5a_Hsd11b1	CREB3, pou3f2, tcf4, zfp266, neurod6
Tasic et al. 2016	Adult mouse cortical glutamatergic cell type L4 expressing Scnn1a	Adult mouse cortical glutamatergic cell type L5a expressing Pde1c	L4_Scnn1a	L5a_Pde1c	ETV1, TBR1, NEUROD6, tcf4
Tasic et al. 2016	Adult mouse cortical glutamatergic cell type L4 expressing Scnn1a	Adult mouse cortical glutamatergic cell type L5a expressing Tcerg1l	L4_Scnn1a	L5a_Tcerg1l	ETV1, zfp300, tcf4, neurod6
Tasic et al. 2016	Adult mouse cortical glutamatergic cell type L4 expressing Scnn1a	Adult mouse cortical glutamatergic cell type L5b expressing Cdh13	L4_Scnn1a	L5b_Cdh13	FEZF2, ZFP932, PEG3, GM14325, GM14322, GM14326, NFX1, ZFP37, arid1b, 5730507c01rik, zfp930, 2010315b03rik, zfp825
Tasic et al. 2016	Adult mouse cortical glutamatergic cell type L4 expressing Scnn1a	Adult mouse cortical glutamatergic cell type L5b expressing Tph2	L4_Scnn1a	L5b_Tph2	FEZF2, ZFP932, PEG3, ZFP930, GM14326, nfx1, arid1b, zfp938, 5730507c01rik, 2010315b03rik, zfp825, foxp1, mef2c
Tasic et al. 2016	Adult mouse cortical glutamatergic cell type L4 expressing Scnn1a	Adult mouse cortical glutamatergic cell type L6a expressing Car12	L4_Scnn1a	L6a_Car12	THAP7, SOX5, TTF1, ZFP605, ZFP799, zfp300, tcf4, neurod6
Tasic et al. 2016	Adult mouse cortical glutamatergic cell type L4 expressing Scnn1a	Adult mouse cortical glutamatergic cell type L6a expressing Mgp	L4_Scnn1a	L6a_Mgp	FOXP2, ZFP932, MYT1L, ZFP938, GM14326, PEG3, 5730507C01RIK, nfe2l1, gm14322, nfx1, arid1b, zfp930, 2010315b03rik, hivep2, zfp825
Tasic et al. 2016	Adult mouse cortical glutamatergic cell type L4 expressing Scnn1a	Adult mouse cortical glutamatergic cell type L6a expressing Sla	L4_Scnn1a	L6a_Sla	ZFP932, FOXP2, FEZF2, GM14326, gm14322, nfx1, 2010315b03rik, zfp938, zfp825
Tasic et al. 2016	Adult mouse cortical glutamatergic cell type L4 expressing Scnn1a	Adult mouse cortical glutamatergic cell type L6a expressing Syt17	L4_Scnn1a	L6a_Syt17	ZFP57, ZFP9, ZFP605, ZFP945, GM10778, zfp300, zfp959, neurod6
Tasic et al. 2016	Adult mouse cortical glutamatergic cell type L4 expressing Scnn1a	Adult mouse cortical glutamatergic cell type L6b expressing Rgs12	L4_Scnn1a	L6b_Rgs12	ZFP932, POU6F2, ZFPM2, PEG3, nfx1, gm14326, arid1b, 5730507c01rik, zfp825, foxp1, mef2c
Tasic et al. 2016	Adult mouse cortical glutamatergic cell type L4 expressing Scnn1a	Adult mouse cortical glutamatergic cell type L6b expressing Serpinb11	L4_Scnn1a	L6b_Serpinb11	SOX5, KLF7, TBR1, ZKSCAN16, GM10778, zfp9, zfp202, zfp300
Tasic et al. 2016	Adult mouse cortical glutamatergic cell type L4 expressing Scnn1a	Adult mouse cortical microglia expressing Ctss	L4_Scnn1a	Micro_Ctss	EGR1, FLI1, SALL1, ZFP825, NFIA, GMEB1, NCOR1, PRKRIR, TOX4, gm14403, e2f1, gm14322, zfp935, mef2c
Tasic et al. 2016	Adult mouse cortical glutamatergic cell type L4 expressing Scnn1a	Adult mouse cortical neurogliaform cell expressing Car4	L4_Scnn1a	Ndnf_Car4	DLX5, TCF4, BCL11B, ZFP605, gm14403, mlxip
Tasic et al. 2016	Adult mouse cortical glutamatergic cell type L4 expressing Scnn1a	Adult mouse cortical neurogliaform cell expressing Cxcl14	L4_Scnn1a	Ndnf_Cxcl14	TCF4, ZFP57, MAF, ZFP12, ZFP300, zfp605, gm10778
Tasic et al. 2016	Adult mouse cortical glutamatergic cell type L4 expressing Scnn1a	Adult mouse cortical oligodendrocyte expressing 9630013A20Rik	L4_Scnn1a	Oligo_96_Rik	TCF7L2, SOX10, CBFB, 5730507c01rik, zfp930
Tasic et al. 2016	Adult mouse cortical glutamatergic cell type L4 expressing Scnn1a	Adult mouse cortical oligodendrocyte expressing Opalin	L4_Scnn1a	Oligo_Opalin	LITAF, CARHSP1, TOX4, tcf4
Tasic et al. 2016	Adult mouse cortical glutamatergic cell type L4 expressing Scnn1a	Adult mouse cortical oligodendrocyte precursor cell expressing Pdgfra	L4_Scnn1a	OPC_Pdgfra	ZFP932, OLIG1, ZFP935, ZFP825, NFIB, OLIG2, ZFP37, MYSM1, ZFP780B, gm14326, tox4, zfp930, 2010315b03rik
Tasic et al. 2016	Adult mouse cortical glutamatergic cell type L4 expressing Scnn1a	Adult mouse cortical Pvalb GABAergic cell expressing Cpne5	L4_Scnn1a	Pvalb_Cpne5	DLX5, PRKRIR, DNAJC2, ZFP605, GM10778, USF1, CREB3, zfp300
Tasic et al. 2016	Adult mouse cortical glutamatergic cell type L4 expressing Scnn1a	Adult mouse cortical Pvalb GABAergic cell expressing Gpx3	L4_Scnn1a	Pvalb_Gpx3	DLX5, MAF, ZFP932, zfp300, 2010315b03rik, thrb, mef2c
Tasic et al. 2016	Adult mouse cortical glutamatergic cell type L4 expressing Scnn1a	Adult mouse cortical Pvalb GABAergic cell expressing Obox3	L4_Scnn1a	Pvalb_Obox3	ESRRG, GM14403, RBPJ, ZFP799, zfp12, zfp605, zfp9
Tasic et al. 2016	Adult mouse cortical glutamatergic cell type L4 expressing Scnn1a	Adult mouse cortical Pvalb GABAergic cell expressing Tacr3	L4_Scnn1a	Pvalb_Tacr3	ETV1, DLX5, MAFB, ESRRG, ZFP367, zfp113, zfp12, 2010315b03rik
Tasic et al. 2016	Adult mouse cortical glutamatergic cell type L4 expressing Scnn1a	Adult mouse cortical Pvalb GABAergic cell expressing Tpbg	L4_Scnn1a	Pvalb_Tpbg	CREB3, ETV1, TCF4, KLF12, ZFP12, GM10778, zfp605, zfp300
Tasic et al. 2016	Adult mouse cortical glutamatergic cell type L4 expressing Scnn1a	Adult mouse cortical Pvalb GABAergic cell expressing Wt1	L4_Scnn1a	Pvalb_Wt1	DLX5, ZFP367, PRKRIR, GM14403, zfp202, sp110, zfp300
Tasic et al. 2016	Adult mouse cortical glutamatergic cell type L4 expressing Scnn1a	Adult mouse cortical cell expressing Smad3	L4_Scnn1a	Smad3	SP8, MYCN, ZFP930, GM14322, PEG3, ZFP932, NFX1, ZFP37, WHSC1, ARID1B, gm14326, 2010315b03rik, zbtb11, zfp825, hivep2
Tasic et al. 2016	Adult mouse cortical glutamatergic cell type L4 expressing Scnn1a	Adult mouse cortical Sst GABAergic cell expressing Cbln4	L4_Scnn1a	Sst_Cbln4	MAF, TOX, DLX5, GM14403, ZFP605, zfp266, 2010315b03rik, mef2c
Tasic et al. 2016	Adult mouse cortical glutamatergic cell type L4 expressing Scnn1a	Adult mouse cortical Sst GABAergic cell expressing Cdk6	L4_Scnn1a	Sst_Cdk6	ZFP2, ZFP788, POU3F3, BBX, ZFP882, zfp605, zfp12, zfp300
Tasic et al. 2016	Adult mouse cortical glutamatergic cell type L4 expressing Scnn1a	Adult mouse cortical Sst GABAergic cell expressing Chodl	L4_Scnn1a	Sst_Chodl	CARHSP1, PEG3, RARB, KLF5, ZFP932, NFE2L1, gm14326, gm14322, zfp930, whsc1, zfp322a, nfx1, 2010315b03rik, zfp938, zfp825
Tasic et al. 2016	Adult mouse cortical glutamatergic cell type L4 expressing Scnn1a	Adult mouse cortical Sst GABAergic cell expressing Myh8	L4_Scnn1a	Sst_Myh8	DLX5, TCF4, MAF, GM14403, POU3F3, PRKRIR, zfp605, zfp12
Tasic et al. 2016	Adult mouse cortical glutamatergic cell type L4 expressing Scnn1a	Adult mouse cortical Sst GABAergic cell expressing Tacstd2	L4_Scnn1a	Sst_Tacstd2	DLX5, ZFP949, POU3F3, ZFP300, ZFP512, ZFP113, ZFP202, zfp946, zfp12
Tasic et al. 2016	Adult mouse cortical glutamatergic cell type L4 expressing Scnn1a	Adult mouse cortical Sst GABAergic cell expressing Th	L4_Scnn1a	Sst_Th	ZFP57, DLX5, TCF4, ZFP788, TTF1, gm14403, gm10778, zfp300, zfp605
Tasic et al. 2016	Adult mouse cortical glutamatergic cell type L4 expressing Scnn1a	Adult mouse cortical Vip GABAergic cell expressing Chat	L4_Scnn1a	Vip_Chat	PROX1, ZFP932, GM14322, ZFP938, ZFP825, NFX1, GM14326, 5730507C01RIK, zfp930, 2010315b03rik
Tasic et al. 2016	Adult mouse cortical glutamatergic cell type L4 expressing Scnn1a	Adult mouse cortical Vip GABAergic cell expressing Gpc3	L4_Scnn1a	Vip_Gpc3	ID3, ZFP932, PROX1, PEG3, zfp938
Tasic et al. 2016	Adult mouse cortical glutamatergic cell type L4 expressing Scnn1a	Adult mouse cortical Vip GABAergic cell expressing Mybpc1	L4_Scnn1a	Vip_Mybpc1	SP8, PEG3, ZFP932, NFX1, arid1b
Tasic et al. 2016	Adult mouse cortical glutamatergic cell type L4 expressing Scnn1a	Adult mouse cortical Vip GABAergic cell expressing Parm1	L4_Scnn1a	Vip_Parm1	ZFP932, PROX1, NFX1, PEG3, MYT1L, arid1b, camta1, zfp825
Tasic et al. 2016	Adult mouse cortical glutamatergic cell type L4 expressing Scnn1a	Adult mouse cortical Vip GABAergic cell expressing Sncg	L4_Scnn1a	Vip_Sncg	SP8, PEG3, PROX1, NR3C2, GM4724, GM14434, GM14326, zfp148, nr1d1, foxp1, egr1
Tasic et al. 2016	Adult mouse cortical glutamatergic cell type L5 expressing Chma6	Adult mouse cortical astrocyte expressing Gja1	L5_Chrna6	Astro_Gja1	NFIA, TCF7L2, NFIB, POU3F2
Tasic et al. 2016	Adult mouse cortical glutamatergic cell type L5 expressing Chma6	Adult mouse cortical endothelial cell expressing Myl9	L5_Chrna6	Endo_Myl9	ID3, ETS1, ZFP37
Tasic et al. 2016	Adult mouse cortical glutamatergic cell type L5 expressing Chma6	Adult mouse cortical endothelial cell expressing Tbc1d4	L5_Chrna6	Endo_Tbc1d4	ID3, ID1, ETS1, FLI1, GATA2, NFIB, ELK3, TBX3, ARID1B
Tasic et al. 2016	Adult mouse cortical glutamatergic cell type L5 expressing Chma6	Adult mouse cortical cell expressing Igtp	L5_Chrna6	Igtp	ZFP825, MYCN, NFX1, ZFP930, SOX1, GM14326, 5730507c01rik, peg3
Tasic et al. 2016	Adult mouse cortical glutamatergic cell type L5 expressing Chma6	Adult mouse cortical glutamatergic cell type L2 expressing Ngb	L5_Chrna6	L2_Ngb	SUB1, GM14295, ZFP57, GATAD1, HMGB1, RFX3, ZFP697, ZFP11, MBD4, ZFP300, CSDE1, ZFP605, pou3f2, gm10778, bhlhe40
Tasic et al. 2016	Adult mouse cortical glutamatergic cell type L5 expressing Chma6	Adult mouse cortical glutamatergic cell type L2/3 expressing Ptgs2	L5_Chrna6	L2.3_Ptgs2	KLF13, NEUROD6, HMGB1, SUB1, GATAD1, CSDE1, ZFP11, RFX3, GM14295, ZFP9, FOXN2, ZFP300, zfp488, pou3f2, bhlhe40
Tasic et al. 2016	Adult mouse cortical glutamatergic cell type L5 expressing Chma6	Adult mouse cortical glutamatergic cell type L4 expressing Arf5	L5_Chrna6	L4_Arf5	RORB, HMGB1, TSHZ1, ZFP488, PRKRIR, KLF13, MBD4, ARNTL, ZFP9, NEUROD2, zfp202, gatad1, gm14295, sub1, csde1
Tasic et al. 2016	Adult mouse cortical glutamatergic cell type L5 expressing Chma6	Adult mouse cortical glutamatergic cell type L4 expressing Ctxn3	L5_Chrna6	L4_Ctxn3	RORB, HMGB1, TSC22D1, GM14391, TSHZ1, POU3F2, MBD4, ZFP300, GATAD1, ZFP12, ZFP488, tcf4, gm14295, csde1, sub1
Tasic et al. 2016	Adult mouse cortical glutamatergic cell type L5 expressing Chma6	Adult mouse cortical glutamatergic cell type L4 expressing Scnn1a	L5_Chrna6	L4_Scnn1a	HMGB1, RORB, TSC22D1, KLF13, YBX1, TSHZ1, MBD4, GM14391, ZFP11, sub1, gatad1, zfp488, csde1, bhlhe40, gm14295
Tasic et al. 2016	Adult mouse cortical glutamatergic cell type L5 expressing Chma6	Adult mouse cortical glutamatergic cell type L5 expressing Ucma	L5_Chrna6	L5_Ucma	HMGB1, KLF13, GM14295, GATAD1, ZFP944, PRKRIR, TSC22D1, ZFP605, ZFP11, tcf4, csde1, pou3f2, zfp488, sub1, mef2c
Tasic et al. 2016	Adult mouse cortical glutamatergic cell type L5 expressing Chma6	Adult mouse cortical glutamatergic cell type L5a expressing Batf3	L5_Chrna6	L5a_Batf3	HMGB1, CSDE1, RORB, GATAD1, ESRRG, GM14391, ZFP11, ZFP937, zfp300, zfp12, mbd4, gm14295, tcf4, sub1, etv1
Tasic et al. 2016	Adult mouse cortical glutamatergic cell type L5 expressing Chma6	Adult mouse cortical glutamatergic cell type L5a expressing Hsd11b1	L5_Chrna6	L5a_Hsd11b1	NEUROD6, HMGB1, RORB, GM14295, CREB3, KLF13, MBD4, GATAD1, ZFP11, TCF4, gm14391, zfp266, pou3f2, csde1, bhlhe40
Tasic et al. 2016	Adult mouse cortical glutamatergic cell type L5 expressing Chma6	Adult mouse cortical glutamatergic cell type L5a expressing Pde1c	L5_Chrna6	L5a_Pde1c	NEUROD6, HMGB1, GATAD1, GM14295, TSC22D1, TBR1, RORB, ETV1, TCF4, MBD4, gm14391, zfp11, zfp488, sub1, csde1
Tasic et al. 2016	Adult mouse cortical glutamatergic cell type L5 expressing Chma6	Adult mouse cortical glutamatergic cell type L5a expressing Tcerg1l	L5_Chrna6	L5a_Tcerg1l	HMGB1, NEUROD6, GM14295, RORB, KLF13, TSC22D1, GATAD1, GM14391, CSDE1, MBD4, zfp300, zfp488, tcf4, sub1, etv1
Tasic et al. 2016	Adult mouse cortical glutamatergic cell type L5 expressing Chma6	Adult mouse cortical glutamatergic cell type L5b expressing Cdh13	L5_Chrna6	L5b_Cdh13	NFX1, PEG3, ZFP825, GM14326, ARID1B, 5730507C01RIK, zfp930, zfp37, gm14325
Tasic et al. 2016	Adult mouse cortical glutamatergic cell type L5 expressing Chma6	Adult mouse cortical glutamatergic cell type L5b expressing Tph2	L5_Chrna6	L5b_Tph2	PEG3, ZFP825, ZFP930, NFX1, ZFP938, GM14326, ARID1B, 5730507c01rik, mef2c
Tasic et al. 2016	Adult mouse cortical glutamatergic cell type L5 expressing Chma6	Adult mouse cortical glutamatergic cell type L6a expressing Car12	L5_Chrna6	L6a_Car12	NEUROD6, KLF13, HMGB1, GM14295, THAP7, TTF1, ZFP799, ZFP11, ZFP605, SOX5, ZFP488, ZFP300, sub1, csde1, tcf4
Tasic et al. 2016	Adult mouse cortical glutamatergic cell type L5 expressing Chma6	Adult mouse cortical glutamatergic cell type L6a expressing Mgp	L5_Chrna6	L6a_Mgp	FOXP2, ZFP938, ZFP825, NFX1, NFE2L1, GM14326, MYT1L, HIVEP2, 5730507C01RIK, PEG3, ZFP930, arid1b
Tasic et al. 2016	Adult mouse cortical glutamatergic cell type L5 expressing Chma6	Adult mouse cortical glutamatergic cell type L6a expressing Sla	L5_Chrna6	L6a_Sla	FOXP2, ZFP825, NFX1, GM14326, ZFP938
Tasic et al. 2016	Adult mouse cortical glutamatergic cell type L5 expressing Chma6	Adult mouse cortical glutamatergic cell type L6a expressing Syt17	L5_Chrna6	L6a_Syt17	NEUROD6, ZFP57, ZFP488, HMGB1, CSDE1, GATAD1, ZFP9, ZFP605, ZFP945, zfp300, mbd4, gm10778, zfp959, sub1, gm14295
Tasic et al. 2016	Adult mouse cortical glutamatergic cell type L5 expressing Chma6	Adult mouse cortical glutamatergic cell type L6b expressing Rgs12	L5_Chrna6	L6b_Rgs12	POU6F2, NFX1, PEG3, 5730507c01rik, arid1b, zfpm2, gm14326, zfp825, mef2c
Tasic et al. 2016	Adult mouse cortical glutamatergic cell type L5 expressing Chma6	Adult mouse cortical glutamatergic cell type L6b expressing Serpinb11	L5_Chrna6	L6b_Serpinb11	KLF13, TBR1, GATAD1, ZFP11, ZFP9, SOX5, KLF7, gm10778, zfp202, zfp300, zkscan16, mbd4, csde1, hmgb1, gm14295
Tasic et al. 2016	Adult mouse cortical glutamatergic cell type L5 expressing Chma6	Adult mouse cortical microglia expressing Ctss	L5_Chrna6	Micro_Ctss	EGR1, FLI1, ZFP825, SALL1, NFIA, GMEB1, NCOR1, TOX4, PRKRIR, MBD4, GM14403, e2f1, zfp935, mef2c
Tasic et al. 2016	Adult mouse cortical glutamatergic cell type L5 expressing Chma6	Adult mouse cortical neurogliaform cell expressing Car4	L5_Chrna6	Ndnf_Car4	TSC22D1, TCF4, DLX5, GM14295, CSDE1, SUB1, GATAD1, TSHZ1, BCL11B, ZFP605, KLF13, GM14403, mlxip, zfp488, hmgb1
Tasic et al. 2016	Adult mouse cortical glutamatergic cell type L5 expressing Chma6	Adult mouse cortical neurogliaform cell expressing Cxcl14	L5_Chrna6	Ndnf_Cxcl14	TCF4, ZFP57, MAF, GATAD1, KLF13, GM14391, TSHZ1, CSDE1, ZFP11, ZFP300, ZFP605, zfp12, gm10778, gm14295, hmgb1
Tasic et al. 2016	Adult mouse cortical glutamatergic cell type L5 expressing Chma6	Adult mouse cortical oligodendrocyte expressing 9630013A20Rik	L5_Chrna6	Oligo_96_Rik	TCF7L2, SOX10, CBFB, 5730507C01RIK, zfp930
Tasic et al. 2016	Adult mouse cortical glutamatergic cell type L5 expressing Chma6	Adult mouse cortical oligodendrocyte expressing Opalin	L5_Chrna6	Oligo_Opalin	LITAF, CARHSP1, TOX4, tcf4
Tasic et al. 2016	Adult mouse cortical glutamatergic cell type L5 expressing Chma6	Adult mouse cortical oligodendrocyte precursor cell expressing Pdgfra	L5_Chrna6	OPC_Pdgfra	OLIG1, ZFP825, ZFP935, OLIG2, ZFP37, MYSM1, YBX1, GM14391, NFIB, ZFP780B, TOX4, gm14326, zfp930
Tasic et al. 2016	Adult mouse cortical glutamatergic cell type L5 expressing Chma6	Adult mouse cortical Pvalb GABAergic cell expressing Cpne5	L5_Chrna6	Pvalb_Cpne5	GM14295, GATAD1, SUB1, DLX5, CSDE1, USF1, CREB3, PRKRIR, ZFP605, DNAJC2, ZFP11, gm10778, zfp300, zfp488, hmgb1
Tasic et al. 2016	Adult mouse cortical glutamatergic cell type L5 expressing Chma6	Adult mouse cortical Pvalb GABAergic cell expressing Gpx3	L5_Chrna6	Pvalb_Gpx3	TSC22D1, CSDE1, GM14295, DLX5, MAF, GM14391, THRB, zfp300, klf13, zfp488, sub1, hmgb1, mef2c
Tasic et al. 2016	Adult mouse cortical glutamatergic cell type L5 expressing Chma6	Adult mouse cortical Pvalb GABAergic cell expressing Obox3	L5_Chrna6	Pvalb_Obox3	GM14295, GATAD1, ESRRG, GM14403, RBPJ, ZFP799, zfp9, zfp605, zfp11, zfp12, zfp488, klf13, sub1, csde1, hmgb1
Tasic et al. 2016	Adult mouse cortical glutamatergic cell type L5 expressing Chma6	Adult mouse cortical Pvalb GABAergic cell expressing Tacr3	L5_Chrna6	Pvalb_Tacr3	GM14295, DLX5, GATAD1, CSDE1, MAFB, ESRRG, ZFP367, zfp11, zfp113, zfp12, zfp488, sub1, etv1, hmgb1
Tasic et al. 2016	Adult mouse cortical glutamatergic cell type L5 expressing Chma6	Adult mouse cortical Pvalb GABAergic cell expressing Tpbg	L5_Chrna6	Pvalb_Tpbg	GM14295, CREB3, TSC22D1, TCF4, KLF12, GATAD1, ZFP12, gm10778, zfp605, zfp300, zfp11, klf13, zfp488, hmgb1, etv1
Tasic et al. 2016	Adult mouse cortical glutamatergic cell type L5 expressing Chma6	Adult mouse cortical Pvalb GABAergic cell expressing Wt1	L5_Chrna6	Pvalb_Wt1	GM14295, CSDE1, TSC22D1, DLX5, GATAD1, ZFP367, PRKRIR, GM14403, zfp202, zfp11, sp110, zfp300, zfp488, sub1, hmgb1
Tasic et al. 2016	Adult mouse cortical glutamatergic cell type L5 expressing Chma6	Adult mouse cortical cell expressing Smad3	L5_Chrna6	Smad3	SP8, ZFP825, MYCN, ZFP930, NFX1, PEG3, ARID1B, HIVEP2, ZFP37, WHSC1, gm14326, zbtb11
Tasic et al. 2016	Adult mouse cortical glutamatergic cell type L5 expressing Chma6	Adult mouse cortical Sst GABAergic cell expressing Cbln4	L5_Chrna6	Sst_Cbln4	GM14295, MAF, DLX5, GM14391, TSC22D1, CSDE1, GATAD1, GM14403, ZFP605, TOX, zfp266, zfp488, sub1, mef2c
Tasic et al. 2016	Adult mouse cortical glutamatergic cell type L5 expressing Chma6	Adult mouse cortical Sst GABAergic cell expressing Cdk6	L5_Chrna6	Sst_Cdk6	GM14295, GATAD1, ZFP788, SUB1, CSDE1, POU3F3, ZFP2, BBX, ZFP882, ZFP605, zfp11, zfp300, zfp12, zfp488, hmgb1
Tasic et al. 2016	Adult mouse cortical glutamatergic cell type L5 expressing Chma6	Adult mouse cortical Sst GABAergic cell expressing Chodl	L5_Chrna6	Sst_Chodl	CARHSP1, PEG3, RARB, KLF5, NFE2L1, ZFP825, nfx1, zfp930, gm14326, zfp322a, whsc1, zfp938
Tasic et al. 2016	Adult mouse cortical glutamatergic cell type L5 expressing Chma6	Adult mouse cortical Sst GABAergic cell expressing Myh8	L5_Chrna6	Sst_Myh8	GM14295, DLX5, TCF4, GATAD1, MAF, PRKRIR, GM14403, POU3F3, TSC22D1, ZFP11, ZFP605, zfp12, sub1, csde1, hmgb1
Tasic et al. 2016	Adult mouse cortical glutamatergic cell type L5 expressing Chma6	Adult mouse cortical Sst GABAergic cell expressing Tacstd2	L5_Chrna6	Sst_Tacstd2	GM14295, DLX5, ZFP946, ZFP949, POU3F3, ZFP300, ZFP202, ZFP113, ZFP512, zfp12, mbd4, csde1, sub1, zfp488, hmgb1
Tasic et al. 2016	Adult mouse cortical glutamatergic cell type L5 expressing Chma6	Adult mouse cortical Sst GABAergic cell expressing Th	L5_Chrna6	Sst_Th	ZFP57, GM14295, DLX5, TCF4, TTF1, GM14403, ZFP788, zfp300, gm10778, zfp605, zfp11, mbd4, tsc22d1, hmgb1
Tasic et al. 2016	Adult mouse cortical glutamatergic cell type L5 expressing Chma6	Adult mouse cortical Vip GABAergic cell expressing Chat	L5_Chrna6	Vip_Chat	ZFP825, PROX1, ZFP938, NFX1, GM14326, ZFP930, 5730507C01RIK
Tasic et al. 2016	Adult mouse cortical glutamatergic cell type L5 expressing Chma6	Adult mouse cortical Vip GABAergic cell expressing Gpc3	L5_Chrna6	Vip_Gpc3	ID3, PROX1, PEG3, zfp938
Tasic et al. 2016	Adult mouse cortical glutamatergic cell type L5 expressing Chma6	Adult mouse cortical Vip GABAergic cell expressing Mybpc1	L5_Chrna6	Vip_Mybpc1	SP8, NFX1, PEG3, arid1b
Tasic et al. 2016	Adult mouse cortical glutamatergic cell type L5 expressing Chma6	Adult mouse cortical Vip GABAergic cell expressing Parm1	L5_Chrna6	Vip_Parm1	PROX1, NFX1, PEG3, ZFP825, MYT1L, ARID1B, camta1
Tasic et al. 2016	Adult mouse cortical glutamatergic cell type L5 expressing Chma6	Adult mouse cortical Vip GABAergic cell expressing Sncg	L5_Chrna6	Vip_Sncg	SP8, PEG3, PROX1, EGR1, NR3C2, GM4724, GM14434, GM14326, ZFP148, nr1d1
Tasic et al. 2016	Adult mouse cortical glutamatergic cell type L5 expressing Ucma	Adult mouse cortical astrocyte expressing Gja1	L5_Ucma	Astro_Gja1	NFIA, NFIB, TCF7L2
Tasic et al. 2016	Adult mouse cortical glutamatergic cell type L5 expressing Ucma	Adult mouse cortical endothelial cell expressing Myl9	L5_Ucma	Endo_Myl9	ID3, ETS1, ZFP37, GM14322
Tasic et al. 2016	Adult mouse cortical glutamatergic cell type L5 expressing Ucma	Adult mouse cortical endothelial cell expressing Tbc1d4	L5_Ucma	Endo_Tbc1d4	ID3, ID1, ETS1, FLI1, NFIB, GATA2, ELK3, TBX3, ARID1B, foxp1
Tasic et al. 2016	Adult mouse cortical glutamatergic cell type L5 expressing Ucma	Adult mouse cortical cell expressing Igtp	L5_Ucma	Igtp	MYCN, ZFP930, GM14322, NFX1, ZFP825, SOX1, gm14326, 5730507c01rik, peg3, 2010315b03rik
Tasic et al. 2016	Adult mouse cortical glutamatergic cell type L5 expressing Ucma	Adult mouse cortical glutamatergic cell type L2 expressing Ngb	L5_Ucma	L2_Ngb	BHLHE40, ZFP57, RFX3, MBD4, ZFP697, ZFP300, GM10778
Tasic et al. 2016	Adult mouse cortical glutamatergic cell type L5 expressing Ucma	Adult mouse cortical glutamatergic cell type L2/3 expressing Ptgs2	L5_Ucma	L2.3_Ptgs2	BHLHE40, FOXN2, ZFP300, RFX3, ZFP9, neurod6
Tasic et al. 2016	Adult mouse cortical glutamatergic cell type L5 expressing Ucma	Adult mouse cortical glutamatergic cell type L4 expressing Arf5	L5_Ucma	L4_Arf5	RORB, ARNTL, TSHZ1, MBD4, ZFP9, NEUROD2, ZFP202
Tasic et al. 2016	Adult mouse cortical glutamatergic cell type L5 expressing Ucma	Adult mouse cortical glutamatergic cell type L4 expressing Ctxn3	L5_Ucma	L4_Ctxn3	RORB, MBD4, TSHZ1, ZFP300, ZFP12, gm14391
Tasic et al. 2016	Adult mouse cortical glutamatergic cell type L5 expressing Ucma	Adult mouse cortical glutamatergic cell type L4 expressing Scnn1a	L5_Ucma	L4_Scnn1a	RORB, BHLHE40, MBD4, YBX1, TSHZ1, gm14391
Tasic et al. 2016	Adult mouse cortical glutamatergic cell type L5 expressing Ucma	Adult mouse cortical glutamatergic cell type L5 expressing Chma6	L5_Ucma	L5_Chrna6	FEZF2, ZFP932, GM14322, 2010315b03rik, satb2, foxp1
Tasic et al. 2016	Adult mouse cortical glutamatergic cell type L5 expressing Ucma	Adult mouse cortical glutamatergic cell type L5a expressing Batf3	L5_Ucma	L5a_Batf3	ETV1, RORB, ESRRG, MBD4, ZFP300, ZFP937, ZFP12, gm14391
Tasic et al. 2016	Adult mouse cortical glutamatergic cell type L5 expressing Ucma	Adult mouse cortical glutamatergic cell type L5a expressing Hsd11b1	L5_Ucma	L5a_Hsd11b1	RORB, BHLHE40, CREB3, MBD4, zfp266, gm14391, neurod6
Tasic et al. 2016	Adult mouse cortical glutamatergic cell type L5 expressing Ucma	Adult mouse cortical glutamatergic cell type L5a expressing Pde1c	L5_Ucma	L5a_Pde1c	ETV1, RORB, TBR1, MBD4, gm14391, neurod6
Tasic et al. 2016	Adult mouse cortical glutamatergic cell type L5 expressing Ucma	Adult mouse cortical glutamatergic cell type L5a expressing Tcerg1l	L5_Ucma	L5a_Tcerg1l	RORB, ETV1, MBD4, ZFP300, gm14391, neurod6
Tasic et al. 2016	Adult mouse cortical glutamatergic cell type L5 expressing Ucma	Adult mouse cortical glutamatergic cell type L5b expressing Cdh13	L5_Ucma	L5b_Cdh13	FEZF2, ZFP37, PEG3, NFX1, ZFP930, GM14325, ARID1B, GM14322, 5730507c01rik, gm14326, zfp932, 2010315b03rik, zfp825
Tasic et al. 2016	Adult mouse cortical glutamatergic cell type L5 expressing Ucma	Adult mouse cortical glutamatergic cell type L5b expressing Tph2	L5_Ucma	L5b_Tph2	FEZF2, ZFP938, ZFP932, PEG3, ZFP930, NFX1, ARID1B, gm14326, 5730507c01rik, 2010315b03rik, zfp825, foxp1
Tasic et al. 2016	Adult mouse cortical glutamatergic cell type L5 expressing Ucma	Adult mouse cortical glutamatergic cell type L6a expressing Car12	L5_Ucma	L6a_Car12	THAP7, ZFP799, SOX5, TTF1, ZFP300, neurod6
Tasic et al. 2016	Adult mouse cortical glutamatergic cell type L5 expressing Ucma	Adult mouse cortical glutamatergic cell type L6a expressing Mgp	L5_Ucma	L6a_Mgp	ZFP938, FOXP2, HIVEP2, ZFP930, MYT1L, PEG3, 5730507C01RIK, nfx1, arid1b, zfp932, gm14326, nfe2l1, gm14322, 2010315b03rik, zfp825
Tasic et al. 2016	Adult mouse cortical glutamatergic cell type L5 expressing Ucma	Adult mouse cortical glutamatergic cell type L6a expressing Sla	L5_Ucma	L6a_Sla	FOXP2, ZFP932, FEZF2, ZFP938, NFX1, gm14326, gm14322, 2010315b03rik, zfp825
Tasic et al. 2016	Adult mouse cortical glutamatergic cell type L5 expressing Ucma	Adult mouse cortical glutamatergic cell type L6a expressing Syt17	L5_Ucma	L6a_Syt17	ZFP57, ZFP9, MBD4, ZFP945, GM10778, ZFP300, zfp959, neurod6
Tasic et al. 2016	Adult mouse cortical glutamatergic cell type L5 expressing Ucma	Adult mouse cortical glutamatergic cell type L6b expressing Rgs12	L5_Ucma	L6b_Rgs12	ZFP932, ZFPM2, POU6F2, PEG3, nfx1, arid1b, 5730507c01rik, gm14326, zfp825, foxp1
Tasic et al. 2016	Adult mouse cortical glutamatergic cell type L5 expressing Ucma	Adult mouse cortical glutamatergic cell type L6b expressing Serpinb11	L5_Ucma	L6b_Serpinb11	KLF7, GM10778, SOX5, MBD4, ZFP300, ZKSCAN16, zfp9, zfp202, tbr1
Tasic et al. 2016	Adult mouse cortical glutamatergic cell type L5 expressing Ucma	Adult mouse cortical microglia expressing Ctss	L5_Ucma	Micro_Ctss	EGR1, FLI1, SALL1, ZFP825, NFIA, NCOR1, GMEB1, MBD4, TOX4, gm14403, e2f1, gm14322, zfp935
Tasic et al. 2016	Adult mouse cortical glutamatergic cell type L5 expressing Ucma	Adult mouse cortical neurogliaform cell expressing Car4	L5_Ucma	Ndnf_Car4	DLX5, BCL11B, TSHZ1, MLXIP, gm14403
Tasic et al. 2016	Adult mouse cortical glutamatergic cell type L5 expressing Ucma	Adult mouse cortical neurogliaform cell expressing Cxcl14	L5_Ucma	Ndnf_Cxcl14	ZFP57, MAF, TSHZ1, ZFP300, ZFP12, GM10778, gm14391
Tasic et al. 2016	Adult mouse cortical glutamatergic cell type L5 expressing Ucma	Adult mouse cortical oligodendrocyte expressing 9630013A20Rik	L5_Ucma	Oligo_96_Rik	TCF7L2, SOX10, CBFB, 5730507c01rik, zfp930
Tasic et al. 2016	Adult mouse cortical glutamatergic cell type L5 expressing Ucma	Adult mouse cortical oligodendrocyte expressing Opalin	L5_Ucma	Oligo_Opalin	LITAF, CARHSP1, TOX4
Tasic et al. 2016	Adult mouse cortical glutamatergic cell type L5 expressing Ucma	Adult mouse cortical oligodendrocyte precursor cell expressing Pdgfra	L5_Ucma	OPC_Pdgfra	OLIG1, ZFP932, ZFP935, ZFP825, NFIB, ZFP37, OLIG2, MYSM1, YBX1, ZFP780B, GM14391, tox4, zfp930, gm14326, 2010315b03rik
Tasic et al. 2016	Adult mouse cortical glutamatergic cell type L5 expressing Ucma	Adult mouse cortical Pvalb GABAergic cell expressing Cpne5	L5_Ucma	Pvalb_Cpne5	DLX5, CREB3, USF1, GM10778, DNAJC2, ZFP300
Tasic et al. 2016	Adult mouse cortical glutamatergic cell type L5 expressing Ucma	Adult mouse cortical Pvalb GABAergic cell expressing Gpx3	L5_Ucma	Pvalb_Gpx3	DLX5, MAF, GM14391, ZFP300, zfp932, thrb, 2010315b03rik
Tasic et al. 2016	Adult mouse cortical glutamatergic cell type L5 expressing Ucma	Adult mouse cortical Pvalb GABAergic cell expressing Obox3	L5_Ucma	Pvalb_Obox3	ESRRG, RBPJ, GM14403, ZFP799, zfp12, zfp9
Tasic et al. 2016	Adult mouse cortical glutamatergic cell type L5 expressing Ucma	Adult mouse cortical Pvalb GABAergic cell expressing Tacr3	L5_Ucma	Pvalb_Tacr3	DLX5, MAFB, ETV1, ESRRG, ZFP367, zfp12, zfp113, 2010315b03rik
Tasic et al. 2016	Adult mouse cortical glutamatergic cell type L5 expressing Ucma	Adult mouse cortical Pvalb GABAergic cell expressing Tpbg	L5_Ucma	Pvalb_Tpbg	CREB3, ETV1, KLF12, GM10778, ZFP12, zfp300
Tasic et al. 2016	Adult mouse cortical glutamatergic cell type L5 expressing Ucma	Adult mouse cortical Pvalb GABAergic cell expressing Wt1	L5_Ucma	Pvalb_Wt1	DLX5, ZFP367, GM14403, ZFP300, zfp202, sp110
Tasic et al. 2016	Adult mouse cortical glutamatergic cell type L5 expressing Ucma	Adult mouse cortical cell expressing Smad3	L5_Ucma	Smad3	SP8, MYCN, ZFP930, ZFP37, PEG3, GM14322, HIVEP2, NFX1, WHSC1, ARID1B, zfp825, zbtb11, 2010315b03rik, gm14326, zfp932
Tasic et al. 2016	Adult mouse cortical glutamatergic cell type L5 expressing Ucma	Adult mouse cortical Sst GABAergic cell expressing Cbln4	L5_Ucma	Sst_Cbln4	MAF, DLX5, TOX, GM14391, GM14403, zfp266, 2010315b03rik
Tasic et al. 2016	Adult mouse cortical glutamatergic cell type L5 expressing Ucma	Adult mouse cortical Sst GABAergic cell expressing Cdk6	L5_Ucma	Sst_Cdk6	ZFP788, BBX, ZFP882, POU3F3, zfp300, zfp2, zfp12
Tasic et al. 2016	Adult mouse cortical glutamatergic cell type L5 expressing Ucma	Adult mouse cortical Sst GABAergic cell expressing Chodl	L5_Ucma	Sst_Chodl	CARHSP1, PEG3, KLF5, RARB, ZFP930, ZFP938, nfe2l1, whsc1, zfp322a, gm14322, nfx1, gm14326, zfp932, 2010315b03rik, zfp825
Tasic et al. 2016	Adult mouse cortical glutamatergic cell type L5 expressing Ucma	Adult mouse cortical Sst GABAergic cell expressing Myh8	L5_Ucma	Sst_Myh8	DLX5, MAF, GM14403, pou3f3, zfp12
Tasic et al. 2016	Adult mouse cortical glutamatergic cell type L5 expressing Ucma	Adult mouse cortical Sst GABAergic cell expressing Tacstd2	L5_Ucma	Sst_Tacstd2	DLX5, ZFP949, ZFP300, ZFP946, ZFP202, POU3F3, ZFP512, mbd4, zfp113, zfp12
Tasic et al. 2016	Adult mouse cortical glutamatergic cell type L5 expressing Ucma	Adult mouse cortical Sst GABAergic cell expressing Th	L5_Ucma	Sst_Th	ZFP57, DLX5, GM10778, ZFP300, MBD4, gm14403, ttf1, zfp788
Tasic et al. 2016	Adult mouse cortical glutamatergic cell type L5 expressing Ucma	Adult mouse cortical Vip GABAergic cell expressing Chat	L5_Ucma	Vip_Chat	PROX1, ZFP938, ZFP825, ZFP932, GM14322, NFX1, ZFP930, 5730507C01RIK, GM14326, 2010315b03rik
Tasic et al. 2016	Adult mouse cortical glutamatergic cell type L5 expressing Ucma	Adult mouse cortical Vip GABAergic cell expressing Gpc3	L5_Ucma	Vip_Gpc3	ID3, ZFP932, PROX1, PEG3, ZFP938
Tasic et al. 2016	Adult mouse cortical glutamatergic cell type L5 expressing Ucma	Adult mouse cortical Vip GABAergic cell expressing Mybpc1	L5_Ucma	Vip_Mybpc1	SP8, PEG3, NFX1, arid1b, zfp932
Tasic et al. 2016	Adult mouse cortical glutamatergic cell type L5 expressing Ucma	Adult mouse cortical Vip GABAergic cell expressing Parm1	L5_Ucma	Vip_Parm1	ZFP932, PROX1, NFX1, PEG3, MYT1L, ARID1B, camta1, zfp825
Tasic et al. 2016	Adult mouse cortical glutamatergic cell type L5 expressing Ucma	Adult mouse cortical Vip GABAergic cell expressing Sncg	L5_Ucma	Vip_Sncg	SP8, PEG3, PROX1, NR3C2, GM4724, GM14434, zfp148, gm14326, nr1d1, egr1, foxp1
Tasic et al. 2016	Adult mouse cortical glutamatergic cell type L5a expressing Batf3	Adult mouse cortical astrocyte expressing Gja1	L5a_Batf3	Astro_Gja1	NFIA, POU3F2, TCF7L2, NFIB
Tasic et al. 2016	Adult mouse cortical glutamatergic cell type L5a expressing Batf3	Adult mouse cortical endothelial cell expressing Myl9	L5a_Batf3	Endo_Myl9	ID3, ETS1, ZFP37, GM14322
Tasic et al. 2016	Adult mouse cortical glutamatergic cell type L5a expressing Batf3	Adult mouse cortical endothelial cell expressing Tbc1d4	L5a_Batf3	Endo_Tbc1d4	ID3, ID1, ETS1, FLI1, GATA2, NFIB, ELK3, TBX3, ARID1B, FOXP1
Tasic et al. 2016	Adult mouse cortical glutamatergic cell type L5a expressing Batf3	Adult mouse cortical cell expressing Igtp	L5a_Batf3	Igtp	MYCN, ZFP825, ZFP930, GM14322, NFX1, SOX1, GM14326, 5730507c01rik, 2010315b03rik, peg3
Tasic et al. 2016	Adult mouse cortical glutamatergic cell type L5a expressing Batf3	Adult mouse cortical glutamatergic cell type L2 expressing Ngb	L5a_Batf3	L2_Ngb	BHLHE40, ZFP57, RFX3, POU3F2, ZFP697, ZFP605, gm10778
Tasic et al. 2016	Adult mouse cortical glutamatergic cell type L5a expressing Batf3	Adult mouse cortical glutamatergic cell type L2/3 expressing Ptgs2	L5a_Batf3	L2.3_Ptgs2	BHLHE40, ZFP488, POU3F2, RFX3, ZFP9, FOXN2, klf13, neurod6
Tasic et al. 2016	Adult mouse cortical glutamatergic cell type L5a expressing Batf3	Adult mouse cortical glutamatergic cell type L4 expressing Arf5	L5a_Batf3	L4_Arf5	ZFP488, TSHZ1, ARNTL, PRKRIR, ZFP9, NEUROD2, ZFP202, klf13
Tasic et al. 2016	Adult mouse cortical glutamatergic cell type L5a expressing Batf3	Adult mouse cortical glutamatergic cell type L4 expressing Ctxn3	L5a_Batf3	L4_Ctxn3	TSC22D1, POU3F2, ZFP488, TSHZ1
Tasic et al. 2016	Adult mouse cortical glutamatergic cell type L5a expressing Batf3	Adult mouse cortical glutamatergic cell type L4 expressing Scnn1a	L5a_Batf3	L4_Scnn1a	BHLHE40, TSC22D1, ZFP488, TSHZ1, YBX1, klf13
Tasic et al. 2016	Adult mouse cortical glutamatergic cell type L5a expressing Batf3	Adult mouse cortical glutamatergic cell type L5 expressing Chma6	L5a_Batf3	L5_Chrna6	ZFP932, FEZF2, 2010315B03RIK, GM14322, satb2, foxp1
Tasic et al. 2016	Adult mouse cortical glutamatergic cell type L5a expressing Batf3	Adult mouse cortical glutamatergic cell type L5 expressing Ucma	L5a_Batf3	L5_Ucma	MEF2C, ZFP605, ZFP944, ZFP488, PRKRIR, pou3f2, tsc22d1, klf13
Tasic et al. 2016	Adult mouse cortical glutamatergic cell type L5a expressing Batf3	Adult mouse cortical glutamatergic cell type L5a expressing Hsd11b1	L5a_Batf3	L5a_Hsd11b1	BHLHE40, CREB3, POU3F2, zfp266, neurod6, klf13
Tasic et al. 2016	Adult mouse cortical glutamatergic cell type L5a expressing Batf3	Adult mouse cortical glutamatergic cell type L5a expressing Pde1c	L5a_Batf3	L5a_Pde1c	NEUROD6, ZFP488, TBR1, TSC22D1
Tasic et al. 2016	Adult mouse cortical glutamatergic cell type L5a expressing Batf3	Adult mouse cortical glutamatergic cell type L5a expressing Tcerg1l	L5a_Batf3	L5a_Tcerg1l	ZFP488, TSC22D1, neurod6, klf13
Tasic et al. 2016	Adult mouse cortical glutamatergic cell type L5a expressing Batf3	Adult mouse cortical glutamatergic cell type L5b expressing Cdh13	L5a_Batf3	L5b_Cdh13	FEZF2, ZFP932, PEG3, GM14326, ZFP37, 2010315B03RIK, ARID1B, GM14325, GM14322, ZFP930, 5730507C01RIK, nfx1, zfp825
Tasic et al. 2016	Adult mouse cortical glutamatergic cell type L5a expressing Batf3	Adult mouse cortical glutamatergic cell type L5b expressing Tph2	L5a_Batf3	L5b_Tph2	ZFP932, FEZF2, PEG3, ZFP930, ZFP938, GM14326, MEF2C, 2010315B03RIK, ARID1B, 5730507c01rik, nfx1, zfp825, foxp1
Tasic et al. 2016	Adult mouse cortical glutamatergic cell type L5a expressing Batf3	Adult mouse cortical glutamatergic cell type L6a expressing Car12	L5a_Batf3	L6a_Car12	KLF13, ZFP488, THAP7, SOX5, ZFP605, ZFP799, TTF1, neurod6
Tasic et al. 2016	Adult mouse cortical glutamatergic cell type L5a expressing Batf3	Adult mouse cortical glutamatergic cell type L6a expressing Mgp	L5a_Batf3	L6a_Mgp	FOXP2, ZFP938, ZFP932, 2010315B03RIK, MYT1L, GM14326, 5730507C01RIK, ZFP930, NFE2L1, PEG3, zfp825, arid1b, hivep2, nfx1, gm14322
Tasic et al. 2016	Adult mouse cortical glutamatergic cell type L5a expressing Batf3	Adult mouse cortical glutamatergic cell type L6a expressing Sla	L5a_Batf3	L6a_Sla	ZFP932, FOXP2, FEZF2, 2010315B03RIK, ZFP938, GM14326, ZFP825, nfx1, gm14322
Tasic et al. 2016	Adult mouse cortical glutamatergic cell type L5a expressing Batf3	Adult mouse cortical glutamatergic cell type L6a expressing Syt17	L5a_Batf3	L6a_Syt17	ZFP488, ZFP57, NEUROD6, ZFP605, ZFP9, ZFP945, zfp959, gm10778
Tasic et al. 2016	Adult mouse cortical glutamatergic cell type L5a expressing Batf3	Adult mouse cortical glutamatergic cell type L6b expressing Rgs12	L5a_Batf3	L6b_Rgs12	ZFP932, ZFPM2, POU6F2, PEG3, arid1b, 5730507c01rik, nfx1, gm14326, zfp825, foxp1, mef2c
Tasic et al. 2016	Adult mouse cortical glutamatergic cell type L5a expressing Batf3	Adult mouse cortical glutamatergic cell type L6b expressing Serpinb11	L5a_Batf3	L6b_Serpinb11	KLF13, SOX5, ZFP9, ZKSCAN16, GM10778, zfp202, tbr1, klf7
Tasic et al. 2016	Adult mouse cortical glutamatergic cell type L5a expressing Batf3	Adult mouse cortical microglia expressing Ctss	L5a_Batf3	Micro_Ctss	EGR1, FLI1, SALL1, ZFP825, NFIA, NCOR1, GMEB1, TOX4, PRKRIR, gm14403, gm14322, e2f1, zfp935, mef2c
Tasic et al. 2016	Adult mouse cortical glutamatergic cell type L5a expressing Batf3	Adult mouse cortical neurogliaform cell expressing Car4	L5a_Batf3	Ndnf_Car4	TSC22D1, DLX5, BCL11B, TSHZ1, ZFP605, ZFP488, MLXIP, gm14403, klf13
Tasic et al. 2016	Adult mouse cortical glutamatergic cell type L5a expressing Batf3	Adult mouse cortical neurogliaform cell expressing Cxcl14	L5a_Batf3	Ndnf_Cxcl14	ZFP57, MAF, TSHZ1, ZFP605, gm10778, klf13
Tasic et al. 2016	Adult mouse cortical glutamatergic cell type L5a expressing Batf3	Adult mouse cortical oligodendrocyte expressing 9630013A20Rik	L5a_Batf3	Oligo_96_Rik	TCF7L2, SOX10, CBFB, 5730507C01RIK, zfp930
Tasic et al. 2016	Adult mouse cortical glutamatergic cell type L5a expressing Batf3	Adult mouse cortical oligodendrocyte expressing Opalin	L5a_Batf3	Oligo_Opalin	LITAF, CARHSP1, TOX4
Tasic et al. 2016	Adult mouse cortical glutamatergic cell type L5a expressing Batf3	Adult mouse cortical oligodendrocyte precursor cell expressing Pdgfra	L5a_Batf3	OPC_Pdgfra	ZFP932, OLIG1, ZFP935, ZFP825, ZFP37, OLIG2, MYSM1, YBX1, NFIB, ZFP780B, tox4, gm14326, 2010315b03rik, zfp930
Tasic et al. 2016	Adult mouse cortical glutamatergic cell type L5a expressing Batf3	Adult mouse cortical Pvalb GABAergic cell expressing Cpne5	L5a_Batf3	Pvalb_Cpne5	DLX5, ZFP605, PRKRIR, DNAJC2, USF1, GM10778, zfp488, creb3
Tasic et al. 2016	Adult mouse cortical glutamatergic cell type L5a expressing Batf3	Adult mouse cortical Pvalb GABAergic cell expressing Gpx3	L5a_Batf3	Pvalb_Gpx3	TSC22D1, DLX5, MAF, ZFP932, 2010315B03RIK, zfp488, mef2c, thrb, klf13
Tasic et al. 2016	Adult mouse cortical glutamatergic cell type L5a expressing Batf3	Adult mouse cortical Pvalb GABAergic cell expressing Obox3	L5a_Batf3	Pvalb_Obox3	RBPJ, GM14403, ZFP799, ZFP605, zfp488, zfp9, klf13
Tasic et al. 2016	Adult mouse cortical glutamatergic cell type L5a expressing Batf3	Adult mouse cortical Pvalb GABAergic cell expressing Tacr3	L5a_Batf3	Pvalb_Tacr3	DLX5, MAFB, ZFP367, 2010315b03rik, zfp113, zfp488
Tasic et al. 2016	Adult mouse cortical glutamatergic cell type L5a expressing Batf3	Adult mouse cortical Pvalb GABAergic cell expressing Tpbg	L5a_Batf3	Pvalb_Tpbg	TSC22D1, CREB3, KLF12, GM10778, ZFP605, zfp488, klf13
Tasic et al. 2016	Adult mouse cortical glutamatergic cell type L5a expressing Batf3	Adult mouse cortical Pvalb GABAergic cell expressing Wt1	L5a_Batf3	Pvalb_Wt1	TSC22D1, DLX5, ZFP367, PRKRIR, GM14403, sp110, zfp202, zfp488
Tasic et al. 2016	Adult mouse cortical glutamatergic cell type L5a expressing Batf3	Adult mouse cortical cell expressing Smad3	L5a_Batf3	Smad3	SP8, MYCN, ZFP930, ZFP932, 2010315B03RIK, ZFP825, GM14322, PEG3, ZFP37, ARID1B, NFX1, WHSC1, gm14326, zbtb11, hivep2
Tasic et al. 2016	Adult mouse cortical glutamatergic cell type L5a expressing Batf3	Adult mouse cortical Sst GABAergic cell expressing Cbln4	L5a_Batf3	Sst_Cbln4	MAF, DLX5, TSC22D1, ZFP605, 2010315B03RIK, gm14403, zfp266, zfp488, tox, mef2c
Tasic et al. 2016	Adult mouse cortical glutamatergic cell type L5a expressing Batf3	Adult mouse cortical Sst GABAergic cell expressing Cdk6	L5a_Batf3	Sst_Cdk6	ZFP788, ZFP2, POU3F3, BBX, ZFP605, ZFP882, zfp488
Tasic et al. 2016	Adult mouse cortical glutamatergic cell type L5a expressing Batf3	Adult mouse cortical Sst GABAergic cell expressing Chodl	L5a_Batf3	Sst_Chodl	CARHSP1, PEG3, RARB, KLF5, ZFP932, NFE2L1, ZFP930, 2010315b03rik, gm14326, zfp322a, gm14322, whsc1, zfp938, nfx1, zfp825
Tasic et al. 2016	Adult mouse cortical glutamatergic cell type L5a expressing Batf3	Adult mouse cortical Sst GABAergic cell expressing Myh8	L5a_Batf3	Sst_Myh8	DLX5, MAF, POU3F3, ZFP605, PRKRIR, GM14403, tsc22d1
Tasic et al. 2016	Adult mouse cortical glutamatergic cell type L5a expressing Batf3	Adult mouse cortical Sst GABAergic cell expressing Tacstd2	L5a_Batf3	Sst_Tacstd2	DLX5, POU3F3, ZFP949, ZFP512, ZFP946, ZFP202, zfp113, zfp488
Tasic et al. 2016	Adult mouse cortical glutamatergic cell type L5a expressing Batf3	Adult mouse cortical Sst GABAergic cell expressing Th	L5a_Batf3	Sst_Th	ZFP57, DLX5, ZFP788, TTF1, zfp605, gm10778, gm14403, tsc22d1
Tasic et al. 2016	Adult mouse cortical glutamatergic cell type L5a expressing Batf3	Adult mouse cortical Vip GABAergic cell expressing Chat	L5a_Batf3	Vip_Chat	PROX1, ZFP932, ZFP825, ZFP938, GM14322, 2010315B03RIK, NFX1, GM14326, ZFP930, 5730507C01RIK
Tasic et al. 2016	Adult mouse cortical glutamatergic cell type L5a expressing Batf3	Adult mouse cortical Vip GABAergic cell expressing Gpc3	L5a_Batf3	Vip_Gpc3	ID3, ZFP932, PROX1, PEG3, zfp938
Tasic et al. 2016	Adult mouse cortical glutamatergic cell type L5a expressing Batf3	Adult mouse cortical Vip GABAergic cell expressing Mybpc1	L5a_Batf3	Vip_Mybpc1	SP8, ZFP932, PEG3, ARID1B, NFX1
Tasic et al. 2016	Adult mouse cortical glutamatergic cell type L5a expressing Batf3	Adult mouse cortical Vip GABAergic cell expressing Parm1	L5a_Batf3	Vip_Parm1	ZFP932, PROX1, NFX1, PEG3, MYT1L, ARID1B, zfp825, camta1
Tasic et al. 2016	Adult mouse cortical glutamatergic cell type L5a expressing Batf3	Adult mouse cortical Vip GABAergic cell expressing Sncg	L5a_Batf3	Vip_Sncg	SP8, PEG3, PROX1, NR3C2, GM14326, GM4724, GM14434, zfp148, egr1, nr1d1, foxp1
Tasic et al. 2016	Adult mouse cortical glutamatergic cell type L5a expressing Hsd11b1	Adult mouse cortical astrocyte expressing Gja1	L5a_Hsd11b1	Astro_Gja1	NFIA, NFIB, TCF7L2
Tasic et al. 2016	Adult mouse cortical glutamatergic cell type L5a expressing Hsd11b1	Adult mouse cortical endothelial cell expressing Myl9	L5a_Hsd11b1	Endo_Myl9	ID3, ETS1, ZFP37, GM14322
Tasic et al. 2016	Adult mouse cortical glutamatergic cell type L5a expressing Hsd11b1	Adult mouse cortical endothelial cell expressing Tbc1d4	L5a_Hsd11b1	Endo_Tbc1d4	ID3, ID1, ETS1, FLI1, NFIB, GATA2, ELK3, TBX3, FOXP1, ARID1B
Tasic et al. 2016	Adult mouse cortical glutamatergic cell type L5a expressing Hsd11b1	Adult mouse cortical cell expressing Igtp	L5a_Hsd11b1	Igtp	MYCN, ZFP825, ZFP930, NFX1, GM14322, SOX1, GM14326, 5730507c01rik, peg3, 2010315b03rik
Tasic et al. 2016	Adult mouse cortical glutamatergic cell type L5a expressing Hsd11b1	Adult mouse cortical glutamatergic cell type L2 expressing Ngb	L5a_Hsd11b1	L2_Ngb	ZFP57, SUB1, RFX3, ZFP697, ZFP300, ZFP605, gm10778
Tasic et al. 2016	Adult mouse cortical glutamatergic cell type L5a expressing Hsd11b1	Adult mouse cortical glutamatergic cell type L2/3 expressing Ptgs2	L5a_Hsd11b1	L2.3_Ptgs2	ZFP488, RFX3, FOXN2, ZFP300, zfp9, sub1
Tasic et al. 2016	Adult mouse cortical glutamatergic cell type L5a expressing Hsd11b1	Adult mouse cortical glutamatergic cell type L4 expressing Arf5	L5a_Hsd11b1	L4_Arf5	ZFP488, TSHZ1, ARNTL, PRKRIR, NEUROD2, ZFP9, ZFP202, sub1
Tasic et al. 2016	Adult mouse cortical glutamatergic cell type L5a expressing Hsd11b1	Adult mouse cortical glutamatergic cell type L4 expressing Ctxn3	L5a_Hsd11b1	L4_Ctxn3	TSC22D1, ZFP488, ZFP300, TSHZ1, ZFP12, sub1
Tasic et al. 2016	Adult mouse cortical glutamatergic cell type L5a expressing Hsd11b1	Adult mouse cortical glutamatergic cell type L4 expressing Scnn1a	L5a_Hsd11b1	L4_Scnn1a	TSC22D1, ZFP488, TSHZ1, YBX1, sub1
Tasic et al. 2016	Adult mouse cortical glutamatergic cell type L5a expressing Hsd11b1	Adult mouse cortical glutamatergic cell type L5 expressing Chma6	L5a_Hsd11b1	L5_Chrna6	ZFP932, FEZF2, 2010315B03RIK, GM14322, satb2, foxp1
Tasic et al. 2016	Adult mouse cortical glutamatergic cell type L5a expressing Hsd11b1	Adult mouse cortical glutamatergic cell type L5 expressing Ucma	L5a_Hsd11b1	L5_Ucma	ZFP944, ZFP605, PRKRIR, zfp488, tsc22d1, mef2c, sub1
Tasic et al. 2016	Adult mouse cortical glutamatergic cell type L5a expressing Hsd11b1	Adult mouse cortical glutamatergic cell type L5a expressing Batf3	L5a_Hsd11b1	L5a_Batf3	ETV1, ESRRG, ZFP937, ZFP300, zfp12, sub1
Tasic et al. 2016	Adult mouse cortical glutamatergic cell type L5a expressing Hsd11b1	Adult mouse cortical glutamatergic cell type L5a expressing Pde1c	L5a_Hsd11b1	L5a_Pde1c	ETV1, TBR1, ZFP488, tsc22d1, sub1
Tasic et al. 2016	Adult mouse cortical glutamatergic cell type L5a expressing Hsd11b1	Adult mouse cortical glutamatergic cell type L5a expressing Tcerg1l	L5a_Hsd11b1	L5a_Tcerg1l	ETV1, ZFP488, zfp300, tsc22d1, sub1
Tasic et al. 2016	Adult mouse cortical glutamatergic cell type L5a expressing Hsd11b1	Adult mouse cortical glutamatergic cell type L5b expressing Cdh13	L5a_Hsd11b1	L5b_Cdh13	FEZF2, PEG3, ZFP932, NFX1, GM14326, GM14322, ZFP930, 5730507C01RIK, gm14325, zfp37, 2010315b03rik, arid1b, zfp825
Tasic et al. 2016	Adult mouse cortical glutamatergic cell type L5a expressing Hsd11b1	Adult mouse cortical glutamatergic cell type L5b expressing Tph2	L5a_Hsd11b1	L5b_Tph2	FEZF2, ZFP932, PEG3, ZFP930, ZFP938, NFX1, GM14326, 5730507c01rik, 2010315b03rik, arid1b, zfp825, foxp1, mef2c
Tasic et al. 2016	Adult mouse cortical glutamatergic cell type L5a expressing Hsd11b1	Adult mouse cortical glutamatergic cell type L6a expressing Car12	L5a_Hsd11b1	L6a_Car12	THAP7, ZFP488, SOX5, ZFP799, ZFP605, TTF1, ZFP300, sub1
Tasic et al. 2016	Adult mouse cortical glutamatergic cell type L5a expressing Hsd11b1	Adult mouse cortical glutamatergic cell type L6a expressing Mgp	L5a_Hsd11b1	L6a_Mgp	FOXP2, ZFP938, MYT1L, ZFP932, PEG3, GM14326, 5730507C01RIK, ZFP930, 2010315B03RIK, NFX1, nfe2l1, hivep2, gm14322, zfp825, arid1b
Tasic et al. 2016	Adult mouse cortical glutamatergic cell type L5a expressing Hsd11b1	Adult mouse cortical glutamatergic cell type L6a expressing Sla	L5a_Hsd11b1	L6a_Sla	ZFP932, FOXP2, FEZF2, 2010315B03RIK, GM14326, NFX1, ZFP938, gm14322, zfp825
Tasic et al. 2016	Adult mouse cortical glutamatergic cell type L5a expressing Hsd11b1	Adult mouse cortical glutamatergic cell type L6a expressing Syt17	L5a_Hsd11b1	L6a_Syt17	ZFP488, ZFP57, ZFP9, ZFP605, ZFP945, GM10778, ZFP300, zfp959, sub1
Tasic et al. 2016	Adult mouse cortical glutamatergic cell type L5a expressing Hsd11b1	Adult mouse cortical glutamatergic cell type L6b expressing Rgs12	L5a_Hsd11b1	L6b_Rgs12	ZFP932, POU6F2, ZFPM2, PEG3, NFX1, 5730507c01rik, gm14326, arid1b, zfp825, foxp1, mef2c
Tasic et al. 2016	Adult mouse cortical glutamatergic cell type L5a expressing Hsd11b1	Adult mouse cortical glutamatergic cell type L6b expressing Serpinb11	L5a_Hsd11b1	L6b_Serpinb11	SOX5, TBR1, KLF7, ZKSCAN16, GM10778, zfp202, zfp300, zfp9
Tasic et al. 2016	Adult mouse cortical glutamatergic cell type L5a expressing Hsd11b1	Adult mouse cortical microglia expressing Ctss	L5a_Hsd11b1	Micro_Ctss	EGR1, FLI1, SALL1, ZFP825, NFIA, NCOR1, GMEB1, TOX4, PRKRIR, gm14403, e2f1, gm14322, zfp935, mef2c
Tasic et al. 2016	Adult mouse cortical glutamatergic cell type L5a expressing Hsd11b1	Adult mouse cortical neurogliaform cell expressing Car4	L5a_Hsd11b1	Ndnf_Car4	TSC22D1, DLX5, BCL11B, ZFP605, TSHZ1, mlxip, gm14403, zfp488, sub1
Tasic et al. 2016	Adult mouse cortical glutamatergic cell type L5a expressing Hsd11b1	Adult mouse cortical neurogliaform cell expressing Cxcl14	L5a_Hsd11b1	Ndnf_Cxcl14	ZFP57, MAF, TSHZ1, ZFP300, zfp12, zfp605, gm10778
Tasic et al. 2016	Adult mouse cortical glutamatergic cell type L5a expressing Hsd11b1	Adult mouse cortical oligodendrocyte expressing 9630013A20Rik	L5a_Hsd11b1	Oligo_96_Rik	TCF7L2, SOX10, CBFB, 5730507C01RIK, zfp930
Tasic et al. 2016	Adult mouse cortical glutamatergic cell type L5a expressing Hsd11b1	Adult mouse cortical oligodendrocyte expressing Opalin	L5a_Hsd11b1	Oligo_Opalin	LITAF, CARHSP1, TOX4
Tasic et al. 2016	Adult mouse cortical glutamatergic cell type L5a expressing Hsd11b1	Adult mouse cortical oligodendrocyte precursor cell expressing Pdgfra	L5a_Hsd11b1	OPC_Pdgfra	ZFP932, OLIG1, ZFP935, ZFP825, NFIB, OLIG2, ZFP37, MYSM1, YBX1, ZFP780B, TOX4, gm14326, 2010315b03rik, zfp930
Tasic et al. 2016	Adult mouse cortical glutamatergic cell type L5a expressing Hsd11b1	Adult mouse cortical Pvalb GABAergic cell expressing Cpne5	L5a_Hsd11b1	Pvalb_Cpne5	DLX5, PRKRIR, USF1, DNAJC2, ZFP605, GM10778, zfp300, zfp488, sub1
Tasic et al. 2016	Adult mouse cortical glutamatergic cell type L5a expressing Hsd11b1	Adult mouse cortical Pvalb GABAergic cell expressing Gpx3	L5a_Hsd11b1	Pvalb_Gpx3	DLX5, MAF, TSC22D1, ZFP932, THRB, 2010315B03RIK, zfp300, zfp488, sub1, mef2c
Tasic et al. 2016	Adult mouse cortical glutamatergic cell type L5a expressing Hsd11b1	Adult mouse cortical Pvalb GABAergic cell expressing Obox3	L5a_Hsd11b1	Pvalb_Obox3	ESRRG, RBPJ, GM14403, ZFP799, zfp605, zfp12, zfp9, zfp488, sub1
Tasic et al. 2016	Adult mouse cortical glutamatergic cell type L5a expressing Hsd11b1	Adult mouse cortical Pvalb GABAergic cell expressing Tacr3	L5a_Hsd11b1	Pvalb_Tacr3	DLX5, ETV1, MAFB, ESRRG, zfp113, zfp367, zfp12, 2010315b03rik, zfp488, sub1
Tasic et al. 2016	Adult mouse cortical glutamatergic cell type L5a expressing Hsd11b1	Adult mouse cortical Pvalb GABAergic cell expressing Tpbg	L5a_Hsd11b1	Pvalb_Tpbg	ETV1, TSC22D1, KLF12, GM10778, ZFP12, zfp300, zfp605, zfp488
Tasic et al. 2016	Adult mouse cortical glutamatergic cell type L5a expressing Hsd11b1	Adult mouse cortical Pvalb GABAergic cell expressing Wt1	L5a_Hsd11b1	Pvalb_Wt1	DLX5, TSC22D1, PRKRIR, GM14403, zfp367, zfp202, sp110, zfp300, zfp488, sub1
Tasic et al. 2016	Adult mouse cortical glutamatergic cell type L5a expressing Hsd11b1	Adult mouse cortical cell expressing Smad3	L5a_Hsd11b1	Smad3	SP8, MYCN, ZFP930, PEG3, GM14322, NFX1, 2010315B03RIK, ZFP825, WHSC1, ZFP37, zfp932, arid1b, gm14326, hivep2, zbtb11
Tasic et al. 2016	Adult mouse cortical glutamatergic cell type L5a expressing Hsd11b1	Adult mouse cortical Sst GABAergic cell expressing Cbln4	L5a_Hsd11b1	Sst_Cbln4	MAF, DLX5, TOX, GM14403, ZFP605, 2010315b03rik, tsc22d1, zfp488, sub1, mef2c
Tasic et al. 2016	Adult mouse cortical glutamatergic cell type L5a expressing Hsd11b1	Adult mouse cortical Sst GABAergic cell expressing Cdk6	L5a_Hsd11b1	Sst_Cdk6	ZFP2, ZFP788, BBX, POU3F3, ZFP882, zfp605, zfp300, zfp12, zfp488, sub1
Tasic et al. 2016	Adult mouse cortical glutamatergic cell type L5a expressing Hsd11b1	Adult mouse cortical Sst GABAergic cell expressing Chodl	L5a_Hsd11b1	Sst_Chodl	PEG3, CARHSP1, RARB, KLF5, NFE2L1, ZFP930, whsc1, zfp932, gm14326, zfp322a, gm14322, 2010315b03rik, nfx1, zfp938, zfp825
Tasic et al. 2016	Adult mouse cortical glutamatergic cell type L5a expressing Hsd11b1	Adult mouse cortical Sst GABAergic cell expressing Myh8	L5a_Hsd11b1	Sst_Myh8	DLX5, MAF, GM14403, PRKRIR, POU3F3, zfp605, zfp12, tsc22d1, sub1
Tasic et al. 2016	Adult mouse cortical glutamatergic cell type L5a expressing Hsd11b1	Adult mouse cortical Sst GABAergic cell expressing Tacstd2	L5a_Hsd11b1	Sst_Tacstd2	DLX5, ZFP946, ZFP300, ZFP949, ZFP202, POU3F3, ZFP512, ZFP113, zfp12, zfp488, sub1
Tasic et al. 2016	Adult mouse cortical glutamatergic cell type L5a expressing Hsd11b1	Adult mouse cortical Sst GABAergic cell expressing Th	L5a_Hsd11b1	Sst_Th	ZFP57, DLX5, gm10778, gm14403, ttf1, zfp300, zfp788, zfp605, tsc22d1
Tasic et al. 2016	Adult mouse cortical glutamatergic cell type L5a expressing Hsd11b1	Adult mouse cortical Vip GABAergic cell expressing Chat	L5a_Hsd11b1	Vip_Chat	PROX1, ZFP825, ZFP932, ZFP938, GM14322, NFX1, GM14326, ZFP930, 2010315B03RIK, 5730507C01RIK
Tasic et al. 2016	Adult mouse cortical glutamatergic cell type L5a expressing Hsd11b1	Adult mouse cortical Vip GABAergic cell expressing Gpc3	L5a_Hsd11b1	Vip_Gpc3	ID3, ZFP932, PEG3, PROX1, zfp938
Tasic et al. 2016	Adult mouse cortical glutamatergic cell type L5a expressing Hsd11b1	Adult mouse cortical Vip GABAergic cell expressing Mybpc1	L5a_Hsd11b1	Vip_Mybpc1	SP8, PEG3, NFX1, zfp932, arid1b
Tasic et al. 2016	Adult mouse cortical glutamatergic cell type L5a expressing Hsd11b1	Adult mouse cortical Vip GABAergic cell expressing Parm1	L5a_Hsd11b1	Vip_Parm1	ZFP932, PROX1, PEG3, NFX1, MYT1L, camta1, arid1b, zfp825
Tasic et al. 2016	Adult mouse cortical glutamatergic cell type L5a expressing Hsd11b1	Adult mouse cortical Vip GABAergic cell expressing Sncg	L5a_Hsd11b1	Vip_Sncg	SP8, PEG3, PROX1, NR3C2, GM4724, GM14434, GM14326, zfp148, nr1d1, foxp1, egr1
Tasic et al. 2016	Adult mouse cortical glutamatergic cell type L5a expressing Pde1c	Adult mouse cortical astrocyte expressing Gja1	L5a_Pde1c	Astro_Gja1	NFIA, POU3F2, TCF7L2, NFIB
Tasic et al. 2016	Adult mouse cortical glutamatergic cell type L5a expressing Pde1c	Adult mouse cortical endothelial cell expressing Myl9	L5a_Pde1c	Endo_Myl9	ID3, ETS1, ZFP37, GM14322
Tasic et al. 2016	Adult mouse cortical glutamatergic cell type L5a expressing Pde1c	Adult mouse cortical endothelial cell expressing Tbc1d4	L5a_Pde1c	Endo_Tbc1d4	ID3, ID1, ETS1, FLI1, GATA2, NFIB, ELK3, TBX3, FOXP1, ARID1B
Tasic et al. 2016	Adult mouse cortical glutamatergic cell type L5a expressing Pde1c	Adult mouse cortical cell expressing Igtp	L5a_Pde1c	Igtp	ZFP825, GM14322, NFX1, ZFP930, MYCN, SOX1, GM14326, 5730507C01RIK, 2010315b03rik, peg3
Tasic et al. 2016	Adult mouse cortical glutamatergic cell type L5a expressing Pde1c	Adult mouse cortical glutamatergic cell type L2 expressing Ngb	L5a_Pde1c	L2_Ngb	BHLHE40, ZFP57, POU3F2, RFX3, ZFP697, ZFP300, gm10778, zfp605
Tasic et al. 2016	Adult mouse cortical glutamatergic cell type L5a expressing Pde1c	Adult mouse cortical glutamatergic cell type L2/3 expressing Ptgs2	L5a_Pde1c	L2.3_Ptgs2	BHLHE40, POU3F2, FOXN2, RFX3, ZFP9, ZFP300, klf13
Tasic et al. 2016	Adult mouse cortical glutamatergic cell type L5a expressing Pde1c	Adult mouse cortical glutamatergic cell type L4 expressing Arf5	L5a_Pde1c	L4_Arf5	TSHZ1, ARNTL, PRKRIR, ZFP9, NEUROD2, zfp202, klf13
Tasic et al. 2016	Adult mouse cortical glutamatergic cell type L5a expressing Pde1c	Adult mouse cortical glutamatergic cell type L4 expressing Ctxn3	L5a_Pde1c	L4_Ctxn3	POU3F2, TSHZ1, ZFP12, ZFP300
Tasic et al. 2016	Adult mouse cortical glutamatergic cell type L5a expressing Pde1c	Adult mouse cortical glutamatergic cell type L4 expressing Scnn1a	L5a_Pde1c	L4_Scnn1a	BHLHE40, TSHZ1, YBX1, klf13
Tasic et al. 2016	Adult mouse cortical glutamatergic cell type L5a expressing Pde1c	Adult mouse cortical glutamatergic cell type L5 expressing Chma6	L5a_Pde1c	L5_Chrna6	ZFP932, FEZF2, GM14322, 2010315B03RIK, satb2, foxp1
Tasic et al. 2016	Adult mouse cortical glutamatergic cell type L5a expressing Pde1c	Adult mouse cortical glutamatergic cell type L5 expressing Ucma	L5a_Pde1c	L5_Ucma	MEF2C, POU3F2, ZFP944, PRKRIR, zfp605, klf13
Tasic et al. 2016	Adult mouse cortical glutamatergic cell type L5a expressing Pde1c	Adult mouse cortical glutamatergic cell type L5a expressing Batf3	L5a_Pde1c	L5a_Batf3	ZFP12, ESRRG, ZFP937, zfp300
Tasic et al. 2016	Adult mouse cortical glutamatergic cell type L5a expressing Pde1c	Adult mouse cortical glutamatergic cell type L5a expressing Hsd11b1	L5a_Pde1c	L5a_Hsd11b1	BHLHE40, CREB3, POU3F2, zfp266, klf13
Tasic et al. 2016	Adult mouse cortical glutamatergic cell type L5a expressing Pde1c	Adult mouse cortical glutamatergic cell type L5a expressing Tcerg1l	L5a_Pde1c	L5a_Tcerg1l	zfp300, klf13
Tasic et al. 2016	Adult mouse cortical glutamatergic cell type L5a expressing Pde1c	Adult mouse cortical glutamatergic cell type L5b expressing Cdh13	L5a_Pde1c	L5b_Cdh13	FEZF2, ZFP37, NFX1, GM14322, PEG3, 5730507C01RIK, GM14325, ZFP930, GM14326, ARID1B, 2010315b03rik, zfp932, zfp825
Tasic et al. 2016	Adult mouse cortical glutamatergic cell type L5a expressing Pde1c	Adult mouse cortical glutamatergic cell type L5b expressing Tph2	L5a_Pde1c	L5b_Tph2	ZFP938, FEZF2, ZFP932, ZFP930, PEG3, NFX1, GM14326, 5730507C01RIK, arid1b, zfp825, 2010315b03rik, mef2c, foxp1
Tasic et al. 2016	Adult mouse cortical glutamatergic cell type L5a expressing Pde1c	Adult mouse cortical glutamatergic cell type L6a expressing Car12	L5a_Pde1c	L6a_Car12	THAP7, SOX5, ZFP799, TTF1, ZFP605, KLF13, ZFP300
Tasic et al. 2016	Adult mouse cortical glutamatergic cell type L5a expressing Pde1c	Adult mouse cortical glutamatergic cell type L6a expressing Mgp	L5a_Pde1c	L6a_Mgp	ZFP938, FOXP2, NFX1, ZFP825, 5730507C01RIK, NFE2L1, ZFP930, GM14326, GM14322, 2010315B03RIK, peg3, arid1b, zfp932, hivep2, myt1l
Tasic et al. 2016	Adult mouse cortical glutamatergic cell type L5a expressing Pde1c	Adult mouse cortical glutamatergic cell type L6a expressing Sla	L5a_Pde1c	L6a_Sla	ZFP938, FOXP2, ZFP932, FEZF2, NFX1, ZFP825, 2010315B03RIK, GM14322, GM14326
Tasic et al. 2016	Adult mouse cortical glutamatergic cell type L5a expressing Pde1c	Adult mouse cortical glutamatergic cell type L6a expressing Syt17	L5a_Pde1c	L6a_Syt17	ZFP57, ZFP9, ZFP945, ZFP605, ZFP959, GM10778, zfp300
Tasic et al. 2016	Adult mouse cortical glutamatergic cell type L5a expressing Pde1c	Adult mouse cortical glutamatergic cell type L6b expressing Rgs12	L5a_Pde1c	L6b_Rgs12	ZFP932, POU6F2, ZFPM2, NFX1, PEG3, 5730507c01rik, arid1b, gm14326, zfp825, foxp1, mef2c
Tasic et al. 2016	Adult mouse cortical glutamatergic cell type L5a expressing Pde1c	Adult mouse cortical glutamatergic cell type L6b expressing Serpinb11	L5a_Pde1c	L6b_Serpinb11	KLF13, SOX5, ZKSCAN16, GM10778, ZFP9, zfp300, zfp202, klf7
Tasic et al. 2016	Adult mouse cortical glutamatergic cell type L5a expressing Pde1c	Adult mouse cortical microglia expressing Ctss	L5a_Pde1c	Micro_Ctss	EGR1, FLI1, ZFP825, SALL1, NFIA, NCOR1, GMEB1, PRKRIR, TOX4, GM14322, gm14403, zfp935, e2f1, mef2c
Tasic et al. 2016	Adult mouse cortical glutamatergic cell type L5a expressing Pde1c	Adult mouse cortical neurogliaform cell expressing Car4	L5a_Pde1c	Ndnf_Car4	DLX5, TSHZ1, BCL11B, ZFP605, MLXIP, gm14403, klf13
Tasic et al. 2016	Adult mouse cortical glutamatergic cell type L5a expressing Pde1c	Adult mouse cortical neurogliaform cell expressing Cxcl14	L5a_Pde1c	Ndnf_Cxcl14	ZFP57, MAF, TSHZ1, ZFP12, ZFP300, gm10778, zfp605, klf13
Tasic et al. 2016	Adult mouse cortical glutamatergic cell type L5a expressing Pde1c	Adult mouse cortical oligodendrocyte expressing 9630013A20Rik	L5a_Pde1c	Oligo_96_Rik	TCF7L2, SOX10, CBFB, 5730507C01RIK, zfp930
Tasic et al. 2016	Adult mouse cortical glutamatergic cell type L5a expressing Pde1c	Adult mouse cortical oligodendrocyte expressing Opalin	L5a_Pde1c	Oligo_Opalin	LITAF, CARHSP1, TOX4
Tasic et al. 2016	Adult mouse cortical glutamatergic cell type L5a expressing Pde1c	Adult mouse cortical oligodendrocyte precursor cell expressing Pdgfra	L5a_Pde1c	OPC_Pdgfra	OLIG1, ZFP932, ZFP935, ZFP825, ZFP37, OLIG2, MYSM1, YBX1, NFIB, ZFP780B, tox4, gm14326, zfp930, 2010315b03rik
Tasic et al. 2016	Adult mouse cortical glutamatergic cell type L5a expressing Pde1c	Adult mouse cortical Pvalb GABAergic cell expressing Cpne5	L5a_Pde1c	Pvalb_Cpne5	DLX5, CREB3, PRKRIR, GM10778, ZFP605, DNAJC2, usf1, zfp300
Tasic et al. 2016	Adult mouse cortical glutamatergic cell type L5a expressing Pde1c	Adult mouse cortical Pvalb GABAergic cell expressing Gpx3	L5a_Pde1c	Pvalb_Gpx3	DLX5, MAF, 2010315B03RIK, zfp300, zfp932, thrb, mef2c, klf13
Tasic et al. 2016	Adult mouse cortical glutamatergic cell type L5a expressing Pde1c	Adult mouse cortical Pvalb GABAergic cell expressing Obox3	L5a_Pde1c	Pvalb_Obox3	ESRRG, GM14403, RBPJ, ZFP799, ZFP12, zfp9, zfp605, klf13
Tasic et al. 2016	Adult mouse cortical glutamatergic cell type L5a expressing Pde1c	Adult mouse cortical Pvalb GABAergic cell expressing Tacr3	L5a_Pde1c	Pvalb_Tacr3	DLX5, MAFB, ZFP12, ESRRG, ZFP367, zfp113, 2010315b03rik
Tasic et al. 2016	Adult mouse cortical glutamatergic cell type L5a expressing Pde1c	Adult mouse cortical Pvalb GABAergic cell expressing Tpbg	L5a_Pde1c	Pvalb_Tpbg	CREB3, KLF12, ZFP12, GM10778, zfp300, zfp605, klf13
Tasic et al. 2016	Adult mouse cortical glutamatergic cell type L5a expressing Pde1c	Adult mouse cortical Pvalb GABAergic cell expressing Wt1	L5a_Pde1c	Pvalb_Wt1	DLX5, PRKRIR, ZFP367, GM14403, sp110, zfp300, zfp202
Tasic et al. 2016	Adult mouse cortical glutamatergic cell type L5a expressing Pde1c	Adult mouse cortical cell expressing Smad3	L5a_Pde1c	Smad3	SP8, ZFP930, ZFP825, GM14322, NFX1, ZFP37, MYCN, WHSC1, PEG3, 2010315B03RIK, ARID1B, gm14326, hivep2, zbtb11, zfp932
Tasic et al. 2016	Adult mouse cortical glutamatergic cell type L5a expressing Pde1c	Adult mouse cortical Sst GABAergic cell expressing Cbln4	L5a_Pde1c	Sst_Cbln4	MAF, DLX5, GM14403, zfp266, 2010315b03rik, zfp605, tox, mef2c
Tasic et al. 2016	Adult mouse cortical glutamatergic cell type L5a expressing Pde1c	Adult mouse cortical Sst GABAergic cell expressing Cdk6	L5a_Pde1c	Sst_Cdk6	ZFP2, ZFP788, POU3F3, BBX, ZFP882, ZFP12, zfp605, zfp300
Tasic et al. 2016	Adult mouse cortical glutamatergic cell type L5a expressing Pde1c	Adult mouse cortical Sst GABAergic cell expressing Chodl	L5a_Pde1c	Sst_Chodl	CARHSP1, PEG3, ZFP938, RARB, KLF5, NFE2L1, ZFP930, whsc1, gm14322, nfx1, zfp322a, gm14326, 2010315b03rik, zfp825, zfp932
Tasic et al. 2016	Adult mouse cortical glutamatergic cell type L5a expressing Pde1c	Adult mouse cortical Sst GABAergic cell expressing Myh8	L5a_Pde1c	Sst_Myh8	DLX5, MAF, PRKRIR, POU3F3, GM14403, ZFP12, zfp605
Tasic et al. 2016	Adult mouse cortical glutamatergic cell type L5a expressing Pde1c	Adult mouse cortical Sst GABAergic cell expressing Tacstd2	L5a_Pde1c	Sst_Tacstd2	DLX5, ZFP949, ZFP946, POU3F3, ZFP300, ZFP512, ZFP113, zfp202, zfp12
Tasic et al. 2016	Adult mouse cortical glutamatergic cell type L5a expressing Pde1c	Adult mouse cortical Sst GABAergic cell expressing Th	L5a_Pde1c	Sst_Th	ZFP57, DLX5, TTF1, gm10778, gm14403, zfp788, zfp300, zfp605
Tasic et al. 2016	Adult mouse cortical glutamatergic cell type L5a expressing Pde1c	Adult mouse cortical Vip GABAergic cell expressing Chat	L5a_Pde1c	Vip_Chat	ZFP938, PROX1, ZFP825, GM14322, ZFP932, NFX1, ZFP930, 5730507C01RIK, GM14326, 2010315B03RIK
Tasic et al. 2016	Adult mouse cortical glutamatergic cell type L5a expressing Pde1c	Adult mouse cortical Vip GABAergic cell expressing Gpc3	L5a_Pde1c	Vip_Gpc3	ID3, ZFP938, ZFP932, PROX1, PEG3
Tasic et al. 2016	Adult mouse cortical glutamatergic cell type L5a expressing Pde1c	Adult mouse cortical Vip GABAergic cell expressing Mybpc1	L5a_Pde1c	Vip_Mybpc1	SP8, NFX1, PEG3, arid1b, zfp932
Tasic et al. 2016	Adult mouse cortical glutamatergic cell type L5a expressing Pde1c	Adult mouse cortical Vip GABAergic cell expressing Parm1	L5a_Pde1c	Vip_Parm1	ZFP932, PROX1, NFX1, PEG3, ZFP825, ARID1B, myt1l, camta1
Tasic et al. 2016	Adult mouse cortical glutamatergic cell type L5a expressing Pde1c	Adult mouse cortical Vip GABAergic cell expressing Sncg	L5a_Pde1c	Vip_Sncg	SP8, PEG3, PROX1, NR3C2, GM4724, GM14434, ZFP148, gm14326, nr1d1, egr1, foxp1
Tasic et al. 2016	Adult mouse cortical glutamatergic cell type L5a expressing Tcerg1l	Adult mouse cortical astrocyte expressing Gja1	L5a_Tcerg1l	Astro_Gja1	NFIA, TCF7L2, NFIB, POU3F2
Tasic et al. 2016	Adult mouse cortical glutamatergic cell type L5a expressing Tcerg1l	Adult mouse cortical endothelial cell expressing Myl9	L5a_Tcerg1l	Endo_Myl9	ID3, ETS1, ZFP37, GM14322
Tasic et al. 2016	Adult mouse cortical glutamatergic cell type L5a expressing Tcerg1l	Adult mouse cortical endothelial cell expressing Tbc1d4	L5a_Tcerg1l	Endo_Tbc1d4	ID3, ID1, ETS1, FLI1, NFIB, GATA2, ELK3, TBX3, FOXP1, ARID1B
Tasic et al. 2016	Adult mouse cortical glutamatergic cell type L5a expressing Tcerg1l	Adult mouse cortical cell expressing Igtp	L5a_Tcerg1l	Igtp	MYCN, ZFP825, NFX1, ZFP930, GM14322, SOX1, GM14326, 5730507c01rik, peg3, 2010315b03rik
Tasic et al. 2016	Adult mouse cortical glutamatergic cell type L5a expressing Tcerg1l	Adult mouse cortical glutamatergic cell type L2 expressing Ngb	L5a_Tcerg1l	L2_Ngb	ZFP57, RFX3, BHLHE40, POU3F2, ZFP697, zfp605, zfp11, gm10778
Tasic et al. 2016	Adult mouse cortical glutamatergic cell type L5a expressing Tcerg1l	Adult mouse cortical glutamatergic cell type L2/3 expressing Ptgs2	L5a_Tcerg1l	L2.3_Ptgs2	BHLHE40, RFX3, POU3F2, FOXN2, ZFP9, zfp11
Tasic et al. 2016	Adult mouse cortical glutamatergic cell type L5a expressing Tcerg1l	Adult mouse cortical glutamatergic cell type L4 expressing Arf5	L5a_Tcerg1l	L4_Arf5	TSHZ1, PRKRIR, ZFP9, NEUROD2, ARNTL, ZFP202
Tasic et al. 2016	Adult mouse cortical glutamatergic cell type L5a expressing Tcerg1l	Adult mouse cortical glutamatergic cell type L4 expressing Ctxn3	L5a_Tcerg1l	L4_Ctxn3	POU3F2, TSHZ1, ZFP12
Tasic et al. 2016	Adult mouse cortical glutamatergic cell type L5a expressing Tcerg1l	Adult mouse cortical glutamatergic cell type L4 expressing Scnn1a	L5a_Tcerg1l	L4_Scnn1a	BHLHE40, YBX1, TSHZ1, zfp11
Tasic et al. 2016	Adult mouse cortical glutamatergic cell type L5a expressing Tcerg1l	Adult mouse cortical glutamatergic cell type L5 expressing Chma6	L5a_Tcerg1l	L5_Chrna6	ZFP932, FEZF2, 2010315B03RIK, gm14322, satb2, foxp1
Tasic et al. 2016	Adult mouse cortical glutamatergic cell type L5a expressing Tcerg1l	Adult mouse cortical glutamatergic cell type L5 expressing Ucma	L5a_Tcerg1l	L5_Ucma	MEF2C, ZFP944, ZFP605, prkrir, zfp11, pou3f2
Tasic et al. 2016	Adult mouse cortical glutamatergic cell type L5a expressing Tcerg1l	Adult mouse cortical glutamatergic cell type L5a expressing Batf3	L5a_Tcerg1l	L5a_Batf3	ESRRG, ZFP937, zfp12, zfp11
Tasic et al. 2016	Adult mouse cortical glutamatergic cell type L5a expressing Tcerg1l	Adult mouse cortical glutamatergic cell type L5a expressing Hsd11b1	L5a_Tcerg1l	L5a_Hsd11b1	BHLHE40, CREB3, ZFP266, zfp11, pou3f2
Tasic et al. 2016	Adult mouse cortical glutamatergic cell type L5a expressing Tcerg1l	Adult mouse cortical glutamatergic cell type L5a expressing Pde1c	L5a_Tcerg1l	L5a_Pde1c	TBR1, zfp11
Tasic et al. 2016	Adult mouse cortical glutamatergic cell type L5a expressing Tcerg1l	Adult mouse cortical glutamatergic cell type L5b expressing Cdh13	L5a_Tcerg1l	L5b_Cdh13	FEZF2, PEG3, NFX1, ZFP932, ZFP37, GM14326, GM14325, 2010315b03rik, 5730507c01rik, zfp930, gm14322, arid1b, zfp825
Tasic et al. 2016	Adult mouse cortical glutamatergic cell type L5a expressing Tcerg1l	Adult mouse cortical glutamatergic cell type L5b expressing Tph2	L5a_Tcerg1l	L5b_Tph2	FEZF2, ZFP932, PEG3, ZFP930, NFX1, GM14326, 2010315B03RIK, 5730507c01rik, arid1b, zfp938, zfp825, foxp1, mef2c
Tasic et al. 2016	Adult mouse cortical glutamatergic cell type L5a expressing Tcerg1l	Adult mouse cortical glutamatergic cell type L6a expressing Car12	L5a_Tcerg1l	L6a_Car12	THAP7, SOX5, TTF1, ZFP799, ZFP605, ZFP11
Tasic et al. 2016	Adult mouse cortical glutamatergic cell type L5a expressing Tcerg1l	Adult mouse cortical glutamatergic cell type L6a expressing Mgp	L5a_Tcerg1l	L6a_Mgp	FOXP2, ZFP932, ZFP938, PEG3, NFX1, GM14326, 2010315B03RIK, HIVEP2, 5730507C01RIK, zfp930, zfp825, myt1l, nfe2l1, arid1b, gm14322
Tasic et al. 2016	Adult mouse cortical glutamatergic cell type L5a expressing Tcerg1l	Adult mouse cortical glutamatergic cell type L6a expressing Sla	L5a_Tcerg1l	L6a_Sla	ZFP932, FOXP2, FEZF2, 2010315B03RIK, NFX1, GM14326, ZFP825, gm14322, zfp938
Tasic et al. 2016	Adult mouse cortical glutamatergic cell type L5a expressing Tcerg1l	Adult mouse cortical glutamatergic cell type L6a expressing Syt17	L5a_Tcerg1l	L6a_Syt17	ZFP57, ZFP9, ZFP605, ZFP959, ZFP945, gm10778
Tasic et al. 2016	Adult mouse cortical glutamatergic cell type L5a expressing Tcerg1l	Adult mouse cortical glutamatergic cell type L6b expressing Rgs12	L5a_Tcerg1l	L6b_Rgs12	ZFP932, POU6F2, ZFPM2, PEG3, NFX1, 5730507c01rik, gm14326, arid1b, zfp825, foxp1, mef2c
Tasic et al. 2016	Adult mouse cortical glutamatergic cell type L5a expressing Tcerg1l	Adult mouse cortical glutamatergic cell type L6b expressing Serpinb11	L5a_Tcerg1l	L6b_Serpinb11	KLF7, SOX5, TBR1, GM10778, ZFP9, zkscan16, zfp202, zfp11
Tasic et al. 2016	Adult mouse cortical glutamatergic cell type L5a expressing Tcerg1l	Adult mouse cortical microglia expressing Ctss	L5a_Tcerg1l	Micro_Ctss	EGR1, FLI1, SALL1, ZFP825, NFIA, NCOR1, GMEB1, PRKRIR, TOX4, gm14403, e2f1, gm14322, zfp935, mef2c
Tasic et al. 2016	Adult mouse cortical glutamatergic cell type L5a expressing Tcerg1l	Adult mouse cortical neurogliaform cell expressing Car4	L5a_Tcerg1l	Ndnf_Car4	DLX5, BCL11B, TSHZ1, ZFP605, gm14403, mlxip
Tasic et al. 2016	Adult mouse cortical glutamatergic cell type L5a expressing Tcerg1l	Adult mouse cortical neurogliaform cell expressing Cxcl14	L5a_Tcerg1l	Ndnf_Cxcl14	ZFP57, MAF, TSHZ1, zfp12, zfp605, gm10778, zfp11
Tasic et al. 2016	Adult mouse cortical glutamatergic cell type L5a expressing Tcerg1l	Adult mouse cortical oligodendrocyte expressing 9630013A20Rik	L5a_Tcerg1l	Oligo_96_Rik	TCF7L2, SOX10, CBFB, 5730507c01rik, zfp930
Tasic et al. 2016	Adult mouse cortical glutamatergic cell type L5a expressing Tcerg1l	Adult mouse cortical oligodendrocyte expressing Opalin	L5a_Tcerg1l	Oligo_Opalin	LITAF, CARHSP1, TOX4
Tasic et al. 2016	Adult mouse cortical glutamatergic cell type L5a expressing Tcerg1l	Adult mouse cortical oligodendrocyte precursor cell expressing Pdgfra	L5a_Tcerg1l	OPC_Pdgfra	ZFP932, OLIG1, ZFP935, ZFP825, ZFP37, OLIG2, NFIB, MYSM1, YBX1, ZFP780B, gm14326, tox4, 2010315b03rik, zfp930
Tasic et al. 2016	Adult mouse cortical glutamatergic cell type L5a expressing Tcerg1l	Adult mouse cortical Pvalb GABAergic cell expressing Cpne5	L5a_Tcerg1l	Pvalb_Cpne5	DLX5, USF1, PRKRIR, CREB3, ZFP605, GM10778, dnajc2, zfp11
Tasic et al. 2016	Adult mouse cortical glutamatergic cell type L5a expressing Tcerg1l	Adult mouse cortical Pvalb GABAergic cell expressing Gpx3	L5a_Tcerg1l	Pvalb_Gpx3	DLX5, MAF, ZFP932, 2010315B03RIK, thrb, mef2c
Tasic et al. 2016	Adult mouse cortical glutamatergic cell type L5a expressing Tcerg1l	Adult mouse cortical Pvalb GABAergic cell expressing Obox3	L5a_Tcerg1l	Pvalb_Obox3	ESRRG, RBPJ, GM14403, ZFP799, zfp12, zfp9, zfp605, zfp11
Tasic et al. 2016	Adult mouse cortical glutamatergic cell type L5a expressing Tcerg1l	Adult mouse cortical Pvalb GABAergic cell expressing Tacr3	L5a_Tcerg1l	Pvalb_Tacr3	DLX5, MAFB, ESRRG, ZFP367, zfp113, zfp12, 2010315b03rik, zfp11
Tasic et al. 2016	Adult mouse cortical glutamatergic cell type L5a expressing Tcerg1l	Adult mouse cortical Pvalb GABAergic cell expressing Tpbg	L5a_Tcerg1l	Pvalb_Tpbg	CREB3, KLF12, ZFP12, GM10778, zfp605, zfp11
Tasic et al. 2016	Adult mouse cortical glutamatergic cell type L5a expressing Tcerg1l	Adult mouse cortical Pvalb GABAergic cell expressing Wt1	L5a_Tcerg1l	Pvalb_Wt1	DLX5, ZFP367, PRKRIR, GM14403, sp110, zfp202, zfp11
Tasic et al. 2016	Adult mouse cortical glutamatergic cell type L5a expressing Tcerg1l	Adult mouse cortical cell expressing Smad3	L5a_Tcerg1l	Smad3	SP8, MYCN, ZFP930, PEG3, NFX1, ZFP825, 2010315B03RIK, ZFP37, WHSC1, GM14322, HIVEP2, ARID1B, gm14326, zfp932, zbtb11
Tasic et al. 2016	Adult mouse cortical glutamatergic cell type L5a expressing Tcerg1l	Adult mouse cortical Sst GABAergic cell expressing Cbln4	L5a_Tcerg1l	Sst_Cbln4	MAF, DLX5, ZFP266, GM14403, 2010315B03RIK, zfp605, tox, mef2c
Tasic et al. 2016	Adult mouse cortical glutamatergic cell type L5a expressing Tcerg1l	Adult mouse cortical Sst GABAergic cell expressing Cdk6	L5a_Tcerg1l	Sst_Cdk6	ZFP788, ZFP2, POU3F3, BBX, ZFP882, zfp605, zfp12, zfp11
Tasic et al. 2016	Adult mouse cortical glutamatergic cell type L5a expressing Tcerg1l	Adult mouse cortical Sst GABAergic cell expressing Chodl	L5a_Tcerg1l	Sst_Chodl	CARHSP1, PEG3, RARB, KLF5, nfe2l1, zfp930, nfx1, whsc1, zfp932, gm14326, 2010315b03rik, zfp322a, gm14322, zfp825, zfp938
Tasic et al. 2016	Adult mouse cortical glutamatergic cell type L5a expressing Tcerg1l	Adult mouse cortical Sst GABAergic cell expressing Myh8	L5a_Tcerg1l	Sst_Myh8	DLX5, MAF, POU3F3, GM14403, PRKRIR, zfp605, zfp12, zfp11
Tasic et al. 2016	Adult mouse cortical glutamatergic cell type L5a expressing Tcerg1l	Adult mouse cortical Sst GABAergic cell expressing Tacstd2	L5a_Tcerg1l	Sst_Tacstd2	DLX5, ZFP946, ZFP949, ZFP512, POU3F3, ZFP202, ZFP113, zfp12
Tasic et al. 2016	Adult mouse cortical glutamatergic cell type L5a expressing Tcerg1l	Adult mouse cortical Sst GABAergic cell expressing Th	L5a_Tcerg1l	Sst_Th	ZFP57, DLX5, ZFP788, TTF1, gm14403, gm10778, zfp605, zfp11
Tasic et al. 2016	Adult mouse cortical glutamatergic cell type L5a expressing Tcerg1l	Adult mouse cortical Vip GABAergic cell expressing Chat	L5a_Tcerg1l	Vip_Chat	PROX1, ZFP825, ZFP932, NFX1, ZFP938, GM14322, 2010315B03RIK, GM14326, ZFP930, 5730507C01RIK
Tasic et al. 2016	Adult mouse cortical glutamatergic cell type L5a expressing Tcerg1l	Adult mouse cortical Vip GABAergic cell expressing Gpc3	L5a_Tcerg1l	Vip_Gpc3	ID3, ZFP932, PEG3, PROX1, zfp938
Tasic et al. 2016	Adult mouse cortical glutamatergic cell type L5a expressing Tcerg1l	Adult mouse cortical Vip GABAergic cell expressing Mybpc1	L5a_Tcerg1l	Vip_Mybpc1	SP8, PEG3, NFX1, arid1b, zfp932
Tasic et al. 2016	Adult mouse cortical glutamatergic cell type L5a expressing Tcerg1l	Adult mouse cortical Vip GABAergic cell expressing Parm1	L5a_Tcerg1l	Vip_Parm1	ZFP932, PROX1, NFX1, PEG3, MYT1L, zfp825, arid1b, camta1
Tasic et al. 2016	Adult mouse cortical glutamatergic cell type L5a expressing Tcerg1l	Adult mouse cortical Vip GABAergic cell expressing Sncg	L5a_Tcerg1l	Vip_Sncg	SP8, PEG3, PROX1, NR3C2, GM4724, GM14434, GM14326, ZFP148, nr1d1, foxp1, egr1
Tasic et al. 2016	Adult mouse cortical glutamatergic cell type L5b expressing Cdh13	Adult mouse cortical astrocyte expressing Gja1	L5b_Cdh13	Astro_Gja1	NFIA, TCF7L2, POU3F2, nfib
Tasic et al. 2016	Adult mouse cortical glutamatergic cell type L5b expressing Cdh13	Adult mouse cortical endothelial cell expressing Myl9	L5b_Cdh13	Endo_Myl9	ID3, ETS1
Tasic et al. 2016	Adult mouse cortical glutamatergic cell type L5b expressing Cdh13	Adult mouse cortical endothelial cell expressing Tbc1d4	L5b_Cdh13	Endo_Tbc1d4	ID3, ID1, ETS1, FLI1, GATA2, FOXP1, NFIB, TBX3, ELK3
Tasic et al. 2016	Adult mouse cortical glutamatergic cell type L5b expressing Cdh13	Adult mouse cortical cell expressing Igtp	L5b_Cdh13	Igtp	MYCN, SOX1
Tasic et al. 2016	Adult mouse cortical glutamatergic cell type L5b expressing Cdh13	Adult mouse cortical glutamatergic cell type L2 expressing Ngb	L5b_Cdh13	L2_Ngb	HMGB1, SUB1, GATAD1, ZFP57, RFX3, POU3F2, MBD4, ZFP697, ZFP11, ZFP300, ZFP605, GM10778, gm14295, bhlhe40, csde1
Tasic et al. 2016	Adult mouse cortical glutamatergic cell type L5b expressing Cdh13	Adult mouse cortical glutamatergic cell type L2/3 expressing Ptgs2	L5b_Cdh13	L2.3_Ptgs2	HMGB1, SUB1, NEUROD6, KLF13, GATAD1, POU3F2, ZFP11, RFX3, FOXN2, ZFP9, ZFP300, zfp488, bhlhe40, csde1, gm14295
Tasic et al. 2016	Adult mouse cortical glutamatergic cell type L5b expressing Cdh13	Adult mouse cortical glutamatergic cell type L4 expressing Arf5	L5b_Cdh13	L4_Arf5	HMGB1, RORB, ZFP488, TSHZ1, ARNTL, MBD4, PRKRIR, ZFP9, NEUROD2, zfp202, gatad1, klf13, sub1, gm14295, csde1
Tasic et al. 2016	Adult mouse cortical glutamatergic cell type L5b expressing Cdh13	Adult mouse cortical glutamatergic cell type L4 expressing Ctxn3	L5b_Cdh13	L4_Ctxn3	HMGB1, RORB, POU3F2, TSC22D1, TSHZ1, ZFP488, MBD4, TCF4, GATAD1, ZFP300, ZFP12, sub1, gm14391, csde1, gm14295
Tasic et al. 2016	Adult mouse cortical glutamatergic cell type L5b expressing Cdh13	Adult mouse cortical glutamatergic cell type L4 expressing Scnn1a	L5b_Cdh13	L4_Scnn1a	HMGB1, RORB, BHLHE40, SUB1, TSHZ1, MBD4, YBX1, ZFP11, tsc22d1, zfp488, gatad1, klf13, gm14391, csde1, gm14295
Tasic et al. 2016	Adult mouse cortical glutamatergic cell type L5b expressing Cdh13	Adult mouse cortical glutamatergic cell type L5 expressing Chma6	L5b_Cdh13	L5_Chrna6	SATB2, foxp1
Tasic et al. 2016	Adult mouse cortical glutamatergic cell type L5b expressing Cdh13	Adult mouse cortical glutamatergic cell type L5 expressing Ucma	L5b_Cdh13	L5_Ucma	HMGB1, MEF2C, KLF13, GATAD1, ZFP944, ZFP605, TCF4, ZFP11, PRKRIR, pou3f2, zfp488, tsc22d1, sub1, gm14295, csde1
Tasic et al. 2016	Adult mouse cortical glutamatergic cell type L5b expressing Cdh13	Adult mouse cortical glutamatergic cell type L5a expressing Batf3	L5b_Cdh13	L5a_Batf3	HMGB1, RORB, GATAD1, ESRRG, ZFP12, ZFP937, ZFP11, MBD4, TCF4, ZFP300, csde1, gm14391, sub1, etv1, gm14295
Tasic et al. 2016	Adult mouse cortical glutamatergic cell type L5b expressing Cdh13	Adult mouse cortical glutamatergic cell type L5a expressing Hsd11b1	L5b_Cdh13	L5a_Hsd11b1	HMGB1, NEUROD6, RORB, MBD4, GATAD1, CREB3, TCF4, ZFP11, ZFP266, POU3F2, klf13, bhlhe40, gm14391, gm14295, csde1
Tasic et al. 2016	Adult mouse cortical glutamatergic cell type L5b expressing Cdh13	Adult mouse cortical glutamatergic cell type L5a expressing Pde1c	L5b_Cdh13	L5a_Pde1c	NEUROD6, HMGB1, ETV1, GATAD1, RORB, TBR1, TCF4, MBD4, ZFP488, zfp11, gm14391, sub1, tsc22d1, gm14295, csde1
Tasic et al. 2016	Adult mouse cortical glutamatergic cell type L5b expressing Cdh13	Adult mouse cortical glutamatergic cell type L5a expressing Tcerg1l	L5b_Cdh13	L5a_Tcerg1l	HMGB1, NEUROD6, RORB, GATAD1, SUB1, KLF13, MBD4, ZFP488, TCF4, ZFP300, gm14391, gm14295, tsc22d1, csde1, etv1
Tasic et al. 2016	Adult mouse cortical glutamatergic cell type L5b expressing Cdh13	Adult mouse cortical glutamatergic cell type L5b expressing Tph2	L5b_Cdh13	L5b_Tph2	ZFP938, foxp1, mef2c
Tasic et al. 2016	Adult mouse cortical glutamatergic cell type L5b expressing Cdh13	Adult mouse cortical glutamatergic cell type L6a expressing Car12	L5b_Cdh13	L6a_Car12	HMGB1, NEUROD6, KLF13, THAP7, SUB1, ZFP488, ZFP11, ZFP605, ZFP799, TTF1, SOX5, ZFP300, tcf4, gm14295, csde1
Tasic et al. 2016	Adult mouse cortical glutamatergic cell type L5b expressing Cdh13	Adult mouse cortical glutamatergic cell type L6a expressing Mgp	L5b_Cdh13	L6a_Mgp	ZFP938, FOXP2, MYT1L, HIVEP2, NFE2L1
Tasic et al. 2016	Adult mouse cortical glutamatergic cell type L5b expressing Cdh13	Adult mouse cortical glutamatergic cell type L6a expressing Sla	L5b_Cdh13	L6a_Sla	FOXP2, ZFP938
Tasic et al. 2016	Adult mouse cortical glutamatergic cell type L5b expressing Cdh13	Adult mouse cortical glutamatergic cell type L6a expressing Syt17	L5b_Cdh13	L6a_Syt17	NEUROD6, HMGB1, ZFP488, ZFP57, GATAD1, SUB1, ZFP9, ZFP605, ZFP945, MBD4, GM10778, ZFP959, ZFP300, csde1, gm14295
Tasic et al. 2016	Adult mouse cortical glutamatergic cell type L5b expressing Cdh13	Adult mouse cortical glutamatergic cell type L6b expressing Rgs12	L5b_Cdh13	L6b_Rgs12	POU6F2, ZFPM2, foxp1, mef2c
Tasic et al. 2016	Adult mouse cortical glutamatergic cell type L5b expressing Cdh13	Adult mouse cortical glutamatergic cell type L6b expressing Serpinb11	L5b_Cdh13	L6b_Serpinb11	KLF13, HMGB1, GATAD1, TBR1, GM10778, ZFP11, ZFP9, SOX5, MBD4, zkscan16, zfp300, klf7, zfp202, csde1, gm14295
Tasic et al. 2016	Adult mouse cortical glutamatergic cell type L5b expressing Cdh13	Adult mouse cortical microglia expressing Ctss	L5b_Cdh13	Micro_Ctss	EGR1, FLI1, SALL1, NCOR1, GMEB1, MBD4, PRKRIR, NFIA, TOX4, GM14403, e2f1, zfp935, mef2c
Tasic et al. 2016	Adult mouse cortical glutamatergic cell type L5b expressing Cdh13	Adult mouse cortical neurogliaform cell expressing Car4	L5b_Cdh13	Ndnf_Car4	TSC22D1, SUB1, TCF4, HMGB1, DLX5, GATAD1, TSHZ1, ZFP605, BCL11B, MLXIP, GM14403, zfp488, csde1, klf13, gm14295
Tasic et al. 2016	Adult mouse cortical glutamatergic cell type L5b expressing Cdh13	Adult mouse cortical neurogliaform cell expressing Cxcl14	L5b_Cdh13	Ndnf_Cxcl14	TCF4, HMGB1, ZFP57, MAF, GATAD1, TSHZ1, GM14391, ZFP300, ZFP11, ZFP12, ZFP605, gm10778, klf13, csde1, gm14295
Tasic et al. 2016	Adult mouse cortical glutamatergic cell type L5b expressing Cdh13	Adult mouse cortical oligodendrocyte expressing 9630013A20Rik	L5b_Cdh13	Oligo_96_Rik	TCF7L2, SOX10, CBFB
Tasic et al. 2016	Adult mouse cortical glutamatergic cell type L5b expressing Cdh13	Adult mouse cortical oligodendrocyte expressing Opalin	L5b_Cdh13	Oligo_Opalin	LITAF, CARHSP1, TOX4, tcf4
Tasic et al. 2016	Adult mouse cortical glutamatergic cell type L5b expressing Cdh13	Adult mouse cortical oligodendrocyte precursor cell expressing Pdgfra	L5b_Cdh13	OPC_Pdgfra	OLIG1, ZFP935, OLIG2, MYSM1, YBX1, GM14391, ZFP780B, tox4, nfib
Tasic et al. 2016	Adult mouse cortical glutamatergic cell type L5b expressing Cdh13	Adult mouse cortical Pvalb GABAergic cell expressing Cpne5	L5b_Cdh13	Pvalb_Cpne5	SUB1, GATAD1, DLX5, PRKRIR, USF1, ZFP605, GM10778, DNAJC2, ZFP11, zfp300, creb3, hmgb1, zfp488, csde1, gm14295
Tasic et al. 2016	Adult mouse cortical glutamatergic cell type L5b expressing Cdh13	Adult mouse cortical Pvalb GABAergic cell expressing Gpx3	L5b_Cdh13	Pvalb_Gpx3	DLX5, MAF, GM14391, tsc22d1, zfp300, thrb, csde1, zfp488, mef2c, klf13, hmgb1, sub1, gm14295
Tasic et al. 2016	Adult mouse cortical glutamatergic cell type L5b expressing Cdh13	Adult mouse cortical Pvalb GABAergic cell expressing Obox3	L5b_Cdh13	Pvalb_Obox3	GATAD1, ESRRG, GM14403, RBPJ, ZFP799, zfp12, zfp605, zfp9, zfp11, zfp488, gm14295, klf13, sub1, hmgb1, csde1
Tasic et al. 2016	Adult mouse cortical glutamatergic cell type L5b expressing Cdh13	Adult mouse cortical Pvalb GABAergic cell expressing Tacr3	L5b_Cdh13	Pvalb_Tacr3	DLX5, GATAD1, GM14295, MAFB, ESRRG, ZFP367, zfp12, zfp11, zfp113, csde1, zfp488, sub1, etv1, hmgb1
Tasic et al. 2016	Adult mouse cortical glutamatergic cell type L5b expressing Cdh13	Adult mouse cortical Pvalb GABAergic cell expressing Tpbg	L5b_Cdh13	Pvalb_Tpbg	CREB3, TCF4, GM14295, HMGB1, TSC22D1, GATAD1, KLF12, ZFP12, GM10778, zfp605, zfp300, zfp11, zfp488, klf13, etv1
Tasic et al. 2016	Adult mouse cortical glutamatergic cell type L5b expressing Cdh13	Adult mouse cortical Pvalb GABAergic cell expressing Wt1	L5b_Cdh13	Pvalb_Wt1	GATAD1, DLX5, CSDE1, GM14295, ZFP367, PRKRIR, GM14403, TSC22D1, sp110, zfp202, zfp11, zfp300, zfp488, sub1, hmgb1
Tasic et al. 2016	Adult mouse cortical glutamatergic cell type L5b expressing Cdh13	Adult mouse cortical cell expressing Smad3	L5b_Cdh13	Smad3	SP8, MYCN, WHSC1, HIVEP2, zbtb11
Tasic et al. 2016	Adult mouse cortical glutamatergic cell type L5b expressing Cdh13	Adult mouse cortical Sst GABAergic cell expressing Cbln4	L5b_Cdh13	Sst_Cbln4	GM14295, MAF, DLX5, GATAD1, GM14391, ZFP266, GM14403, ZFP605, zfp488, sub1, tsc22d1, csde1, tox, mef2c
Tasic et al. 2016	Adult mouse cortical glutamatergic cell type L5b expressing Cdh13	Adult mouse cortical Sst GABAergic cell expressing Cdk6	L5b_Cdh13	Sst_Cdk6	GM14295, GATAD1, SUB1, ZFP788, ZFP2, POU3F3, BBX, ZFP882, ZFP605, zfp11, hmgb1, zfp12, zfp300, zfp488, csde1
Tasic et al. 2016	Adult mouse cortical glutamatergic cell type L5b expressing Cdh13	Adult mouse cortical Sst GABAergic cell expressing Chodl	L5b_Cdh13	Sst_Chodl	CARHSP1, KLF5, RARB, NFE2L1, whsc1, zfp938, zfp322a
Tasic et al. 2016	Adult mouse cortical glutamatergic cell type L5b expressing Cdh13	Adult mouse cortical Sst GABAergic cell expressing Myh8	L5b_Cdh13	Sst_Myh8	GM14295, TCF4, DLX5, HMGB1, GATAD1, MAF, GM14403, POU3F3, PRKRIR, ZFP605, ZFP11, zfp12, sub1, tsc22d1, csde1
Tasic et al. 2016	Adult mouse cortical glutamatergic cell type L5b expressing Cdh13	Adult mouse cortical Sst GABAergic cell expressing Tacstd2	L5b_Cdh13	Sst_Tacstd2	GM14295, DLX5, ZFP946, ZFP512, ZFP949, ZFP300, POU3F3, SUB1, ZFP202, zfp113, mbd4, zfp12, hmgb1, zfp488, csde1
Tasic et al. 2016	Adult mouse cortical glutamatergic cell type L5b expressing Cdh13	Adult mouse cortical Sst GABAergic cell expressing Th	L5b_Cdh13	Sst_Th	HMGB1, ZFP57, TCF4, DLX5, GM10778, GM14403, TTF1, zfp788, mbd4, zfp300, zfp605, zfp11, gm14295, tsc22d1
Tasic et al. 2016	Adult mouse cortical glutamatergic cell type L5b expressing Cdh13	Adult mouse cortical Vip GABAergic cell expressing Chat	L5b_Cdh13	Vip_Chat	PROX1, ZFP938
Tasic et al. 2016	Adult mouse cortical glutamatergic cell type L5b expressing Cdh13	Adult mouse cortical Vip GABAergic cell expressing Gpc3	L5b_Cdh13	Vip_Gpc3	ID3, PROX1, ZFP938
Tasic et al. 2016	Adult mouse cortical glutamatergic cell type L5b expressing Cdh13	Adult mouse cortical Vip GABAergic cell expressing Mybpc1	L5b_Cdh13	Vip_Mybpc1	SP8, PEG3, NFX1, ARID1B, zfp932
Tasic et al. 2016	Adult mouse cortical glutamatergic cell type L5b expressing Cdh13	Adult mouse cortical Vip GABAergic cell expressing Parm1	L5b_Cdh13	Vip_Parm1	PROX1, MYT1L, camta1
Tasic et al. 2016	Adult mouse cortical glutamatergic cell type L5b expressing Cdh13	Adult mouse cortical Vip GABAergic cell expressing Sncg	L5b_Cdh13	Vip_Sncg	SP8, PROX1, NR3C2, GM4724, GM14434, zfp148, foxp1, nr1d1, egr1
Tasic et al. 2016	Adult mouse cortical glutamatergic cell type L5b expressing Tph2	Adult mouse cortical astrocyte expressing Gja1	L5b_Tph2	Astro_Gja1	NFIA, TCF7L2, POU3F2, NFIB
Tasic et al. 2016	Adult mouse cortical glutamatergic cell type L5b expressing Tph2	Adult mouse cortical endothelial cell expressing Myl9	L5b_Tph2	Endo_Myl9	ID3, ETS1, ZFP37, GM14322
Tasic et al. 2016	Adult mouse cortical glutamatergic cell type L5b expressing Tph2	Adult mouse cortical endothelial cell expressing Tbc1d4	L5b_Tph2	Endo_Tbc1d4	ID3, ID1, ETS1, FLI1, GATA2, NFIB, ELK3, TBX3
Tasic et al. 2016	Adult mouse cortical glutamatergic cell type L5b expressing Tph2	Adult mouse cortical cell expressing Igtp	L5b_Tph2	Igtp	MYCN, GM14322, SOX1
Tasic et al. 2016	Adult mouse cortical glutamatergic cell type L5b expressing Tph2	Adult mouse cortical glutamatergic cell type L2 expressing Ngb	L5b_Tph2	L2_Ngb	HMGB1, SUB1, GATAD1, ZFP57, RFX3, MBD4, ZFP300, POU3F2, ZFP697, ZFP11, zfp605, gm10778, csde1, gm14295, bhlhe40
Tasic et al. 2016	Adult mouse cortical glutamatergic cell type L5b expressing Tph2	Adult mouse cortical glutamatergic cell type L2/3 expressing Ptgs2	L5b_Tph2	L2.3_Ptgs2	HMGB1, SUB1, NEUROD6, KLF13, GATAD1, ZFP488, RFX3, FOXN2, ZFP300, ZFP11, ZFP9, pou3f2, csde1, bhlhe40, gm14295
Tasic et al. 2016	Adult mouse cortical glutamatergic cell type L5b expressing Tph2	Adult mouse cortical glutamatergic cell type L4 expressing Arf5	L5b_Tph2	L4_Arf5	HMGB1, RORB, ZFP488, TSHZ1, ARNTL, GATAD1, MBD4, PRKRIR, ZFP9, NEUROD2, zfp202, klf13, sub1, gm14295, csde1
Tasic et al. 2016	Adult mouse cortical glutamatergic cell type L5b expressing Tph2	Adult mouse cortical glutamatergic cell type L4 expressing Ctxn3	L5b_Tph2	L4_Ctxn3	HMGB1, RORB, TSC22D1, GATAD1, ZFP488, POU3F2, TSHZ1, TCF4, MBD4, ZFP300, ZFP12, GM14391, sub1, csde1, gm14295
Tasic et al. 2016	Adult mouse cortical glutamatergic cell type L5b expressing Tph2	Adult mouse cortical glutamatergic cell type L4 expressing Scnn1a	L5b_Tph2	L4_Scnn1a	HMGB1, RORB, TSC22D1, SUB1, GATAD1, TSHZ1, MBD4, ZFP488, YBX1, zfp11, gm14391, klf13, bhlhe40, csde1, gm14295
Tasic et al. 2016	Adult mouse cortical glutamatergic cell type L5b expressing Tph2	Adult mouse cortical glutamatergic cell type L5 expressing Chma6	L5b_Tph2	L5_Chrna6	SATB2, GM14322
Tasic et al. 2016	Adult mouse cortical glutamatergic cell type L5b expressing Tph2	Adult mouse cortical glutamatergic cell type L5 expressing Ucma	L5b_Tph2	L5_Ucma	HMGB1, GATAD1, KLF13, ZFP944, TCF4, prkrir, zfp605, zfp11, zfp488, pou3f2, tsc22d1, csde1, sub1, gm14295
Tasic et al. 2016	Adult mouse cortical glutamatergic cell type L5b expressing Tph2	Adult mouse cortical glutamatergic cell type L5a expressing Batf3	L5b_Tph2	L5a_Batf3	HMGB1, RORB, GATAD1, CSDE1, ESRRG, ZFP300, TCF4, ZFP937, MBD4, zfp12, gm14391, zfp11, etv1, sub1, gm14295
Tasic et al. 2016	Adult mouse cortical glutamatergic cell type L5b expressing Tph2	Adult mouse cortical glutamatergic cell type L5a expressing Hsd11b1	L5b_Tph2	L5a_Hsd11b1	HMGB1, NEUROD6, RORB, CREB3, GATAD1, MBD4, TCF4, ZFP266, ZFP11, klf13, pou3f2, gm14391, csde1, bhlhe40, gm14295
Tasic et al. 2016	Adult mouse cortical glutamatergic cell type L5b expressing Tph2	Adult mouse cortical glutamatergic cell type L5a expressing Pde1c	L5b_Tph2	L5a_Pde1c	NEUROD6, HMGB1, ETV1, GATAD1, RORB, TBR1, TCF4, ZFP488, MBD4, TSC22D1, zfp11, gm14391, sub1, gm14295, csde1
Tasic et al. 2016	Adult mouse cortical glutamatergic cell type L5b expressing Tph2	Adult mouse cortical glutamatergic cell type L5a expressing Tcerg1l	L5b_Tph2	L5a_Tcerg1l	HMGB1, NEUROD6, RORB, GATAD1, KLF13, ZFP488, TSC22D1, MBD4, TCF4, SUB1, ZFP300, GM14391, csde1, gm14295, etv1
Tasic et al. 2016	Adult mouse cortical glutamatergic cell type L5b expressing Tph2	Adult mouse cortical glutamatergic cell type L5b expressing Cdh13	L5b_Tph2	L5b_Cdh13	ZFP37, GM14322, GM14325
Tasic et al. 2016	Adult mouse cortical glutamatergic cell type L5b expressing Tph2	Adult mouse cortical glutamatergic cell type L6a expressing Car12	L5b_Tph2	L6a_Car12	HMGB1, NEUROD6, KLF13, THAP7, ZFP488, SUB1, ZFP799, TTF1, SOX5, ZFP11, ZFP300, ZFP605, tcf4, csde1, gm14295
Tasic et al. 2016	Adult mouse cortical glutamatergic cell type L5b expressing Tph2	Adult mouse cortical glutamatergic cell type L6a expressing Mgp	L5b_Tph2	L6a_Mgp	FOXP2, MYT1L, NFE2L1, hivep2, gm14322
Tasic et al. 2016	Adult mouse cortical glutamatergic cell type L5b expressing Tph2	Adult mouse cortical glutamatergic cell type L6a expressing Sla	L5b_Tph2	L6a_Sla	FOXP2, gm14322
Tasic et al. 2016	Adult mouse cortical glutamatergic cell type L5b expressing Tph2	Adult mouse cortical glutamatergic cell type L6a expressing Syt17	L5b_Tph2	L6a_Syt17	NEUROD6, HMGB1, ZFP488, GATAD1, ZFP57, CSDE1, ZFP9, ZFP945, ZFP300, MBD4, ZFP605, gm10778, zfp959, sub1, gm14295
Tasic et al. 2016	Adult mouse cortical glutamatergic cell type L5b expressing Tph2	Adult mouse cortical glutamatergic cell type L6b expressing Rgs12	L5b_Tph2	L6b_Rgs12	POU6F2, ZFPM2
Tasic et al. 2016	Adult mouse cortical glutamatergic cell type L5b expressing Tph2	Adult mouse cortical glutamatergic cell type L6b expressing Serpinb11	L5b_Tph2	L6b_Serpinb11	HMGB1, KLF13, GATAD1, TBR1, KLF7, ZFP300, ZFP9, SOX5, GM10778, mbd4, zkscan16, zfp202, zfp11, csde1, gm14295
Tasic et al. 2016	Adult mouse cortical glutamatergic cell type L5b expressing Tph2	Adult mouse cortical microglia expressing Ctss	L5b_Tph2	Micro_Ctss	EGR1, FLI1, SALL1, NFIA, NCOR1, GMEB1, MBD4, PRKRIR, TOX4, gm14322, gm14403, e2f1, zfp935
Tasic et al. 2016	Adult mouse cortical glutamatergic cell type L5b expressing Tph2	Adult mouse cortical neurogliaform cell expressing Car4	L5b_Tph2	Ndnf_Car4	TSC22D1, TCF4, HMGB1, SUB1, DLX5, GATAD1, CSDE1, TSHZ1, ZFP605, MLXIP, BCL11B, zfp488, gm14403, klf13, gm14295
Tasic et al. 2016	Adult mouse cortical glutamatergic cell type L5b expressing Tph2	Adult mouse cortical neurogliaform cell expressing Cxcl14	L5b_Tph2	Ndnf_Cxcl14	TCF4, HMGB1, ZFP57, MAF, GATAD1, TSHZ1, GM14391, ZFP300, zfp12, zfp11, gm10778, zfp605, csde1, klf13, gm14295
Tasic et al. 2016	Adult mouse cortical glutamatergic cell type L5b expressing Tph2	Adult mouse cortical oligodendrocyte expressing 9630013A20Rik	L5b_Tph2	Oligo_96_Rik	TCF7L2, SOX10, CBFB
Tasic et al. 2016	Adult mouse cortical glutamatergic cell type L5b expressing Tph2	Adult mouse cortical oligodendrocyte expressing Opalin	L5b_Tph2	Oligo_Opalin	LITAF, CARHSP1, TOX4, tcf4
Tasic et al. 2016	Adult mouse cortical glutamatergic cell type L5b expressing Tph2	Adult mouse cortical oligodendrocyte precursor cell expressing Pdgfra	L5b_Tph2	OPC_Pdgfra	OLIG1, ZFP935, ZFP37, OLIG2, MYSM1, YBX1, GM14391, ZFP780B, tox4, nfib
Tasic et al. 2016	Adult mouse cortical glutamatergic cell type L5b expressing Tph2	Adult mouse cortical Pvalb GABAergic cell expressing Cpne5	L5b_Tph2	Pvalb_Cpne5	GATAD1, SUB1, DLX5, CREB3, CSDE1, USF1, PRKRIR, DNAJC2, GM10778, zfp300, zfp605, hmgb1, zfp11, zfp488, gm14295
Tasic et al. 2016	Adult mouse cortical glutamatergic cell type L5b expressing Tph2	Adult mouse cortical Pvalb GABAergic cell expressing Gpx3	L5b_Tph2	Pvalb_Gpx3	TSC22D1, DLX5, MAF, CSDE1, GM14391, zfp300, thrb, zfp488, klf13, hmgb1, sub1, gm14295
Tasic et al. 2016	Adult mouse cortical glutamatergic cell type L5b expressing Tph2	Adult mouse cortical Pvalb GABAergic cell expressing Obox3	L5b_Tph2	Pvalb_Obox3	GATAD1, ESRRG, RBPJ, ZFP799, GM14403, zfp12, zfp9, zfp11, zfp605, zfp488, gm14295, klf13, sub1, hmgb1, csde1
Tasic et al. 2016	Adult mouse cortical glutamatergic cell type L5b expressing Tph2	Adult mouse cortical Pvalb GABAergic cell expressing Tacr3	L5b_Tph2	Pvalb_Tacr3	GATAD1, DLX5, MAFB, GM14295, ZFP367, ESRRG, CSDE1, zfp113, zfp12, zfp11, zfp488, etv1, sub1, hmgb1
Tasic et al. 2016	Adult mouse cortical glutamatergic cell type L5b expressing Tph2	Adult mouse cortical Pvalb GABAergic cell expressing Tpbg	L5b_Tph2	Pvalb_Tpbg	CREB3, TSC22D1, TCF4, HMGB1, GM14295, GATAD1, KLF12, ZFP12, GM10778, zfp300, zfp605, zfp11, zfp488, klf13, etv1
Tasic et al. 2016	Adult mouse cortical glutamatergic cell type L5b expressing Tph2	Adult mouse cortical Pvalb GABAergic cell expressing Wt1	L5b_Tph2	Pvalb_Wt1	CSDE1, GATAD1, TSC22D1, DLX5, ZFP367, PRKRIR, zfp300, gm14403, sp110, zfp202, gm14295, zfp11, zfp488, sub1, hmgb1
Tasic et al. 2016	Adult mouse cortical glutamatergic cell type L5b expressing Tph2	Adult mouse cortical cell expressing Smad3	L5b_Tph2	Smad3	SP8, MYCN, GM14322, ZFP37, WHSC1, HIVEP2, zbtb11
Tasic et al. 2016	Adult mouse cortical glutamatergic cell type L5b expressing Tph2	Adult mouse cortical Sst GABAergic cell expressing Cbln4	L5b_Tph2	Sst_Cbln4	GM14295, MAF, DLX5, GATAD1, GM14391, ZFP266, tsc22d1, gm14403, zfp605, csde1, zfp488, tox, sub1
Tasic et al. 2016	Adult mouse cortical glutamatergic cell type L5b expressing Tph2	Adult mouse cortical Sst GABAergic cell expressing Cdk6	L5b_Tph2	Sst_Cdk6	GM14295, GATAD1, SUB1, ZFP788, ZFP2, POU3F3, ZFP882, BBX, hmgb1, zfp300, zfp605, zfp12, zfp11, csde1, zfp488
Tasic et al. 2016	Adult mouse cortical glutamatergic cell type L5b expressing Tph2	Adult mouse cortical Sst GABAergic cell expressing Chodl	L5b_Tph2	Sst_Chodl	CARHSP1, KLF5, RARB, NFE2L1, whsc1, gm14322, zfp322a
Tasic et al. 2016	Adult mouse cortical glutamatergic cell type L5b expressing Tph2	Adult mouse cortical Sst GABAergic cell expressing Myh8	L5b_Tph2	Sst_Myh8	GM14295, TCF4, DLX5, GATAD1, HMGB1, MAF, POU3F3, PRKRIR, gm14403, zfp12, zfp11, zfp605, tsc22d1, sub1, csde1
Tasic et al. 2016	Adult mouse cortical glutamatergic cell type L5b expressing Tph2	Adult mouse cortical Sst GABAergic cell expressing Tacstd2	L5b_Tph2	Sst_Tacstd2	GM14295, DLX5, ZFP946, ZFP300, ZFP949, ZFP512, POU3F3, ZFP202, ZFP113, mbd4, zfp12, hmgb1, sub1, zfp488, csde1
Tasic et al. 2016	Adult mouse cortical glutamatergic cell type L5b expressing Tph2	Adult mouse cortical Sst GABAergic cell expressing Th	L5b_Tph2	Sst_Th	HMGB1, ZFP57, TCF4, DLX5, ZFP788, TTF1, zfp300, gm10778, mbd4, gm14403, zfp11, zfp605, tsc22d1, gm14295
Tasic et al. 2016	Adult mouse cortical glutamatergic cell type L5b expressing Tph2	Adult mouse cortical Vip GABAergic cell expressing Chat	L5b_Tph2	Vip_Chat	PROX1, GM14322
Tasic et al. 2016	Adult mouse cortical glutamatergic cell type L5b expressing Tph2	Adult mouse cortical Vip GABAergic cell expressing Gpc3	L5b_Tph2	Vip_Gpc3	ID3, PROX1
Tasic et al. 2016	Adult mouse cortical glutamatergic cell type L5b expressing Tph2	Adult mouse cortical Vip GABAergic cell expressing Mybpc1	L5b_Tph2	Vip_Mybpc1	SP8, PEG3, NFX1, ARID1B, zfp932
Tasic et al. 2016	Adult mouse cortical glutamatergic cell type L5b expressing Tph2	Adult mouse cortical Vip GABAergic cell expressing Parm1	L5b_Tph2	Vip_Parm1	PROX1, MYT1L, camta1
Tasic et al. 2016	Adult mouse cortical glutamatergic cell type L5b expressing Tph2	Adult mouse cortical Vip GABAergic cell expressing Sncg	L5b_Tph2	Vip_Sncg	SP8, PROX1, NR3C2, GM4724, GM14434, zfp148, egr1, nr1d1
Tasic et al. 2016	Adult mouse cortical glutamatergic cell type L6a expressing Car12	Adult mouse cortical astrocyte expressing Gja1	L6a_Car12	Astro_Gja1	NFIA, POU3F2, TCF7L2, NFIB
Tasic et al. 2016	Adult mouse cortical glutamatergic cell type L6a expressing Car12	Adult mouse cortical endothelial cell expressing Myl9	L6a_Car12	Endo_Myl9	ID3, ETS1, ZFP37, GM14322
Tasic et al. 2016	Adult mouse cortical glutamatergic cell type L6a expressing Car12	Adult mouse cortical endothelial cell expressing Tbc1d4	L6a_Car12	Endo_Tbc1d4	ID3, ID1, ETS1, FLI1, GATA2, NFIB, FOXP1, TBX3, ELK3, ARID1B
Tasic et al. 2016	Adult mouse cortical glutamatergic cell type L6a expressing Car12	Adult mouse cortical cell expressing Igtp	L6a_Car12	Igtp	ZFP825, MYCN, ZFP930, GM14322, NFX1, SOX1, GM14326, 5730507c01rik, 2010315b03rik, peg3
Tasic et al. 2016	Adult mouse cortical glutamatergic cell type L6a expressing Car12	Adult mouse cortical glutamatergic cell type L2 expressing Ngb	L6a_Car12	L2_Ngb	BHLHE40, POU3F2, RFX3, ZFP57, GATAD1, ZFP697, MBD4, gm10778
Tasic et al. 2016	Adult mouse cortical glutamatergic cell type L6a expressing Car12	Adult mouse cortical glutamatergic cell type L2/3 expressing Ptgs2	L6a_Car12	L2.3_Ptgs2	BHLHE40, POU3F2, RFX3, FOXN2, zfp9, gatad1
Tasic et al. 2016	Adult mouse cortical glutamatergic cell type L6a expressing Car12	Adult mouse cortical glutamatergic cell type L4 expressing Arf5	L6a_Car12	L4_Arf5	RORB, TSHZ1, MBD4, ARNTL, PRKRIR, NEUROD2, ZFP202, zfp9, gatad1
Tasic et al. 2016	Adult mouse cortical glutamatergic cell type L6a expressing Car12	Adult mouse cortical glutamatergic cell type L4 expressing Ctxn3	L6a_Car12	L4_Ctxn3	RORB, POU3F2, TSC22D1, TSHZ1, MBD4, GM14391, zfp12, gatad1
Tasic et al. 2016	Adult mouse cortical glutamatergic cell type L6a expressing Car12	Adult mouse cortical glutamatergic cell type L4 expressing Scnn1a	L6a_Car12	L4_Scnn1a	RORB, BHLHE40, MBD4, TSHZ1, gm14391, ybx1, tsc22d1, gatad1
Tasic et al. 2016	Adult mouse cortical glutamatergic cell type L6a expressing Car12	Adult mouse cortical glutamatergic cell type L5 expressing Chma6	L6a_Car12	L5_Chrna6	FEZF2, 2010315B03RIK, satb2, gm14322, zfp932, foxp1
Tasic et al. 2016	Adult mouse cortical glutamatergic cell type L6a expressing Car12	Adult mouse cortical glutamatergic cell type L5 expressing Ucma	L6a_Car12	L5_Ucma	MEF2C, ZFP944, POU3F2, PRKRIR, gatad1, tsc22d1
Tasic et al. 2016	Adult mouse cortical glutamatergic cell type L6a expressing Car12	Adult mouse cortical glutamatergic cell type L5a expressing Batf3	L6a_Car12	L5a_Batf3	ETV1, RORB, ESRRG, ZFP937, GATAD1, GM14391, mbd4, zfp12
Tasic et al. 2016	Adult mouse cortical glutamatergic cell type L6a expressing Car12	Adult mouse cortical glutamatergic cell type L5a expressing Hsd11b1	L6a_Car12	L5a_Hsd11b1	RORB, BHLHE40, CREB3, MBD4, POU3F2, ZFP266, gm14391, gatad1
Tasic et al. 2016	Adult mouse cortical glutamatergic cell type L6a expressing Car12	Adult mouse cortical glutamatergic cell type L5a expressing Pde1c	L6a_Car12	L5a_Pde1c	ETV1, RORB, GATAD1, TBR1, MBD4, gm14391, tsc22d1
Tasic et al. 2016	Adult mouse cortical glutamatergic cell type L6a expressing Car12	Adult mouse cortical glutamatergic cell type L5a expressing Tcerg1l	L6a_Car12	L5a_Tcerg1l	RORB, ETV1, MBD4, GM14391, gatad1, tsc22d1
Tasic et al. 2016	Adult mouse cortical glutamatergic cell type L6a expressing Car12	Adult mouse cortical glutamatergic cell type L5b expressing Cdh13	L6a_Car12	L5b_Cdh13	FEZF2, PEG3, ZFP37, ZFP825, 2010315B03RIK, ARID1B, GM14325, ZFP930, 5730507C01RIK, NFX1, GM14322, gm14326, zfp932
Tasic et al. 2016	Adult mouse cortical glutamatergic cell type L6a expressing Car12	Adult mouse cortical glutamatergic cell type L5b expressing Tph2	L6a_Car12	L5b_Tph2	FEZF2, PEG3, MEF2C, ZFP825, ZFP930, ZFP938, 2010315B03RIK, ARID1B, ZFP932, gm14326, nfx1, 5730507c01rik, foxp1
Tasic et al. 2016	Adult mouse cortical glutamatergic cell type L6a expressing Car12	Adult mouse cortical glutamatergic cell type L6a expressing Mgp	L6a_Car12	L6a_Mgp	FOXP2, ZFP825, ZFP938, 2010315B03RIK, PEG3, 5730507C01RIK, ZFP930, GM14326, arid1b, nfe2l1, hivep2, nfx1, myt1l, gm14322, zfp932
Tasic et al. 2016	Adult mouse cortical glutamatergic cell type L6a expressing Car12	Adult mouse cortical glutamatergic cell type L6a expressing Sla	L6a_Car12	L6a_Sla	FOXP2, FEZF2, ZFP825, 2010315B03RIK, ZFP932, gm14326, nfx1, zfp938, gm14322
Tasic et al. 2016	Adult mouse cortical glutamatergic cell type L6a expressing Car12	Adult mouse cortical glutamatergic cell type L6a expressing Syt17	L6a_Car12	L6a_Syt17	ZFP57, ZFP945, ZFP9, MBD4, GM10778, zfp959, gatad1
Tasic et al. 2016	Adult mouse cortical glutamatergic cell type L6a expressing Car12	Adult mouse cortical glutamatergic cell type L6b expressing Rgs12	L6a_Car12	L6b_Rgs12	POU6F2, ZFPM2, PEG3, ZFP932, arid1b, 5730507c01rik, nfx1, gm14326, zfp825, foxp1, mef2c
Tasic et al. 2016	Adult mouse cortical glutamatergic cell type L6a expressing Car12	Adult mouse cortical glutamatergic cell type L6b expressing Serpinb11	L6a_Car12	L6b_Serpinb11	KLF7, ZKSCAN16, GM10778, TBR1, zfp202, mbd4, zfp9, gatad1
Tasic et al. 2016	Adult mouse cortical glutamatergic cell type L6a expressing Car12	Adult mouse cortical microglia expressing Ctss	L6a_Car12	Micro_Ctss	EGR1, FLI1, ZFP825, SALL1, GMEB1, NCOR1, MBD4, PRKRIR, TOX4, NFIA, gm14403, gm14322, zfp935, e2f1, mef2c
Tasic et al. 2016	Adult mouse cortical glutamatergic cell type L6a expressing Car12	Adult mouse cortical neurogliaform cell expressing Car4	L6a_Car12	Ndnf_Car4	TSC22D1, DLX5, TSHZ1, BCL11B, gatad1, gm14403, mlxip
Tasic et al. 2016	Adult mouse cortical glutamatergic cell type L6a expressing Car12	Adult mouse cortical neurogliaform cell expressing Cxcl14	L6a_Car12	Ndnf_Cxcl14	MAF, ZFP57, TSHZ1, GM14391, GATAD1, gm10778, zfp12
Tasic et al. 2016	Adult mouse cortical glutamatergic cell type L6a expressing Car12	Adult mouse cortical oligodendrocyte expressing 9630013A20Rik	L6a_Car12	Oligo_96_Rik	TCF7L2, SOX10, CBFB, 5730507C01RIK, zfp930
Tasic et al. 2016	Adult mouse cortical glutamatergic cell type L6a expressing Car12	Adult mouse cortical oligodendrocyte expressing Opalin	L6a_Car12	Oligo_Opalin	LITAF, CARHSP1, TOX4
Tasic et al. 2016	Adult mouse cortical glutamatergic cell type L6a expressing Car12	Adult mouse cortical oligodendrocyte precursor cell expressing Pdgfra	L6a_Car12	OPC_Pdgfra	OLIG1, ZFP932, ZFP825, ZFP935, ZFP37, OLIG2, MYSM1, NFIB, YBX1, GM14391, ZFP780B, 2010315b03rik, gm14326, zfp930, tox4
Tasic et al. 2016	Adult mouse cortical glutamatergic cell type L6a expressing Car12	Adult mouse cortical Pvalb GABAergic cell expressing Cpne5	L6a_Car12	Pvalb_Cpne5	DLX5, CREB3, GATAD1, PRKRIR, GM10778, dnajc2, usf1
Tasic et al. 2016	Adult mouse cortical glutamatergic cell type L6a expressing Car12	Adult mouse cortical Pvalb GABAergic cell expressing Gpx3	L6a_Car12	Pvalb_Gpx3	DLX5, MAF, THRB, GM14391, 2010315B03RIK, tsc22d1, mef2c, zfp932
Tasic et al. 2016	Adult mouse cortical glutamatergic cell type L6a expressing Car12	Adult mouse cortical Pvalb GABAergic cell expressing Obox3	L6a_Car12	Pvalb_Obox3	ESRRG, GM14403, RBPJ, gatad1, zfp12, zfp9
Tasic et al. 2016	Adult mouse cortical glutamatergic cell type L6a expressing Car12	Adult mouse cortical Pvalb GABAergic cell expressing Tacr3	L6a_Car12	Pvalb_Tacr3	ETV1, DLX5, MAFB, ESRRG, ZFP367, 2010315b03rik, gatad1, zfp113, zfp12
Tasic et al. 2016	Adult mouse cortical glutamatergic cell type L6a expressing Car12	Adult mouse cortical Pvalb GABAergic cell expressing Tpbg	L6a_Car12	Pvalb_Tpbg	CREB3, ETV1, TSC22D1, KLF12, GM10778, zfp12, gatad1
Tasic et al. 2016	Adult mouse cortical glutamatergic cell type L6a expressing Car12	Adult mouse cortical Pvalb GABAergic cell expressing Wt1	L6a_Car12	Pvalb_Wt1	DLX5, ZFP367, GATAD1, PRKRIR, GM14403, zfp202, sp110, tsc22d1
Tasic et al. 2016	Adult mouse cortical glutamatergic cell type L6a expressing Car12	Adult mouse cortical cell expressing Smad3	L6a_Car12	Smad3	SP8, ZFP825, MYCN, ZFP930, PEG3, 2010315B03RIK, ZFP37, GM14322, ARID1B, NFX1, WHSC1, zbtb11, hivep2, gm14326, zfp932
Tasic et al. 2016	Adult mouse cortical glutamatergic cell type L6a expressing Car12	Adult mouse cortical Sst GABAergic cell expressing Cbln4	L6a_Car12	Sst_Cbln4	MAF, TOX, DLX5, GM14391, ZFP266, 2010315B03RIK, GM14403, gatad1, tsc22d1, mef2c
Tasic et al. 2016	Adult mouse cortical glutamatergic cell type L6a expressing Car12	Adult mouse cortical Sst GABAergic cell expressing Cdk6	L6a_Car12	Sst_Cdk6	ZFP788, GATAD1, ZFP2, POU3F3, BBX, zfp882, zfp12
Tasic et al. 2016	Adult mouse cortical glutamatergic cell type L6a expressing Car12	Adult mouse cortical Sst GABAergic cell expressing Chodl	L6a_Car12	Sst_Chodl	CARHSP1, PEG3, RARB, KLF5, ZFP825, ZFP930, nfe2l1, 2010315b03rik, zfp322a, whsc1, gm14326, gm14322, nfx1, zfp938, zfp932
Tasic et al. 2016	Adult mouse cortical glutamatergic cell type L6a expressing Car12	Adult mouse cortical Sst GABAergic cell expressing Myh8	L6a_Car12	Sst_Myh8	DLX5, MAF, POU3F3, PRKRIR, GM14403, gatad1, zfp12, tsc22d1
Tasic et al. 2016	Adult mouse cortical glutamatergic cell type L6a expressing Car12	Adult mouse cortical Sst GABAergic cell expressing Tacstd2	L6a_Car12	Sst_Tacstd2	DLX5, ZFP946, ZFP949, POU3F3, ZFP512, ZFP202, zfp113, mbd4, zfp12
Tasic et al. 2016	Adult mouse cortical glutamatergic cell type L6a expressing Car12	Adult mouse cortical Sst GABAergic cell expressing Th	L6a_Car12	Sst_Th	ZFP57, DLX5, ZFP788, gm14403, gm10778, mbd4, tsc22d1
Tasic et al. 2016	Adult mouse cortical glutamatergic cell type L6a expressing Car12	Adult mouse cortical Vip GABAergic cell expressing Chat	L6a_Car12	Vip_Chat	ZFP825, PROX1, ZFP938, GM14322, 2010315B03RIK, NFX1, ZFP930, 5730507C01RIK, GM14326, zfp932
Tasic et al. 2016	Adult mouse cortical glutamatergic cell type L6a expressing Car12	Adult mouse cortical Vip GABAergic cell expressing Gpc3	L6a_Car12	Vip_Gpc3	ID3, PEG3, PROX1, ZFP932, zfp938
Tasic et al. 2016	Adult mouse cortical glutamatergic cell type L6a expressing Car12	Adult mouse cortical Vip GABAergic cell expressing Mybpc1	L6a_Car12	Vip_Mybpc1	SP8, PEG3, NFX1, ARID1B, zfp932
Tasic et al. 2016	Adult mouse cortical glutamatergic cell type L6a expressing Car12	Adult mouse cortical Vip GABAergic cell expressing Parm1	L6a_Car12	Vip_Parm1	PROX1, ZFP932, PEG3, NFX1, ZFP825, ARID1B, CAMTA1, myt1l
Tasic et al. 2016	Adult mouse cortical glutamatergic cell type L6a expressing Car12	Adult mouse cortical Vip GABAergic cell expressing Sncg	L6a_Car12	Vip_Sncg	SP8, PEG3, PROX1, NR3C2, GM4724, GM14434, gm14326, nr1d1, zfp148, foxp1, egr1
Tasic et al. 2016	Adult mouse cortical glutamatergic cell type L6a expressing Mgp	Adult mouse cortical astrocyte expressing Gja1	L6a_Mgp	Astro_Gja1	POU3F2, TCF7L2, NFIA, nfib
Tasic et al. 2016	Adult mouse cortical glutamatergic cell type L6a expressing Mgp	Adult mouse cortical endothelial cell expressing Myl9	L6a_Mgp	Endo_Myl9	ID3, ETS1, ZFP37
Tasic et al. 2016	Adult mouse cortical glutamatergic cell type L6a expressing Mgp	Adult mouse cortical endothelial cell expressing Tbc1d4	L6a_Mgp	Endo_Tbc1d4	ID3, ID1, ETS1, FLI1, GATA2, NFIB, FOXP1, ELK3, TBX3
Tasic et al. 2016	Adult mouse cortical glutamatergic cell type L6a expressing Mgp	Adult mouse cortical cell expressing Igtp	L6a_Mgp	Igtp	MYCN, SOX1
Tasic et al. 2016	Adult mouse cortical glutamatergic cell type L6a expressing Mgp	Adult mouse cortical glutamatergic cell type L2 expressing Ngb	L6a_Mgp	L2_Ngb	SUB1, BHLHE40, HMGB1, GM14295, ZFP57, GATAD1, CSDE1, POU3F2, RFX3, ZFP697, MBD4, ZFP11, ZFP300, ZFP605, gm10778
Tasic et al. 2016	Adult mouse cortical glutamatergic cell type L6a expressing Mgp	Adult mouse cortical glutamatergic cell type L2/3 expressing Ptgs2	L6a_Mgp	L2.3_Ptgs2	SUB1, BHLHE40, HMGB1, CSDE1, POU3F2, RFX3, FOXN2, GATAD1, ZFP11, ZFP488, ZFP9, zfp300, klf13, gm14295, neurod6
Tasic et al. 2016	Adult mouse cortical glutamatergic cell type L6a expressing Mgp	Adult mouse cortical glutamatergic cell type L4 expressing Arf5	L6a_Mgp	L4_Arf5	RORB, HMGB1, ZFP488, ARNTL, TSHZ1, SUB1, MBD4, PRKRIR, ZFP9, NEUROD2, ZFP202, gatad1, gm14295, klf13, csde1
Tasic et al. 2016	Adult mouse cortical glutamatergic cell type L6a expressing Mgp	Adult mouse cortical glutamatergic cell type L4 expressing Ctxn3	L6a_Mgp	L4_Ctxn3	HMGB1, RORB, TSC22D1, SUB1, POU3F2, CSDE1, ZFP488, TCF4, TSHZ1, MBD4, GM14391, ZFP300, ZFP12, gatad1, gm14295
Tasic et al. 2016	Adult mouse cortical glutamatergic cell type L6a expressing Mgp	Adult mouse cortical glutamatergic cell type L4 expressing Scnn1a	L6a_Mgp	L4_Scnn1a	HMGB1, RORB, BHLHE40, SUB1, TSC22D1, YBX1, CSDE1, TSHZ1, MBD4, GM14391, ZFP488, ZFP11, gatad1, klf13, gm14295
Tasic et al. 2016	Adult mouse cortical glutamatergic cell type L6a expressing Mgp	Adult mouse cortical glutamatergic cell type L5 expressing Chma6	L6a_Mgp	L5_Chrna6	SATB2, FEZF2, foxp1
Tasic et al. 2016	Adult mouse cortical glutamatergic cell type L6a expressing Mgp	Adult mouse cortical glutamatergic cell type L5 expressing Ucma	L6a_Mgp	L5_Ucma	MEF2C, HMGB1, CSDE1, POU3F2, ZFP944, TCF4, GATAD1, PRKRIR, ZFP605, GM14295, zfp11, sub1, tsc22d1, zfp488, klf13
Tasic et al. 2016	Adult mouse cortical glutamatergic cell type L6a expressing Mgp	Adult mouse cortical glutamatergic cell type L5a expressing Batf3	L6a_Mgp	L5a_Batf3	HMGB1, CSDE1, ETV1, RORB, SUB1, GATAD1, ESRRG, GM14391, ZFP937, TCF4, MBD4, zfp300, zfp12, zfp11, gm14295
Tasic et al. 2016	Adult mouse cortical glutamatergic cell type L6a expressing Mgp	Adult mouse cortical glutamatergic cell type L5a expressing Hsd11b1	L6a_Mgp	L5a_Hsd11b1	HMGB1, BHLHE40, RORB, NEUROD6, CREB3, GM14295, MBD4, POU3F2, CSDE1, TCF4, ZFP11, GATAD1, zfp266, gm14391, klf13
Tasic et al. 2016	Adult mouse cortical glutamatergic cell type L6a expressing Mgp	Adult mouse cortical glutamatergic cell type L5a expressing Pde1c	L6a_Mgp	L5a_Pde1c	ETV1, HMGB1, NEUROD6, RORB, GATAD1, SUB1, TCF4, TBR1, TSC22D1, ZFP488, MBD4, gm14295, gm14391, zfp11, csde1
Tasic et al. 2016	Adult mouse cortical glutamatergic cell type L6a expressing Mgp	Adult mouse cortical glutamatergic cell type L5a expressing Tcerg1l	L6a_Mgp	L5a_Tcerg1l	HMGB1, RORB, GM14295, NEUROD6, SUB1, ETV1, CSDE1, TSC22D1, GATAD1, MBD4, ZFP488, GM14391, TCF4, zfp300, klf13
Tasic et al. 2016	Adult mouse cortical glutamatergic cell type L6a expressing Mgp	Adult mouse cortical glutamatergic cell type L5b expressing Cdh13	L6a_Mgp	L5b_Cdh13	FEZF2, ZFP37, GM14325
Tasic et al. 2016	Adult mouse cortical glutamatergic cell type L6a expressing Mgp	Adult mouse cortical glutamatergic cell type L5b expressing Tph2	L6a_Mgp	L5b_Tph2	MEF2C, FEZF2, foxp1
Tasic et al. 2016	Adult mouse cortical glutamatergic cell type L6a expressing Mgp	Adult mouse cortical glutamatergic cell type L6a expressing Car12	L6a_Mgp	L6a_Car12	HMGB1, SUB1, NEUROD6, KLF13, CSDE1, THAP7, ZFP488, GM14295, ZFP799, ZFP605, ZFP11, TTF1, SOX5, zfp300, tcf4
Tasic et al. 2016	Adult mouse cortical glutamatergic cell type L6a expressing Mgp	Adult mouse cortical glutamatergic cell type L6a expressing Sla	L6a_Mgp	L6a_Sla	FOXP2, gm14322
Tasic et al. 2016	Adult mouse cortical glutamatergic cell type L6a expressing Mgp	Adult mouse cortical glutamatergic cell type L6a expressing Syt17	L6a_Mgp	L6a_Syt17	NEUROD6, HMGB1, CSDE1, SUB1, ZFP488, ZFP57, ZFP9, GATAD1, ZFP605, MBD4, ZFP945, ZFP959, zfp300, gm10778, gm14295
Tasic et al. 2016	Adult mouse cortical glutamatergic cell type L6a expressing Mgp	Adult mouse cortical glutamatergic cell type L6b expressing Rgs12	L6a_Mgp	L6b_Rgs12	POU6F2, zfpm2, foxp1, mef2c
Tasic et al. 2016	Adult mouse cortical glutamatergic cell type L6a expressing Mgp	Adult mouse cortical glutamatergic cell type L6b expressing Serpinb11	L6a_Mgp	L6b_Serpinb11	KLF13, CSDE1, HMGB1, ZKSCAN16, GATAD1, ZFP11, MBD4, GM10778, ZFP9, zfp202, tbr1, sox5, zfp300, klf7, gm14295
Tasic et al. 2016	Adult mouse cortical glutamatergic cell type L6a expressing Mgp	Adult mouse cortical microglia expressing Ctss	L6a_Mgp	Micro_Ctss	EGR1, FLI1, SALL1, NCOR1, GMEB1, TOX4, MBD4, PRKRIR, GM14403, e2f1, zfp935, mef2c, nfia
Tasic et al. 2016	Adult mouse cortical glutamatergic cell type L6a expressing Mgp	Adult mouse cortical neurogliaform cell expressing Car4	L6a_Mgp	Ndnf_Car4	TSC22D1, SUB1, CSDE1, TCF4, DLX5, GM14295, GATAD1, TSHZ1, BCL11B, ZFP605, GM14403, mlxip, zfp488, hmgb1, klf13
Tasic et al. 2016	Adult mouse cortical glutamatergic cell type L6a expressing Mgp	Adult mouse cortical neurogliaform cell expressing Cxcl14	L6a_Mgp	Ndnf_Cxcl14	TCF4, ZFP57, MAF, CSDE1, GATAD1, GM14391, TSHZ1, HMGB1, ZFP300, ZFP11, zfp12, zfp605, gm10778, gm14295, klf13
Tasic et al. 2016	Adult mouse cortical glutamatergic cell type L6a expressing Mgp	Adult mouse cortical oligodendrocyte expressing 9630013A20Rik	L6a_Mgp	Oligo_96_Rik	TCF7L2, SOX10, CBFB
Tasic et al. 2016	Adult mouse cortical glutamatergic cell type L6a expressing Mgp	Adult mouse cortical oligodendrocyte expressing Opalin	L6a_Mgp	Oligo_Opalin	LITAF, CARHSP1, TOX4, tcf4
Tasic et al. 2016	Adult mouse cortical glutamatergic cell type L6a expressing Mgp	Adult mouse cortical oligodendrocyte precursor cell expressing Pdgfra	L6a_Mgp	OPC_Pdgfra	OLIG1, ZFP935, ZFP37, OLIG2, YBX1, MYSM1, GM14391, ZFP780B, TOX4, nfib
Tasic et al. 2016	Adult mouse cortical glutamatergic cell type L6a expressing Mgp	Adult mouse cortical Pvalb GABAergic cell expressing Cpne5	L6a_Mgp	Pvalb_Cpne5	SUB1, CSDE1, DLX5, GATAD1, CREB3, GM14295, PRKRIR, USF1, ZFP605, DNAJC2, GM10778, zfp11, zfp300, zfp488, hmgb1
Tasic et al. 2016	Adult mouse cortical glutamatergic cell type L6a expressing Mgp	Adult mouse cortical Pvalb GABAergic cell expressing Gpx3	L6a_Mgp	Pvalb_Gpx3	CSDE1, THRB, TSC22D1, DLX5, MAF, MEF2C, GM14391, GM14295, zfp300, sub1, zfp488, klf13, hmgb1
Tasic et al. 2016	Adult mouse cortical glutamatergic cell type L6a expressing Mgp	Adult mouse cortical Pvalb GABAergic cell expressing Obox3	L6a_Mgp	Pvalb_Obox3	GM14295, ESRRG, GATAD1, GM14403, RBPJ, ZFP799, zfp605, zfp12, zfp9, zfp11, zfp488, sub1, klf13, csde1, hmgb1
Tasic et al. 2016	Adult mouse cortical glutamatergic cell type L6a expressing Mgp	Adult mouse cortical Pvalb GABAergic cell expressing Tacr3	L6a_Mgp	Pvalb_Tacr3	GM14295, CSDE1, ETV1, DLX5, MAFB, ZFP367, GATAD1, ESRRG, zfp113, zfp11, zfp12, sub1, zfp488, hmgb1
Tasic et al. 2016	Adult mouse cortical glutamatergic cell type L6a expressing Mgp	Adult mouse cortical Pvalb GABAergic cell expressing Tpbg	L6a_Mgp	Pvalb_Tpbg	GM14295, CREB3, TSC22D1, ETV1, TCF4, KLF12, GATAD1, ZFP12, GM10778, zfp605, zfp300, zfp11, zfp488, hmgb1, klf13
Tasic et al. 2016	Adult mouse cortical glutamatergic cell type L6a expressing Mgp	Adult mouse cortical Pvalb GABAergic cell expressing Wt1	L6a_Mgp	Pvalb_Wt1	CSDE1, GM14295, TSC22D1, DLX5, GATAD1, ZFP367, PRKRIR, GM14403, sp110, zfp202, zfp300, zfp11, zfp488, sub1, hmgb1
Tasic et al. 2016	Adult mouse cortical glutamatergic cell type L6a expressing Mgp	Adult mouse cortical cell expressing Smad3	L6a_Mgp	Smad3	SP8, MYCN, ZFP37, WHSC1, zbtb11
Tasic et al. 2016	Adult mouse cortical glutamatergic cell type L6a expressing Mgp	Adult mouse cortical Sst GABAergic cell expressing Cbln4	L6a_Mgp	Sst_Cbln4	GM14295, MAF, TOX, CSDE1, DLX5, GM14391, SUB1, TSC22D1, GM14403, GATAD1, ZFP605, zfp266, mef2c, zfp488
Tasic et al. 2016	Adult mouse cortical glutamatergic cell type L6a expressing Mgp	Adult mouse cortical Sst GABAergic cell expressing Cdk6	L6a_Mgp	Sst_Cdk6	GM14295, SUB1, CSDE1, GATAD1, ZFP788, ZFP2, POU3F3, BBX, ZFP882, zfp605, zfp11, zfp12, zfp300, zfp488, hmgb1
Tasic et al. 2016	Adult mouse cortical glutamatergic cell type L6a expressing Mgp	Adult mouse cortical Sst GABAergic cell expressing Chodl	L6a_Mgp	Sst_Chodl	CARHSP1, RARB, KLF5, whsc1, zfp322a
Tasic et al. 2016	Adult mouse cortical glutamatergic cell type L6a expressing Mgp	Adult mouse cortical Sst GABAergic cell expressing Myh8	L6a_Mgp	Sst_Myh8	GM14295, TCF4, DLX5, SUB1, MAF, GATAD1, GM14403, PRKRIR, POU3F3, zfp605, zfp11, zfp12, tsc22d1, csde1, hmgb1
Tasic et al. 2016	Adult mouse cortical glutamatergic cell type L6a expressing Mgp	Adult mouse cortical Sst GABAergic cell expressing Tacstd2	L6a_Mgp	Sst_Tacstd2	GM14295, SUB1, DLX5, CSDE1, ZFP949, POU3F3, ZFP946, ZFP300, ZFP512, ZFP202, ZFP113, mbd4, zfp12, zfp488, hmgb1
Tasic et al. 2016	Adult mouse cortical glutamatergic cell type L6a expressing Mgp	Adult mouse cortical Sst GABAergic cell expressing Th	L6a_Mgp	Sst_Th	ZFP57, TCF4, GM14295, DLX5, HMGB1, ZFP788, GM14403, ttf1, mbd4, gm10778, zfp300, zfp605, zfp11, tsc22d1
Tasic et al. 2016	Adult mouse cortical glutamatergic cell type L6a expressing Mgp	Adult mouse cortical Vip GABAergic cell expressing Chat	L6a_Mgp	Vip_Chat	PROX1, GM14322
Tasic et al. 2016	Adult mouse cortical glutamatergic cell type L6a expressing Mgp	Adult mouse cortical Vip GABAergic cell expressing Gpc3	L6a_Mgp	Vip_Gpc3	ID3, PROX1
Tasic et al. 2016	Adult mouse cortical glutamatergic cell type L6a expressing Mgp	Adult mouse cortical Vip GABAergic cell expressing Mybpc1	L6a_Mgp	Vip_Mybpc1	SP8, PEG3, NFX1, ARID1B, zfp932
Tasic et al. 2016	Adult mouse cortical glutamatergic cell type L6a expressing Mgp	Adult mouse cortical Vip GABAergic cell expressing Parm1	L6a_Mgp	Vip_Parm1	PROX1, camta1
Tasic et al. 2016	Adult mouse cortical glutamatergic cell type L6a expressing Mgp	Adult mouse cortical Vip GABAergic cell expressing Sncg	L6a_Mgp	Vip_Sncg	SP8, PROX1, NR3C2, NR1D1, GM4724, GM14434, ZFP148, foxp1, egr1
Tasic et al. 2016	Adult mouse cortical glutamatergic cell type L6a expressing Sla	Adult mouse cortical astrocyte expressing Gja1	L6a_Sla	Astro_Gja1	POU3F2, NFIA, TCF7L2, nfib
Tasic et al. 2016	Adult mouse cortical glutamatergic cell type L6a expressing Sla	Adult mouse cortical endothelial cell expressing Myl9	L6a_Sla	Endo_Myl9	ID3, ETS1, ZFP37
Tasic et al. 2016	Adult mouse cortical glutamatergic cell type L6a expressing Sla	Adult mouse cortical endothelial cell expressing Tbc1d4	L6a_Sla	Endo_Tbc1d4	ID3, ID1, ETS1, FLI1, GATA2, FOXP1, NFIB, ELK3, TBX3, ARID1B
Tasic et al. 2016	Adult mouse cortical glutamatergic cell type L6a expressing Sla	Adult mouse cortical cell expressing Igtp	L6a_Sla	Igtp	MYCN, ZFP930, SOX1, 5730507c01rik, peg3
Tasic et al. 2016	Adult mouse cortical glutamatergic cell type L6a expressing Sla	Adult mouse cortical glutamatergic cell type L2 expressing Ngb	L6a_Sla	L2_Ngb	SUB1, BHLHE40, HMGB1, GM14295, ZFP57, GATAD1, POU3F2, RFX3, ZFP697, MBD4, ZFP11, ZFP300, ZFP605, gm10778, csde1
Tasic et al. 2016	Adult mouse cortical glutamatergic cell type L6a expressing Sla	Adult mouse cortical glutamatergic cell type L2/3 expressing Ptgs2	L6a_Sla	L2.3_Ptgs2	SUB1, BHLHE40, HMGB1, POU3F2, ZFP11, FOXN2, RFX3, GATAD1, ZFP9, zfp300, zfp488, csde1, klf13, gm14295, neurod6
Tasic et al. 2016	Adult mouse cortical glutamatergic cell type L6a expressing Sla	Adult mouse cortical glutamatergic cell type L4 expressing Arf5	L6a_Sla	L4_Arf5	RORB, HMGB1, ZFP488, TSHZ1, ARNTL, MBD4, PRKRIR, ZFP9, NEUROD2, zfp202, sub1, gatad1, gm14295, klf13, csde1
Tasic et al. 2016	Adult mouse cortical glutamatergic cell type L6a expressing Sla	Adult mouse cortical glutamatergic cell type L4 expressing Ctxn3	L6a_Sla	L4_Ctxn3	HMGB1, RORB, TSC22D1, POU3F2, SUB1, TSHZ1, TCF4, ZFP488, MBD4, ZFP12, GM14391, ZFP300, gatad1, csde1, gm14295
Tasic et al. 2016	Adult mouse cortical glutamatergic cell type L6a expressing Sla	Adult mouse cortical glutamatergic cell type L4 expressing Scnn1a	L6a_Sla	L4_Scnn1a	HMGB1, RORB, BHLHE40, SUB1, TSC22D1, TSHZ1, YBX1, MBD4, ZFP11, gm14391, zfp488, gatad1, csde1, klf13, gm14295
Tasic et al. 2016	Adult mouse cortical glutamatergic cell type L6a expressing Sla	Adult mouse cortical glutamatergic cell type L5 expressing Chma6	L6a_Sla	L5_Chrna6	SATB2, foxp1
Tasic et al. 2016	Adult mouse cortical glutamatergic cell type L6a expressing Sla	Adult mouse cortical glutamatergic cell type L5 expressing Ucma	L6a_Sla	L5_Ucma	MEF2C, HMGB1, POU3F2, ZFP944, TCF4, GM14295, GATAD1, ZFP605, ZFP11, prkrir, tsc22d1, zfp488, klf13, csde1, sub1
Tasic et al. 2016	Adult mouse cortical glutamatergic cell type L6a expressing Sla	Adult mouse cortical glutamatergic cell type L5a expressing Batf3	L6a_Sla	L5a_Batf3	HMGB1, RORB, CSDE1, ETV1, GATAD1, SUB1, ESRRG, TCF4, ZFP11, ZFP12, GM14391, zfp937, mbd4, zfp300, gm14295
Tasic et al. 2016	Adult mouse cortical glutamatergic cell type L6a expressing Sla	Adult mouse cortical glutamatergic cell type L5a expressing Hsd11b1	L6a_Sla	L5a_Hsd11b1	HMGB1, BHLHE40, RORB, CREB3, GM14295, MBD4, POU3F2, TCF4, ZFP11, gatad1, gm14391, zfp266, neurod6, csde1, klf13
Tasic et al. 2016	Adult mouse cortical glutamatergic cell type L6a expressing Sla	Adult mouse cortical glutamatergic cell type L5a expressing Pde1c	L6a_Sla	L5a_Pde1c	ETV1, HMGB1, NEUROD6, RORB, GATAD1, TCF4, TSC22D1, MBD4, GM14295, TBR1, ZFP488, zfp11, sub1, gm14391, csde1
Tasic et al. 2016	Adult mouse cortical glutamatergic cell type L6a expressing Sla	Adult mouse cortical glutamatergic cell type L5a expressing Tcerg1l	L6a_Sla	L5a_Tcerg1l	HMGB1, GM14295, RORB, SUB1, TSC22D1, NEUROD6, ETV1, GATAD1, MBD4, TCF4, ZFP488, GM14391, zfp300, csde1, klf13
Tasic et al. 2016	Adult mouse cortical glutamatergic cell type L6a expressing Sla	Adult mouse cortical glutamatergic cell type L5b expressing Cdh13	L6a_Sla	L5b_Cdh13	PEG3, GM14325, ARID1B, ZFP930, ZFP37, 5730507C01RIK
Tasic et al. 2016	Adult mouse cortical glutamatergic cell type L6a expressing Sla	Adult mouse cortical glutamatergic cell type L5b expressing Tph2	L6a_Sla	L5b_Tph2	MEF2C, PEG3, ZFP930, ARID1B, 5730507c01rik, foxp1
Tasic et al. 2016	Adult mouse cortical glutamatergic cell type L6a expressing Sla	Adult mouse cortical glutamatergic cell type L6a expressing Car12	L6a_Sla	L6a_Car12	HMGB1, SUB1, KLF13, THAP7, GM14295, ZFP488, ZFP11, ZFP605, SOX5, TTF1, ZFP799, zfp300, tcf4, neurod6, csde1
Tasic et al. 2016	Adult mouse cortical glutamatergic cell type L6a expressing Sla	Adult mouse cortical glutamatergic cell type L6a expressing Mgp	L6a_Sla	L6a_Mgp	ZFP930, 5730507C01RIK, HIVEP2, PEG3, NFE2L1, arid1b, myt1l
Tasic et al. 2016	Adult mouse cortical glutamatergic cell type L6a expressing Sla	Adult mouse cortical glutamatergic cell type L6a expressing Syt17	L6a_Sla	L6a_Syt17	HMGB1, ZFP488, NEUROD6, ZFP57, SUB1, CSDE1, ZFP9, ZFP605, GATAD1, ZFP945, ZFP959, MBD4, GM10778, zfp300, gm14295
Tasic et al. 2016	Adult mouse cortical glutamatergic cell type L6a expressing Sla	Adult mouse cortical glutamatergic cell type L6b expressing Rgs12	L6a_Sla	L6b_Rgs12	POU6F2, PEG3, arid1b, 5730507c01rik, zfpm2, foxp1, mef2c
Tasic et al. 2016	Adult mouse cortical glutamatergic cell type L6a expressing Sla	Adult mouse cortical glutamatergic cell type L6b expressing Serpinb11	L6a_Sla	L6b_Serpinb11	KLF13, HMGB1, ZFP11, GM10778, SOX5, ZFP9, gatad1, zfp202, mbd4, zfp300, zkscan16, tbr1, klf7, csde1, gm14295
Tasic et al. 2016	Adult mouse cortical glutamatergic cell type L6a expressing Sla	Adult mouse cortical microglia expressing Ctss	L6a_Sla	Micro_Ctss	EGR1, FLI1, SALL1, NCOR1, GMEB1, MBD4, TOX4, PRKRIR, gm14403, e2f1, zfp935, nfia, mef2c
Tasic et al. 2016	Adult mouse cortical glutamatergic cell type L6a expressing Sla	Adult mouse cortical neurogliaform cell expressing Car4	L6a_Sla	Ndnf_Car4	TSC22D1, SUB1, TCF4, DLX5, CSDE1, GM14295, GATAD1, TSHZ1, ZFP605, BCL11B, mlxip, gm14403, zfp488, hmgb1, klf13
Tasic et al. 2016	Adult mouse cortical glutamatergic cell type L6a expressing Sla	Adult mouse cortical neurogliaform cell expressing Cxcl14	L6a_Sla	Ndnf_Cxcl14	TCF4, ZFP57, MAF, GATAD1, TSHZ1, HMGB1, GM14391, ZFP11, ZFP12, ZFP300, zfp605, csde1, gm10778, gm14295, klf13
Tasic et al. 2016	Adult mouse cortical glutamatergic cell type L6a expressing Sla	Adult mouse cortical oligodendrocyte expressing 9630013A20Rik	L6a_Sla	Oligo_96_Rik	TCF7L2, SOX10, CBFB, 5730507C01RIK, zfp930
Tasic et al. 2016	Adult mouse cortical glutamatergic cell type L6a expressing Sla	Adult mouse cortical oligodendrocyte expressing Opalin	L6a_Sla	Oligo_Opalin	LITAF, CARHSP1, TOX4, tcf4
Tasic et al. 2016	Adult mouse cortical glutamatergic cell type L6a expressing Sla	Adult mouse cortical oligodendrocyte precursor cell expressing Pdgfra	L6a_Sla	OPC_Pdgfra	OLIG1, ZFP935, OLIG2, ZFP37, YBX1, MYSM1, GM14391, ZFP780B, tox4, zfp930, nfib
Tasic et al. 2016	Adult mouse cortical glutamatergic cell type L6a expressing Sla	Adult mouse cortical Pvalb GABAergic cell expressing Cpne5	L6a_Sla	Pvalb_Cpne5	SUB1, DLX5, CREB3, GATAD1, GM14295, CSDE1, USF1, DNAJC2, PRKRIR, ZFP605, GM10778, ZFP11, zfp300, zfp488, hmgb1
Tasic et al. 2016	Adult mouse cortical glutamatergic cell type L6a expressing Sla	Adult mouse cortical Pvalb GABAergic cell expressing Gpx3	L6a_Sla	Pvalb_Gpx3	TSC22D1, DLX5, MAF, CSDE1, THRB, MEF2C, GM14391, GM14295, zfp300, sub1, zfp488, klf13, hmgb1
Tasic et al. 2016	Adult mouse cortical glutamatergic cell type L6a expressing Sla	Adult mouse cortical Pvalb GABAergic cell expressing Obox3	L6a_Sla	Pvalb_Obox3	GM14295, ESRRG, GATAD1, RBPJ, GM14403, zfp12, zfp799, zfp11, zfp9, zfp605, zfp488, sub1, klf13, csde1, hmgb1
Tasic et al. 2016	Adult mouse cortical glutamatergic cell type L6a expressing Sla	Adult mouse cortical Pvalb GABAergic cell expressing Tacr3	L6a_Sla	Pvalb_Tacr3	GM14295, DLX5, MAFB, ZFP367, GATAD1, ESRRG, CSDE1, zfp11, zfp12, zfp113, etv1, zfp488, sub1, hmgb1
Tasic et al. 2016	Adult mouse cortical glutamatergic cell type L6a expressing Sla	Adult mouse cortical Pvalb GABAergic cell expressing Tpbg	L6a_Sla	Pvalb_Tpbg	GM14295, CREB3, TSC22D1, TCF4, KLF12, ETV1, ZFP12, GATAD1, GM10778, zfp605, zfp11, zfp300, hmgb1, zfp488, klf13
Tasic et al. 2016	Adult mouse cortical glutamatergic cell type L6a expressing Sla	Adult mouse cortical Pvalb GABAergic cell expressing Wt1	L6a_Sla	Pvalb_Wt1	GM14295, CSDE1, TSC22D1, DLX5, GATAD1, ZFP367, GM14403, PRKRIR, sp110, zfp202, zfp11, zfp300, zfp488, sub1, hmgb1
Tasic et al. 2016	Adult mouse cortical glutamatergic cell type L6a expressing Sla	Adult mouse cortical cell expressing Smad3	L6a_Sla	Smad3	SP8, MYCN, ZFP930, PEG3, WHSC1, ARID1B, ZFP37, HIVEP2, zbtb11
Tasic et al. 2016	Adult mouse cortical glutamatergic cell type L6a expressing Sla	Adult mouse cortical Sst GABAergic cell expressing Cbln4	L6a_Sla	Sst_Cbln4	GM14295, MAF, TOX, DLX5, GM14391, TSC22D1, GM14403, GATAD1, ZFP605, csde1, zfp266, mef2c, sub1, zfp488
Tasic et al. 2016	Adult mouse cortical glutamatergic cell type L6a expressing Sla	Adult mouse cortical Sst GABAergic cell expressing Cdk6	L6a_Sla	Sst_Cdk6	GM14295, SUB1, GATAD1, ZFP788, ZFP2, POU3F3, BBX, zfp11, csde1, zfp605, zfp882, zfp12, zfp300, zfp488, hmgb1
Tasic et al. 2016	Adult mouse cortical glutamatergic cell type L6a expressing Sla	Adult mouse cortical Sst GABAergic cell expressing Chodl	L6a_Sla	Sst_Chodl	CARHSP1, PEG3, RARB, KLF5, ZFP930, NFE2L1, whsc1, zfp322a
Tasic et al. 2016	Adult mouse cortical glutamatergic cell type L6a expressing Sla	Adult mouse cortical Sst GABAergic cell expressing Myh8	L6a_Sla	Sst_Myh8	GM14295, TCF4, DLX5, MAF, GATAD1, POU3F3, GM14403, PRKRIR, ZFP11, zfp605, zfp12, sub1, tsc22d1, hmgb1, csde1
Tasic et al. 2016	Adult mouse cortical glutamatergic cell type L6a expressing Sla	Adult mouse cortical Sst GABAergic cell expressing Tacstd2	L6a_Sla	Sst_Tacstd2	GM14295, DLX5, SUB1, ZFP946, ZFP949, POU3F3, ZFP300, ZFP512, ZFP202, zfp113, zfp12, mbd4, zfp488, csde1, hmgb1
Tasic et al. 2016	Adult mouse cortical glutamatergic cell type L6a expressing Sla	Adult mouse cortical Sst GABAergic cell expressing Th	L6a_Sla	Sst_Th	ZFP57, TCF4, GM14295, DLX5, HMGB1, ZFP788, gm14403, ttf1, gm10778, zfp300, zfp11, mbd4, zfp605, tsc22d1
Tasic et al. 2016	Adult mouse cortical glutamatergic cell type L6a expressing Sla	Adult mouse cortical Vip GABAergic cell expressing Chat	L6a_Sla	Vip_Chat	PROX1, ZFP930, 5730507C01RIK
Tasic et al. 2016	Adult mouse cortical glutamatergic cell type L6a expressing Sla	Adult mouse cortical Vip GABAergic cell expressing Gpc3	L6a_Sla	Vip_Gpc3	ID3, PROX1, PEG3
Tasic et al. 2016	Adult mouse cortical glutamatergic cell type L6a expressing Sla	Adult mouse cortical Vip GABAergic cell expressing Mybpc1	L6a_Sla	Vip_Mybpc1	SP8, PEG3, ARID1B
Tasic et al. 2016	Adult mouse cortical glutamatergic cell type L6a expressing Sla	Adult mouse cortical Vip GABAergic cell expressing Parm1	L6a_Sla	Vip_Parm1	PROX1, PEG3, ARID1B, camta1, myt1l
Tasic et al. 2016	Adult mouse cortical glutamatergic cell type L6a expressing Sla	Adult mouse cortical Vip GABAergic cell expressing Sncg	L6a_Sla	Vip_Sncg	SP8, PEG3, PROX1, NR3C2, NR1D1, GM4724, GM14434, zfp148, foxp1, egr1
Tasic et al. 2016	Adult mouse cortical glutamatergic cell type L6a expressing Syt17	Adult mouse cortical astrocyte expressing Gja1	L6a_Syt17	Astro_Gja1	NFIA, POU3F2, TCF7L2, NFIB
Tasic et al. 2016	Adult mouse cortical glutamatergic cell type L6a expressing Syt17	Adult mouse cortical endothelial cell expressing Myl9	L6a_Syt17	Endo_Myl9	ID3, ETS1, ZFP37, GM14322
Tasic et al. 2016	Adult mouse cortical glutamatergic cell type L6a expressing Syt17	Adult mouse cortical endothelial cell expressing Tbc1d4	L6a_Syt17	Endo_Tbc1d4	ID3, ID1, ETS1, FLI1, GATA2, NFIB, ELK3, FOXP1, TBX3, ARID1B
Tasic et al. 2016	Adult mouse cortical glutamatergic cell type L6a expressing Syt17	Adult mouse cortical cell expressing Igtp	L6a_Syt17	Igtp	MYCN, ZFP930, GM14322, ZFP825, SOX1, NFX1, GM14326, 5730507C01RIK, peg3, 2010315b03rik
Tasic et al. 2016	Adult mouse cortical glutamatergic cell type L6a expressing Syt17	Adult mouse cortical glutamatergic cell type L2 expressing Ngb	L6a_Syt17	L2_Ngb	BHLHE40, POU3F2, RFX3, ZFP697, ZFP11
Tasic et al. 2016	Adult mouse cortical glutamatergic cell type L6a expressing Syt17	Adult mouse cortical glutamatergic cell type L2/3 expressing Ptgs2	L6a_Syt17	L2.3_Ptgs2	BHLHE40, POU3F2, ZFP11, RFX3, FOXN2, klf13
Tasic et al. 2016	Adult mouse cortical glutamatergic cell type L6a expressing Syt17	Adult mouse cortical glutamatergic cell type L4 expressing Arf5	L6a_Syt17	L4_Arf5	RORB, ARNTL, TSHZ1, PRKRIR, NEUROD2, ZFP202, klf13
Tasic et al. 2016	Adult mouse cortical glutamatergic cell type L6a expressing Syt17	Adult mouse cortical glutamatergic cell type L4 expressing Ctxn3	L6a_Syt17	L4_Ctxn3	RORB, TSC22D1, POU3F2, GM14391, TSHZ1, TCF4, ZFP12
Tasic et al. 2016	Adult mouse cortical glutamatergic cell type L6a expressing Syt17	Adult mouse cortical glutamatergic cell type L4 expressing Scnn1a	L6a_Syt17	L4_Scnn1a	RORB, BHLHE40, TSC22D1, TSHZ1, GM14391, ZFP11, ybx1, klf13
Tasic et al. 2016	Adult mouse cortical glutamatergic cell type L6a expressing Syt17	Adult mouse cortical glutamatergic cell type L5 expressing Chma6	L6a_Syt17	L5_Chrna6	FEZF2, GM14322, 2010315B03RIK, satb2, zfp932, foxp1
Tasic et al. 2016	Adult mouse cortical glutamatergic cell type L6a expressing Syt17	Adult mouse cortical glutamatergic cell type L5 expressing Ucma	L6a_Syt17	L5_Ucma	MEF2C, POU3F2, ZFP944, TCF4, PRKRIR, zfp11, tsc22d1, klf13
Tasic et al. 2016	Adult mouse cortical glutamatergic cell type L6a expressing Syt17	Adult mouse cortical glutamatergic cell type L5a expressing Batf3	L6a_Syt17	L5a_Batf3	ETV1, RORB, ESRRG, GM14391, TCF4, ZFP12, zfp937, zfp11
Tasic et al. 2016	Adult mouse cortical glutamatergic cell type L6a expressing Syt17	Adult mouse cortical glutamatergic cell type L5a expressing Hsd11b1	L6a_Syt17	L5a_Hsd11b1	RORB, BHLHE40, POU3F2, TCF4, CREB3, ZFP266, ZFP11, GM14391, klf13
Tasic et al. 2016	Adult mouse cortical glutamatergic cell type L6a expressing Syt17	Adult mouse cortical glutamatergic cell type L5a expressing Pde1c	L6a_Syt17	L5a_Pde1c	ETV1, RORB, TBR1, TCF4, GM14391, zfp11, tsc22d1
Tasic et al. 2016	Adult mouse cortical glutamatergic cell type L6a expressing Syt17	Adult mouse cortical glutamatergic cell type L5a expressing Tcerg1l	L6a_Syt17	L5a_Tcerg1l	RORB, ETV1, GM14391, TCF4, tsc22d1, klf13
Tasic et al. 2016	Adult mouse cortical glutamatergic cell type L6a expressing Syt17	Adult mouse cortical glutamatergic cell type L5b expressing Cdh13	L6a_Syt17	L5b_Cdh13	FEZF2, PEG3, ZFP37, GM14322, ZFP930, GM14325, 5730507C01RIK, ARID1B, gm14326, nfx1, 2010315b03rik, zfp825, zfp932
Tasic et al. 2016	Adult mouse cortical glutamatergic cell type L6a expressing Syt17	Adult mouse cortical glutamatergic cell type L5b expressing Tph2	L6a_Syt17	L5b_Tph2	FEZF2, PEG3, ZFP930, ZFP932, 5730507C01RIK, ARID1B, gm14326, zfp938, 2010315b03rik, nfx1, zfp825, foxp1, mef2c
Tasic et al. 2016	Adult mouse cortical glutamatergic cell type L6a expressing Syt17	Adult mouse cortical glutamatergic cell type L6a expressing Car12	L6a_Syt17	L6a_Car12	THAP7, ZFP799, SOX5, ZFP11, TTF1, tcf4, klf13
Tasic et al. 2016	Adult mouse cortical glutamatergic cell type L6a expressing Syt17	Adult mouse cortical glutamatergic cell type L6a expressing Mgp	L6a_Syt17	L6a_Mgp	FOXP2, PEG3, HIVEP2, ZFP938, NFE2L1, 5730507C01RIK, ZFP930, GM14322, gm14326, arid1b, 2010315b03rik, zfp825, myt1l, nfx1, zfp932
Tasic et al. 2016	Adult mouse cortical glutamatergic cell type L6a expressing Syt17	Adult mouse cortical glutamatergic cell type L6a expressing Sla	L6a_Syt17	L6a_Sla	FOXP2, FEZF2, ZFP932, GM14322, gm14326, 2010315b03rik, zfp825, nfx1, zfp938
Tasic et al. 2016	Adult mouse cortical glutamatergic cell type L6a expressing Syt17	Adult mouse cortical glutamatergic cell type L6b expressing Rgs12	L6a_Syt17	L6b_Rgs12	PEG3, ZFPM2, POU6F2, ZFP932, 5730507c01rik, arid1b, gm14326, nfx1, zfp825, foxp1, mef2c
Tasic et al. 2016	Adult mouse cortical glutamatergic cell type L6a expressing Syt17	Adult mouse cortical glutamatergic cell type L6b expressing Serpinb11	L6a_Syt17	L6b_Serpinb11	TBR1, SOX5, ZFP11, zfp202, zkscan16, klf7, klf13
Tasic et al. 2016	Adult mouse cortical glutamatergic cell type L6a expressing Syt17	Adult mouse cortical microglia expressing Ctss	L6a_Syt17	Micro_Ctss	EGR1, FLI1, SALL1, ZFP825, NCOR1, GMEB1, PRKRIR, NFIA, GM14403, GM14322, tox4, e2f1, zfp935, mef2c
Tasic et al. 2016	Adult mouse cortical glutamatergic cell type L6a expressing Syt17	Adult mouse cortical neurogliaform cell expressing Car4	L6a_Syt17	Ndnf_Car4	TSC22D1, TCF4, DLX5, TSHZ1, BCL11B, GM14403, mlxip, klf13
Tasic et al. 2016	Adult mouse cortical glutamatergic cell type L6a expressing Syt17	Adult mouse cortical neurogliaform cell expressing Cxcl14	L6a_Syt17	Ndnf_Cxcl14	TCF4, MAF, GM14391, TSHZ1, ZFP12, zfp11, klf13
Tasic et al. 2016	Adult mouse cortical glutamatergic cell type L6a expressing Syt17	Adult mouse cortical oligodendrocyte expressing 9630013A20Rik	L6a_Syt17	Oligo_96_Rik	TCF7L2, SOX10, CBFB, 5730507C01RIK, zfp930
Tasic et al. 2016	Adult mouse cortical glutamatergic cell type L6a expressing Syt17	Adult mouse cortical oligodendrocyte expressing Opalin	L6a_Syt17	Oligo_Opalin	LITAF, CARHSP1, tox4, tcf4
Tasic et al. 2016	Adult mouse cortical glutamatergic cell type L6a expressing Syt17	Adult mouse cortical oligodendrocyte precursor cell expressing Pdgfra	L6a_Syt17	OPC_Pdgfra	OLIG1, ZFP932, ZFP825, ZFP935, ZFP37, OLIG2, MYSM1, GM14391, YBX1, ZFP780B, zfp930, gm14326, 2010315b03rik, tox4, nfib
Tasic et al. 2016	Adult mouse cortical glutamatergic cell type L6a expressing Syt17	Adult mouse cortical Pvalb GABAergic cell expressing Cpne5	L6a_Syt17	Pvalb_Cpne5	DLX5, PRKRIR, DNAJC2, zfp11, creb3, usf1
Tasic et al. 2016	Adult mouse cortical glutamatergic cell type L6a expressing Syt17	Adult mouse cortical Pvalb GABAergic cell expressing Gpx3	L6a_Syt17	Pvalb_Gpx3	DLX5, MAF, GM14391, TSC22D1, THRB, 2010315b03rik, zfp932, mef2c, klf13
Tasic et al. 2016	Adult mouse cortical glutamatergic cell type L6a expressing Syt17	Adult mouse cortical Pvalb GABAergic cell expressing Obox3	L6a_Syt17	Pvalb_Obox3	ESRRG, RBPJ, GM14403, ZFP799, zfp12, zfp11, klf13
Tasic et al. 2016	Adult mouse cortical glutamatergic cell type L6a expressing Syt17	Adult mouse cortical Pvalb GABAergic cell expressing Tacr3	L6a_Syt17	Pvalb_Tacr3	DLX5, MAFB, ESRRG, ZFP367, ETV1, zfp12, zfp113, zfp11, 2010315b03rik
Tasic et al. 2016	Adult mouse cortical glutamatergic cell type L6a expressing Syt17	Adult mouse cortical Pvalb GABAergic cell expressing Tpbg	L6a_Syt17	Pvalb_Tpbg	CREB3, TCF4, TSC22D1, ETV1, KLF12, ZFP12, zfp11, klf13
Tasic et al. 2016	Adult mouse cortical glutamatergic cell type L6a expressing Syt17	Adult mouse cortical Pvalb GABAergic cell expressing Wt1	L6a_Syt17	Pvalb_Wt1	DLX5, TSC22D1, ZFP367, PRKRIR, GM14403, zfp202, sp110, zfp11
Tasic et al. 2016	Adult mouse cortical glutamatergic cell type L6a expressing Syt17	Adult mouse cortical cell expressing Smad3	L6a_Syt17	Smad3	SP8, MYCN, ZFP930, PEG3, GM14322, ZFP37, HIVEP2, ZFP825, ARID1B, WHSC1, 2010315B03RIK, nfx1, gm14326, zbtb11, zfp932
Tasic et al. 2016	Adult mouse cortical glutamatergic cell type L6a expressing Syt17	Adult mouse cortical Sst GABAergic cell expressing Cbln4	L6a_Syt17	Sst_Cbln4	MAF, TOX, DLX5, GM14391, ZFP266, GM14403, 2010315b03rik, tsc22d1, mef2c
Tasic et al. 2016	Adult mouse cortical glutamatergic cell type L6a expressing Syt17	Adult mouse cortical Sst GABAergic cell expressing Cdk6	L6a_Syt17	Sst_Cdk6	ZFP788, ZFP2, POU3F3, BBX, ZFP882, zfp11, zfp12
Tasic et al. 2016	Adult mouse cortical glutamatergic cell type L6a expressing Syt17	Adult mouse cortical Sst GABAergic cell expressing Chodl	L6a_Syt17	Sst_Chodl	PEG3, CARHSP1, RARB, KLF5, NFE2L1, ZFP930, gm14322, whsc1, gm14326, zfp322a, 2010315b03rik, nfx1, zfp825, zfp938, zfp932
Tasic et al. 2016	Adult mouse cortical glutamatergic cell type L6a expressing Syt17	Adult mouse cortical Sst GABAergic cell expressing Myh8	L6a_Syt17	Sst_Myh8	TCF4, DLX5, MAF, GM14403, POU3F3, PRKRIR, zfp11, zfp12, tsc22d1
Tasic et al. 2016	Adult mouse cortical glutamatergic cell type L6a expressing Syt17	Adult mouse cortical Sst GABAergic cell expressing Tacstd2	L6a_Syt17	Sst_Tacstd2	DLX5, ZFP946, POU3F3, ZFP202, ZFP512, ZFP949, zfp113, zfp12
Tasic et al. 2016	Adult mouse cortical glutamatergic cell type L6a expressing Syt17	Adult mouse cortical Sst GABAergic cell expressing Th	L6a_Syt17	Sst_Th	TCF4, DLX5, ZFP788, GM14403, ttf1, zfp11, tsc22d1
Tasic et al. 2016	Adult mouse cortical glutamatergic cell type L6a expressing Syt17	Adult mouse cortical Vip GABAergic cell expressing Chat	L6a_Syt17	Vip_Chat	PROX1, ZFP825, GM14322, ZFP938, ZFP930, 5730507C01RIK, GM14326, NFX1, ZFP932, 2010315b03rik
Tasic et al. 2016	Adult mouse cortical glutamatergic cell type L6a expressing Syt17	Adult mouse cortical Vip GABAergic cell expressing Gpc3	L6a_Syt17	Vip_Gpc3	ID3, PEG3, PROX1, ZFP932, zfp938
Tasic et al. 2016	Adult mouse cortical glutamatergic cell type L6a expressing Syt17	Adult mouse cortical Vip GABAergic cell expressing Mybpc1	L6a_Syt17	Vip_Mybpc1	SP8, PEG3, arid1b, nfx1, zfp932
Tasic et al. 2016	Adult mouse cortical glutamatergic cell type L6a expressing Syt17	Adult mouse cortical Vip GABAergic cell expressing Parm1	L6a_Syt17	Vip_Parm1	PROX1, ZFP932, PEG3, NFX1, ARID1B, camta1, myt1l, zfp825
Tasic et al. 2016	Adult mouse cortical glutamatergic cell type L6a expressing Syt17	Adult mouse cortical Vip GABAergic cell expressing Sncg	L6a_Syt17	Vip_Sncg	SP8, PEG3, PROX1, NR3C2, GM4724, GM14434, NR1D1, zfp148, gm14326, egr1, foxp1
Tasic et al. 2016	Adult mouse cortical glutamatergic cell type L6b expressing Rgs12	Adult mouse cortical astrocyte expressing Gja1	L6b_Rgs12	Astro_Gja1	POU3F2, TCF7L2, NFIA, nfib
Tasic et al. 2016	Adult mouse cortical glutamatergic cell type L6b expressing Rgs12	Adult mouse cortical endothelial cell expressing Myl9	L6b_Rgs12	Endo_Myl9	ID3, ETS1, ZFP37, GM14322
Tasic et al. 2016	Adult mouse cortical glutamatergic cell type L6b expressing Rgs12	Adult mouse cortical endothelial cell expressing Tbc1d4	L6b_Rgs12	Endo_Tbc1d4	ID3, ID1, ETS1, FLI1, GATA2, NFIB, ELK3, TBX3
Tasic et al. 2016	Adult mouse cortical glutamatergic cell type L6b expressing Rgs12	Adult mouse cortical cell expressing Igtp	L6b_Rgs12	Igtp	MYCN, ZFP930, GM14322, SOX1, 2010315b03rik
Tasic et al. 2016	Adult mouse cortical glutamatergic cell type L6b expressing Rgs12	Adult mouse cortical glutamatergic cell type L2 expressing Ngb	L6b_Rgs12	L2_Ngb	SUB1, BHLHE40, GM14295, HMGB1, ZFP57, GATAD1, POU3F2, RFX3, ZFP697, MBD4, ZFP11, ZFP300, gm10778, zfp605, csde1
Tasic et al. 2016	Adult mouse cortical glutamatergic cell type L6b expressing Rgs12	Adult mouse cortical glutamatergic cell type L2/3 expressing Ptgs2	L6b_Rgs12	L2.3_Ptgs2	SUB1, BHLHE40, HMGB1, POU3F2, FOXN2, ZFP11, RFX3, GATAD1, ZFP300, zfp9, gm14295, zfp488, csde1, neurod6, klf13
Tasic et al. 2016	Adult mouse cortical glutamatergic cell type L6b expressing Rgs12	Adult mouse cortical glutamatergic cell type L4 expressing Arf5	L6b_Rgs12	L4_Arf5	RORB, HMGB1, ARNTL, TSHZ1, MBD4, ZFP488, PRKRIR, NEUROD2, ZFP9, ZFP202, sub1, gatad1, gm14295, klf13, csde1
Tasic et al. 2016	Adult mouse cortical glutamatergic cell type L6b expressing Rgs12	Adult mouse cortical glutamatergic cell type L4 expressing Ctxn3	L6b_Rgs12	L4_Ctxn3	HMGB1, RORB, TCF4, POU3F2, TSC22D1, SUB1, TSHZ1, MBD4, ZFP12, ZFP300, gm14391, zfp488, gatad1, gm14295, csde1
Tasic et al. 2016	Adult mouse cortical glutamatergic cell type L6b expressing Rgs12	Adult mouse cortical glutamatergic cell type L4 expressing Scnn1a	L6b_Rgs12	L4_Scnn1a	HMGB1, RORB, BHLHE40, SUB1, YBX1, TSC22D1, TSHZ1, MBD4, ZFP11, gm14391, zfp488, gatad1, csde1, gm14295, klf13
Tasic et al. 2016	Adult mouse cortical glutamatergic cell type L6b expressing Rgs12	Adult mouse cortical glutamatergic cell type L5 expressing Chma6	L6b_Rgs12	L5_Chrna6	FEZF2, 2010315B03RIK, GM14322, satb2
[truncated: 1,628 more rows]
